# Supplementary material for: Exploring the ceRNA network involving AGAP2-AS1 as a novel biomarker for preeclampsia
Source: Sci Rep. 2024 Nov 9;14:27330. doi: 10.1038/s41598-024-79224-2 (PMC11550820; doi:10.1038/s41598-024-79224-2)
Supplement: Supplementary file 1 — Supplementary Material 1 [file 41598_2024_79224_MOESM1_ESM.xlsx]

## Sheet: Sheet1
Table S1 The results of GO enrichment analysis for mRNA
	ONTOLOGY	ID	Description	GeneRatio	BgRatio	pvalue	p.adjust	qvalue	geneID	Count
GO:0072073	BP	GO:0072073	kidney epithelium development	30/1109	140/18800	5.4257e-10	3.01452e-06	2.30678e-06	MYO1E/SOX9/HOXD11/LHX1/BCL2/VEGFA/DLG1/BASP1/FGF2/PKD1/NOTCH2/EXT1/SMAD3/RARB/RET/SFRP1/SMAD1/HOXA11/SIX4/IRX2/CRLF1/KLHL3/GREB1L/NPNT/STAT1/KANK2/WT1/LIF/HES5/ADIPOQ	30
GO:0060562	BP	GO:0060562	epithelial tube morphogenesis	47/1109	328/18800	1.47972e-08	2.95123e-05	2.25835e-05	TRIM71/STK4/ABL1/AR/DVL3/ENG/SKI/SOX9/SEMA4C/BBS7/BRD2/HOXD11/LHX1/BCL2/VEGFA/TGFB2/TGFB1/DLG1/WNT5A/FZD6/SOX4/WNT3A/FGF2/TIMELESS/PKD1/NOTCH2/EXT1/SMAD3/RET/SFRP1/MICAL2/MTHFD1L/TBX2/HOXA11/FOXA1/SIX4/IRX2/HOXA5/DLG5/STARD13/KLHL3/GREB1L/NPNT/HAND2/FZD1/WT1/HES5	47
GO:0060993	BP	GO:0060993	kidney morphogenesis	22/1109	93/18800	1.59354e-08	2.95123e-05	2.25835e-05	SOX9/HOXD11/LHX1/BCL2/VEGFA/DLG1/BASP1/GCNT3/SOX4/FGF2/GCNT1/PKD1/HOXA11/SIX4/IRX2/KLHL3/GREB1L/NPNT/STAT1/WT1/LIF/HES5	22
GO:1902895	BP	GO:1902895	positive regulation of miRNA transcription	15/1109	45/18800	2.14268e-08	2.97618e-05	2.27744e-05	TGFB2/TGFB1/FOXO3/STAT3/APLN/FGF2/SMAD3/KLF4/PPARG/SMAD1/NGFR/NR1H2/WT1/IL10/JUN	15
GO:1902893	BP	GO:1902893	regulation of miRNA transcription	17/1109	59/18800	2.94509e-08	3.1976e-05	2.44688e-05	SOX9/TGFB2/TGFB1/FOXO3/STAT3/APLN/FGF2/SMAD3/KLF4/PPARG/ZNF512B/SMAD1/NGFR/NR1H2/WT1/IL10/JUN	17
GO:0061614	BP	GO:0061614	miRNA transcription	17/1109	60/18800	3.88524e-08	3.1976e-05	2.44688e-05	SOX9/TGFB2/TGFB1/FOXO3/STAT3/APLN/FGF2/SMAD3/KLF4/PPARG/ZNF512B/SMAD1/NGFR/NR1H2/WT1/IL10/JUN	17
GO:0032869	BP	GO:0032869	cellular response to insulin stimulus	34/1109	205/18800	4.15351e-08	3.1976e-05	2.44688e-05	IRS2/SOCS1/APRT/BGLAP/IGF1R/RAB10/CPEB1/FOXO1/EIF4EBP2/IL1B/RHOQ/PHIP/GSK3B/RAB15/SLC25A33/OSBPL8/STXBP4/GRB2/CPEB2/SOCS3/PKM/PPARG/SLC27A1/SESN3/WDTC1/IGFBP1/GCK/ERRFI1/STAT1/PCSK9/GOT1/PTPRE/ADIPOQ/RAB8B	34
GO:0007389	BP	GO:0007389	pattern specification process	58/1109	463/18800	4.60418e-08	3.1976e-05	2.44688e-05	AR/ENG/SKI/BBS7/GALNT11/HOXD11/AIDA/LHX1/MEIS1/HOXA9/LRP6/WNT5A/BASP1/RNF111/WNT3A/FGF2/LFNG/HOXC8/NOTCH2/ACVR2A/EXT1/HOXA3/SMAD3/BHLHE40/CYP26B1/ROR2/SFRP1/MICAL2/MAFB/MID1/ARC/EGR2/RELN/TBX2/DLX2/SMAD1/HOXA11/FOXA1/MTF2/HOXB5/SIX3/IRX2/MEOX2/HOXA5/DAAM2/CRB2/TCF15/PBX3/HAND2/RAX/WT1/HES5/EFNB1/C3/NBL1/SEMA3F/HOXB6/PLD6	58
GO:0032868	BP	GO:0032868	response to insulin	39/1109	259/18800	6.51858e-08	3.65169e-05	2.79436e-05	IRS2/SOCS1/APRT/BGLAP/IGF1R/RAB10/CPEB1/FOXO1/EIF4EBP2/IL1B/RHOQ/PHIP/GSK3B/RAB15/SLC25A33/OSBPL8/GCNT1/STXBP4/GRB2/CPEB2/SOCS3/EGR2/PKM/PPARG/SLC27A1/SESN3/WDTC1/IGFBP1/ABCC8/GALP/GCK/ERRFI1/STAT1/PCSK9/GOT1/IL10/PTPRE/ADIPOQ/RAB8B	39
GO:0001763	BP	GO:0001763	morphogenesis of a branching structure	33/1109	199/18800	6.57252e-08	3.65169e-05	2.79436e-05	STK4/PRDM1/ABL1/AR/ENG/SOX9/HOXD11/LHX1/BCL2/VEGFA/DLG1/WNT5A/RTN4/FGF2/TIMELESS/PKD1/EXT1/GRB2/SOCS3/SFRP1/BCL11A/TBX2/DLX2/HOXA11/FOXA1/SIX4/HOXA13/HOXA5/DLG5/GREB1L/NPNT/WT1/IL10	33
GO:0001822	BP	GO:0001822	kidney development	43/1109	303/18800	8.02279e-08	3.85469e-05	2.9497e-05	IL6R/PRDM1/MYO1E/SOX9/BAG6/NIPBL/HOXD11/LHX1/BCL2/VEGFA/TGFB2/DLG1/WFS1/WNT5A/BASP1/GCNT3/SOX4/FGF2/GCNT1/PKD1/NOTCH2/EXT1/SMAD3/RARB/RET/CYP26B1/SFRP1/SMAD1/HOXA11/SIX4/IRX2/DLG5/CRLF1/KLHL3/GREB1L/NPNT/STAT1/KANK2/PCSK9/WT1/LIF/HES5/ADIPOQ	43
GO:0022604	BP	GO:0022604	regulation of cell morphogenesis	43/1109	305/18800	9.70155e-08	3.85469e-05	2.9497e-05	RHOG/ABL1/DIAPH1/DVL3/SLC9A3R1/FMNL3/PTPRD/TPM1/VEGFA/CAPRIN1/DLG1/MYO9A/WNT5A/RHOQ/PHIP/SPRY4/RAC1/CACNG7/MYH9/CD44/BRWD1/ALDOA/MKLN1/MYADM/PAFAH1B1/CDC42SE2/RHOBTB3/ARC/RELN/BCL11A/COCH/LIMS1/MYH14/FBLIM1/LRP8/P4HB/FYN/RHOU/EFNA5/PAK3/SH3D19/RNF157/FBXW8	43
GO:0001738	BP	GO:0001738	morphogenesis of a polarized epithelium	21/1109	94/18800	9.73109e-08	3.85469e-05	2.9497e-05	ABL1/ACTB/ACTG1/DVL3/TIAM1/SLC9A3R1/RAB10/MYO9A/WNT5A/FZD6/PRICKLE2/RAC1/PAFAH1B1/ZNRF3/ROR2/SFRP1/CELSR3/DLG5/TCF15/FZD1/SPEF1	21
GO:0072009	BP	GO:0072009	nephron epithelium development	23/1109	111/18800	1.06301e-07	3.85469e-05	2.9497e-05	MYO1E/SOX9/HOXD11/LHX1/BCL2/VEGFA/DLG1/BASP1/FGF2/PKD1/NOTCH2/EXT1/HOXA11/SIX4/IRX2/KLHL3/GREB1L/NPNT/STAT1/WT1/LIF/HES5/ADIPOQ	23
GO:0150063	BP	GO:0150063	visual system development	50/1109	383/18800	1.0835e-07	3.85469e-05	2.9497e-05	PRDM1/SKI/SOX9/NIPBL/BBS7/CYP1B1/LHX1/BCL2/VEGFA/TGFB2/MEIS1/STAT3/FASLG/ATP2B4/COL5A2/DLG1/WNT5A/MITF/FGF2/NOTCH2/SMAD3/RARB/RET/KLF4/SKIL/SLC17A8/VIM/BAK1/TSKU/TBX2/DLX2/FBN2/LPCAT1/SIX3/SDK1/NF2/SMOC1/WNT9A/CRB2/PBX3/CYP1A1/THRB/RAX/WT1/BCL11B/HES5/JUN/C3/COL5A1/CHRDL1	50
GO:1901653	BP	GO:1901653	cellular response to peptide	48/1109	361/18800	1.11006e-07	3.85469e-05	2.9497e-05	IRS2/SOCS1/APRT/BGLAP/IGF1R/RAB10/CPEB1/CYP1B1/FOXO3/FOXO1/STAT3/EIF4EBP2/IL1B/RHOQ/PHIP/GSK3B/RAB15/APP/MAP1B/SLC25A33/OSBPL8/TIMELESS/STXBP4/GRB2/CPEB2/AGER/SOCS3/PKM/VIM/PPARG/JAK1/SLC27A1/NGFR/SESN3/WDTC1/IGFBP1/GCK/ERRFI1/STAT1/PCSK9/FYN/GOT1/CPS1/AGTRAP/PTPRE/ADIPOQ/GPR173/RAB8B	48
GO:0044344	BP	GO:0044344	cellular response to fibroblast growth factor stimulus	23/1109	113/18800	1.49973e-07	4.73046e-05	3.61985e-05	THBS1/TRIM71/CXCL8/LHX1/WNT5A/SPRY4/FGF12/APLN/CD44/CCL5/FGF2/FGF22/EXT1/FGFR4/SFRP1/FGFR3/FGF19/TBX2/ZFP36/NGFR/EGR3/CPS1/NDNF	23
GO:1901652	BP	GO:1901652	response to peptide	59/1109	491/18800	1.53255e-07	4.73046e-05	3.61985e-05	IRS2/SOCS1/PTGS2/APRT/BGLAP/IGF1R/LTA4H/NFKBIA/STAT2/RNF40/RAB10/CPEB1/CYP1B1/FOXO3/FOXO1/STAT3/EIF4EBP2/IL1B/LRP6/RHOQ/PHIP/GSK3B/RAB15/APP/MAP1B/SLC25A33/OSBPL8/GCNT1/TIMELESS/STXBP4/GRB2/CPEB2/AGER/SOCS3/EGR2/PKM/VIM/PPARG/JAK1/SLC27A1/NGFR/SESN3/WDTC1/IGFBP1/ABCC8/GALP/GCK/ERRFI1/STAT1/PCSK9/FYN/GOT1/CPS1/AGTRAP/IL10/PTPRE/ADIPOQ/GPR173/RAB8B	59
GO:0048880	BP	GO:0048880	sensory system development	50/1109	389/18800	1.76426e-07	5.12074e-05	3.91851e-05	PRDM1/SKI/SOX9/NIPBL/BBS7/CYP1B1/LHX1/BCL2/VEGFA/TGFB2/MEIS1/STAT3/FASLG/ATP2B4/COL5A2/DLG1/WNT5A/MITF/FGF2/NOTCH2/SMAD3/RARB/RET/KLF4/SKIL/SLC17A8/VIM/BAK1/TSKU/TBX2/DLX2/FBN2/LPCAT1/SIX3/SDK1/NF2/SMOC1/WNT9A/CRB2/PBX3/CYP1A1/THRB/RAX/WT1/BCL11B/HES5/JUN/C3/COL5A1/CHRDL1	50
GO:0072001	BP	GO:0072001	renal system development	43/1109	312/18800	1.85528e-07	5.12074e-05	3.91851e-05	IL6R/PRDM1/MYO1E/SOX9/BAG6/NIPBL/HOXD11/LHX1/BCL2/VEGFA/TGFB2/DLG1/WFS1/WNT5A/BASP1/GCNT3/SOX4/FGF2/GCNT1/PKD1/NOTCH2/EXT1/SMAD3/RARB/RET/CYP26B1/SFRP1/SMAD1/HOXA11/SIX4/IRX2/DLG5/CRLF1/KLHL3/GREB1L/NPNT/STAT1/KANK2/PCSK9/WT1/LIF/HES5/ADIPOQ	43
GO:0001654	BP	GO:0001654	eye development	49/1109	379/18800	1.95667e-07	5.12074e-05	3.91851e-05	PRDM1/SKI/SOX9/NIPBL/BBS7/CYP1B1/LHX1/BCL2/VEGFA/TGFB2/MEIS1/STAT3/FASLG/ATP2B4/COL5A2/DLG1/WNT5A/MITF/FGF2/NOTCH2/SMAD3/RARB/RET/KLF4/SKIL/SLC17A8/VIM/BAK1/TSKU/TBX2/DLX2/FBN2/LPCAT1/SIX3/SDK1/NF2/SMOC1/WNT9A/CRB2/PBX3/CYP1A1/THRB/RAX/WT1/BCL11B/HES5/JUN/COL5A1/CHRDL1	49
GO:0072088	BP	GO:0072088	nephron epithelium morphogenesis	18/1109	74/18800	2.02765e-07	5.12074e-05	3.91851e-05	SOX9/HOXD11/LHX1/BCL2/VEGFA/DLG1/FGF2/PKD1/HOXA11/SIX4/IRX2/KLHL3/GREB1L/NPNT/STAT1/WT1/LIF/HES5	18
GO:0043434	BP	GO:0043434	response to peptide hormone	51/1109	404/18800	2.34939e-07	5.6753e-05	4.34287e-05	IRS2/SOCS1/PTGS2/APRT/BGLAP/IGF1R/LTA4H/STAT2/RNF40/RAB10/CPEB1/CYP1B1/FOXO1/STAT3/EIF4EBP2/IL1B/LRP6/RHOQ/PHIP/GSK3B/RAB15/MAP1B/SLC25A33/OSBPL8/GCNT1/STXBP4/GRB2/CPEB2/SOCS3/EGR2/PKM/PPARG/JAK1/SLC27A1/SESN3/WDTC1/IGFBP1/ABCC8/GALP/GCK/ERRFI1/STAT1/PCSK9/GOT1/CPS1/AGTRAP/IL10/PTPRE/ADIPOQ/GPR173/RAB8B	51
GO:0071375	BP	GO:0071375	cellular response to peptide hormone stimulus	41/1109	294/18800	2.58623e-07	5.98711e-05	4.58148e-05	IRS2/SOCS1/APRT/BGLAP/IGF1R/RAB10/CPEB1/CYP1B1/FOXO1/STAT3/EIF4EBP2/IL1B/RHOQ/PHIP/GSK3B/RAB15/MAP1B/SLC25A33/OSBPL8/STXBP4/GRB2/CPEB2/SOCS3/PKM/PPARG/JAK1/SLC27A1/SESN3/WDTC1/IGFBP1/GCK/ERRFI1/STAT1/PCSK9/GOT1/CPS1/AGTRAP/PTPRE/ADIPOQ/GPR173/RAB8B	41
GO:0018108	BP	GO:0018108	peptidyl-tyrosine phosphorylation	48/1109	373/18800	2.99503e-07	6.60005e-05	5.05051e-05	IL6R/SOCS1/ABL1/CD81/IGF1R/DYRK3/EHD4/VEGFA/PRKCE/TGFB1/NEK1/DDR2/TESK2/CD44/APP/CCL5/TXK/SH3BP5/WNT3A/RET/GPRC5A/FGFR4/SOCS3/IL13/ROR2/DYRK2/SFRP1/FGFR3/RELN/FLT4/JAK1/IL12RB2/RICTOR/EPGN/NF2/EPHB4/PTK6/LRP8/CRLF1/ERRFI1/MAPK3/FYN/EFNA5/LIF/SRCIN1/ITGB3/HES5/ADIPOQ	48
GO:0045766	BP	GO:0045766	positive regulation of angiogenesis	30/1109	183/18800	3.32864e-07	6.60005e-05	5.05051e-05	THBS1/ABL1/ENG/WARS2/EMILIN2/CXCL8/CYP1B1/VEGFA/STAT3/IL1B/ITGB8/TLR3/WNT5A/SEMA5A/DDAH1/VASH2/F3/SERPINE1/PTGIS/FGF2/FUT1/S100A1/KLF4/PKM/SMAD1/JAK1/IL1A/MTDH/IL10/C3	30
GO:1904018	BP	GO:1904018	positive regulation of vasculature development	30/1109	183/18800	3.32864e-07	6.60005e-05	5.05051e-05	THBS1/ABL1/ENG/WARS2/EMILIN2/CXCL8/CYP1B1/VEGFA/STAT3/IL1B/ITGB8/TLR3/WNT5A/SEMA5A/DDAH1/VASH2/F3/SERPINE1/PTGIS/FGF2/FUT1/S100A1/KLF4/PKM/SMAD1/JAK1/IL1A/MTDH/IL10/C3	30
GO:0001655	BP	GO:0001655	urogenital system development	46/1109	352/18800	3.38041e-07	6.60005e-05	5.05051e-05	IL6R/PRDM1/AR/MYO1E/SOX9/BAG6/NIPBL/HOXD11/LHX1/BCL2/VEGFA/TGFB2/DLG1/WFS1/WNT5A/BASP1/GCNT3/SOX4/FGF2/GCNT1/PKD1/NOTCH2/EXT1/SMAD3/RARB/RET/CYP26B1/SFRP1/SMAD1/HOXA11/FOXA1/SIX4/HOXA13/IRX2/DLG5/CRLF1/KLHL3/GREB1L/NPNT/STAT1/KANK2/PCSK9/WT1/LIF/HES5/ADIPOQ	46
GO:0061564	BP	GO:0061564	axon development	57/1109	479/18800	3.44495e-07	6.60005e-05	5.05051e-05	RHOG/ABL1/ACTB/IGF1R/TIAM1/PGRMC1/RAB10/SEMA4C/KREMEN1/ADCY1/DRAXIN/LHX1/BCL2/VEGFA/NIN/RNF6/WNT5A/SEMA5A/SLC9A6/RTN4/VASH2/BOC/DPYSL2/GSK3B/RAC1/APP/MAP1B/MYPN/WNT3A/CAMSAP2/NOTCH2/EXT1/PAFAH1B1/RET/ATL1/KLF4/SKIL/EGR2/RELN/CDH2/TSKU/SEMA6A/NGFR/CTTN/EPHB4/TNFRSF21/FYN/SEMA6D/EFNA5/PAK3/BCL11B/JUN/EFNB1/ECE1/SIN3A/NOVA2/SEMA3F	57
GO:0018212	BP	GO:0018212	peptidyl-tyrosine modification	48/1109	376/18800	3.80403e-07	6.90976e-05	5.28751e-05	IL6R/SOCS1/ABL1/CD81/IGF1R/DYRK3/EHD4/VEGFA/PRKCE/TGFB1/NEK1/DDR2/TESK2/CD44/APP/CCL5/TXK/SH3BP5/WNT3A/RET/GPRC5A/FGFR4/SOCS3/IL13/ROR2/DYRK2/SFRP1/FGFR3/RELN/FLT4/JAK1/IL12RB2/RICTOR/EPGN/NF2/EPHB4/PTK6/LRP8/CRLF1/ERRFI1/MAPK3/FYN/EFNA5/LIF/SRCIN1/ITGB3/HES5/ADIPOQ	48
GO:0072028	BP	GO:0072028	nephron morphogenesis	18/1109	77/18800	3.85534e-07	6.90976e-05	5.28751e-05	SOX9/HOXD11/LHX1/BCL2/VEGFA/DLG1/FGF2/PKD1/HOXA11/SIX4/IRX2/KLHL3/GREB1L/NPNT/STAT1/WT1/LIF/HES5	18
GO:0071774	BP	GO:0071774	response to fibroblast growth factor	23/1109	119/18800	3.99722e-07	6.94016e-05	5.31077e-05	THBS1/TRIM71/CXCL8/LHX1/WNT5A/SPRY4/FGF12/APLN/CD44/CCL5/FGF2/FGF22/EXT1/FGFR4/SFRP1/FGFR3/FGF19/TBX2/ZFP36/NGFR/EGR3/CPS1/NDNF	23
GO:0071453	BP	GO:0071453	cellular response to oxygen levels	28/1109	166/18800	4.47842e-07	7.54004e-05	5.76981e-05	BACH1/PTGS2/BNIP3L/AK4/PDK1/PMAIP1/ATP6V1G1/NDRG1/CPEB1/BCL2/VEGFA/IRAK1/PRKCE/FOXO3/FOXO1/DDAH1/PTGIS/MYOD1/PGK1/CPEB2/SFRP1/PPARG/SUV39H1/EGLN3/P4HB/NPEPPS/NDNF/KCNK3	28
GO:2000027	BP	GO:2000027	regulation of animal organ morphogenesis	24/1109	129/18800	4.69774e-07	7.58474e-05	5.80402e-05	ABL1/AR/DVL3/SOX9/TIAM1/LHX1/VEGFA/TNFRSF11B/WNT5A/FZD6/PRICKLE2/RAC1/WNT3A/FGF2/ZNRF3/ROR2/SFRP1/HOXA11/CELSR3/SIX4/NGFR/FZD1/WT1/SPEF1	24
GO:0045765	BP	GO:0045765	regulation of angiogenesis	45/1109	345/18800	4.778e-07	7.58474e-05	5.80402e-05	THBS1/ABL1/AGO1/ENG/SP100/WARS2/EMILIN2/CXCL8/CYP1B1/VEGFA/TGFB2/STAT3/FASLG/ATP2B4/IL1B/ITGB8/TLR3/WNT5A/SEMA5A/DDAH1/VASH2/F3/SERPINE1/PTGIS/FOXJ2/FGF2/FUT1/S100A1/PGK1/SFRP1/KLF4/THBS2/PKM/PPARG/ADGRA2/SMAD1/JAK1/IL1A/MTDH/SEMA6A/ABCC8/HOXA5/STAT1/IL10/C3	45
GO:0072163	BP	GO:0072163	mesonephric epithelium development	20/1109	95/18800	5.43351e-07	8.15907e-05	6.24351e-05	SOX9/HOXD11/LHX1/BCL2/VEGFA/DLG1/BASP1/FGF2/PKD1/SMAD3/RARB/RET/SFRP1/SMAD1/HOXA11/SIX4/CRLF1/GREB1L/NPNT/WT1	20
GO:0072164	BP	GO:0072164	mesonephric tubule development	20/1109	95/18800	5.43351e-07	8.15907e-05	6.24351e-05	SOX9/HOXD11/LHX1/BCL2/VEGFA/DLG1/BASP1/FGF2/PKD1/SMAD3/RARB/RET/SFRP1/SMAD1/HOXA11/SIX4/CRLF1/GREB1L/NPNT/WT1	20
GO:0071692	BP	GO:0071692	protein localization to extracellular region	46/1109	359/18800	5.96443e-07	8.72063e-05	6.67323e-05	IRS2/DNAJC1/RAB10/STEAP3/LRRC8A/RHBDF2/MIDN/TGFB2/PRKCE/TGFB1/IL1B/ARL4D/RAB15/CCL5/SOX4/STXBP4/TCF7L2/PAFAH1B1/CD2AP/IL13/SFRP1/PPARG/CAMK2G/FBN2/IL1A/MIA3/SNX19/EXPH5/TANGO2/ABCC8/NR1H2/MCU/GNPTAB/KCNB1/GCK/HMGCR/ABCA12/NLGN2/KCNN4/SYT7/RAB3B/EFNA5/LTBP2/SRCIN1/NBL1/RAB8B	46
GO:0016055	BP	GO:0016055	Wnt signaling pathway	54/1109	452/18800	6.18622e-07	8.81299e-05	6.7439e-05	STK4/ABL1/DVL3/SKI/SOX9/TIAM1/TPBG/SLC9A3R1/NXN/KREMEN1/DRAXIN/FZD9/TGFB1/FOXO3/FOXO1/LRP6/WNT5A/FZD6/SEMA5A/UBR5/PRICKLE2/MITF/GSK3B/RAC1/APP/TNKS2/SOX4/MDFIC/WNT3A/FGF2/PKD1/TCF7L2/EXT1/SMAD3/ZNRF3/ROR2/SFRP1/KLF4/AMOTL2/CCNYL1/SOX7/CDH2/ADGRA2/TSKU/CELSR3/IGFBP1/WNT9A/DAAM2/FBXW11/FZD1/IGFBP4/UBE2B/HMGXB4/SPEF1	54
GO:0198738	BP	GO:0198738	cell-cell signaling by wnt	54/1109	454/18800	7.10863e-07	9.87389e-05	7.55573e-05	STK4/ABL1/DVL3/SKI/SOX9/TIAM1/TPBG/SLC9A3R1/NXN/KREMEN1/DRAXIN/FZD9/TGFB1/FOXO3/FOXO1/LRP6/WNT5A/FZD6/SEMA5A/UBR5/PRICKLE2/MITF/GSK3B/RAC1/APP/TNKS2/SOX4/MDFIC/WNT3A/FGF2/PKD1/TCF7L2/EXT1/SMAD3/ZNRF3/ROR2/SFRP1/KLF4/AMOTL2/CCNYL1/SOX7/CDH2/ADGRA2/TSKU/CELSR3/IGFBP1/WNT9A/DAAM2/FBXW11/FZD1/IGFBP4/UBE2B/HMGXB4/SPEF1	54
GO:1901342	BP	GO:1901342	regulation of vasculature development	45/1109	351/18800	7.76931e-07	0.000105284	8.05655e-05	THBS1/ABL1/AGO1/ENG/SP100/WARS2/EMILIN2/CXCL8/CYP1B1/VEGFA/TGFB2/STAT3/FASLG/ATP2B4/IL1B/ITGB8/TLR3/WNT5A/SEMA5A/DDAH1/VASH2/F3/SERPINE1/PTGIS/FOXJ2/FGF2/FUT1/S100A1/PGK1/SFRP1/KLF4/THBS2/PKM/PPARG/ADGRA2/SMAD1/JAK1/IL1A/MTDH/SEMA6A/ABCC8/HOXA5/STAT1/IL10/C3	45
GO:0071456	BP	GO:0071456	cellular response to hypoxia	25/1109	143/18800	9.22355e-07	0.000122014	9.33682e-05	BACH1/PTGS2/BNIP3L/AK4/PDK1/PMAIP1/NDRG1/CPEB1/BCL2/VEGFA/IRAK1/PRKCE/FOXO3/DDAH1/PTGIS/PGK1/CPEB2/SFRP1/PPARG/SUV39H1/EGLN3/P4HB/NPEPPS/NDNF/KCNK3	25
GO:0003002	BP	GO:0003002	regionalization	45/1109	354/18800	9.85129e-07	0.000127288	9.74036e-05	AR/SKI/HOXD11/AIDA/LHX1/HOXA9/LRP6/WNT5A/BASP1/WNT3A/FGF2/LFNG/HOXC8/NOTCH2/ACVR2A/EXT1/HOXA3/SMAD3/BHLHE40/CYP26B1/ROR2/SFRP1/MAFB/ARC/EGR2/RELN/DLX2/HOXA11/FOXA1/MTF2/HOXB5/SIX3/IRX2/MEOX2/HOXA5/CRB2/TCF15/PBX3/WT1/HES5/C3/NBL1/SEMA3F/HOXB6/PLD6	45
GO:0090596	BP	GO:0090596	sensory organ morphogenesis	37/1109	266/18800	1.04681e-06	0.000132184	0.00010115	PRDM1/SKI/SOX9/SLC9A3R1/NIPBL/LRIG1/LHX1/BCL2/VEGFA/MEIS1/STAT3/FASLG/COL5A2/WNT5A/FZD6/WNT3A/FGF2/NOTCH2/RARB/CYP26B1/ROR2/MAFB/USH1G/MYO3A/BAK1/TSKU/TBX2/FBN2/SIX4/SIX3/SDK1/WNT9A/CRB2/SOD1/MAPK3/THRB/COL5A1	37
GO:0001823	BP	GO:0001823	mesonephros development	20/1109	99/18800	1.08679e-06	0.000134182	0.000102679	SOX9/HOXD11/LHX1/BCL2/VEGFA/DLG1/BASP1/FGF2/PKD1/SMAD3/RARB/RET/SFRP1/SMAD1/HOXA11/SIX4/CRLF1/GREB1L/NPNT/WT1	20
GO:0072080	BP	GO:0072080	nephron tubule development	19/1109	91/18800	1.18665e-06	0.000142344	0.000108925	SOX9/HOXD11/LHX1/BCL2/VEGFA/DLG1/FGF2/PKD1/NOTCH2/HOXA11/SIX4/IRX2/KLHL3/GREB1L/NPNT/STAT1/WT1/LIF/HES5	19
GO:0072006	BP	GO:0072006	nephron development	25/1109	145/18800	1.20414e-06	0.000142344	0.000108925	IL6R/MYO1E/SOX9/HOXD11/LHX1/BCL2/VEGFA/DLG1/BASP1/FGF2/PKD1/NOTCH2/EXT1/RET/HOXA11/SIX4/IRX2/KLHL3/GREB1L/NPNT/STAT1/WT1/LIF/HES5/ADIPOQ	25
GO:0060485	BP	GO:0060485	mesenchyme development	40/1109	301/18800	1.27253e-06	0.000147295	0.000112713	ENG/SOX9/TIAM1/SEMA4C/BCL2/TGFB2/TGFB1/IL1B/LRP6/WNT5A/SEMA5A/BASP1/RTN4/GSK3B/TMEM100/WNT3A/ANXA6/TCF7L2/EXT1/SMAD3/RET/SFRP1/CDH2/FGF19/TBX2/FOXA1/SIX4/SEMA6A/HOXA5/DLG5/CRB2/TCF15/STAT1/MAPK3/HAND2/SEMA6D/WT1/EFNB1/TGFBR3L/SEMA3F	40
GO:0061138	BP	GO:0061138	morphogenesis of a branching epithelium	29/1109	185/18800	1.34584e-06	0.000152602	0.000116775	STK4/ABL1/AR/ENG/SOX9/HOXD11/LHX1/BCL2/VEGFA/DLG1/WNT5A/FGF2/TIMELESS/PKD1/EXT1/GRB2/SOCS3/SFRP1/TBX2/HOXA11/FOXA1/SIX4/HOXA13/HOXA5/DLG5/GREB1L/NPNT/WT1/IL10	29
GO:0033674	BP	GO:0033674	positive regulation of kinase activity	55/1109	476/18800	1.40032e-06	0.000155604	0.000119071	THBS1/IL6R/STK4/SOCS1/ABL1/CD81/DVL3/ACSL1/IGF1R/VEGFA/TGFB2/CLU/IRAK1/DAXX/TGFB1/ATP2B4/DLG1/IL1B/DDR2/TLR3/WNT5A/CCL5/OSBPL8/WNT3A/FGF2/PKD1/RET/VAV2/GPRC5A/ZNF622/AGER/FGFR4/ROR2/S100A12/FGFR3/RPLP1/CCNYL1/RELN/FLT4/RPS3/SLC27A1/CD40LG/RICTOR/EPGN/EPHB4/MAPRE3/MAP3K5/LRP8/VAC14/EFNA5/SRCIN1/ITGB3/GPRC5C/MOB3A/ADIPOQ	55
GO:0007409	BP	GO:0007409	axonogenesis	51/1109	430/18800	1.56999e-06	0.000171036	0.000130881	RHOG/ABL1/ACTB/IGF1R/TIAM1/PGRMC1/RAB10/SEMA4C/ADCY1/DRAXIN/LHX1/BCL2/VEGFA/NIN/RNF6/WNT5A/SEMA5A/SLC9A6/RTN4/BOC/DPYSL2/GSK3B/RAC1/APP/MAP1B/MYPN/WNT3A/NOTCH2/EXT1/PAFAH1B1/RET/ATL1/SKIL/EGR2/RELN/CDH2/TSKU/SEMA6A/NGFR/CTTN/EPHB4/FYN/SEMA6D/EFNA5/PAK3/BCL11B/EFNB1/ECE1/SIN3A/NOVA2/SEMA3F	51
GO:0048736	BP	GO:0048736	appendage development	28/1109	177/18800	1.69353e-06	0.000177533	0.000135853	SKI/SOX9/NIPBL/BBS7/KREMEN1/TGFB2/MBNL1/WNT5A/FZD6/SOX4/NOTCH2/EXT1/RARB/CYP26B1/ZNRF3/ROR2/BAK1/TBX2/HOXA11/FBN2/HOXA13/MEOX2/SMOC1/TBX4/HAND2/RAX/PRKAB1/ECE1	28
GO:0060173	BP	GO:0060173	limb development	28/1109	177/18800	1.69353e-06	0.000177533	0.000135853	SKI/SOX9/NIPBL/BBS7/KREMEN1/TGFB2/MBNL1/WNT5A/FZD6/SOX4/NOTCH2/EXT1/RARB/CYP26B1/ZNRF3/ROR2/BAK1/TBX2/HOXA11/FBN2/HOXA13/MEOX2/SMOC1/TBX4/HAND2/RAX/PRKAB1/ECE1	28
GO:0009306	BP	GO:0009306	protein secretion	44/1109	350/18800	1.75166e-06	0.000180227	0.000137914	IRS2/DNAJC1/RAB10/STEAP3/LRRC8A/RHBDF2/MIDN/TGFB2/PRKCE/TGFB1/IL1B/ARL4D/RAB15/CCL5/SOX4/STXBP4/TCF7L2/PAFAH1B1/CD2AP/IL13/SFRP1/PPARG/CAMK2G/IL1A/MIA3/SNX19/EXPH5/TANGO2/ABCC8/NR1H2/MCU/GNPTAB/KCNB1/GCK/HMGCR/ABCA12/NLGN2/KCNN4/SYT7/RAB3B/EFNA5/LTBP2/SRCIN1/RAB8B	44
GO:0035592	BP	GO:0035592	establishment of protein localization to extracellular region	44/1109	351/18800	1.89136e-06	0.000191062	0.000146205	IRS2/DNAJC1/RAB10/STEAP3/LRRC8A/RHBDF2/MIDN/TGFB2/PRKCE/TGFB1/IL1B/ARL4D/RAB15/CCL5/SOX4/STXBP4/TCF7L2/PAFAH1B1/CD2AP/IL13/SFRP1/PPARG/CAMK2G/IL1A/MIA3/SNX19/EXPH5/TANGO2/ABCC8/NR1H2/MCU/GNPTAB/KCNB1/GCK/HMGCR/ABCA12/NLGN2/KCNN4/SYT7/RAB3B/EFNA5/LTBP2/SRCIN1/RAB8B	44
GO:0001657	BP	GO:0001657	ureteric bud development	19/1109	94/18800	1.99035e-06	0.000194007	0.000148458	SOX9/HOXD11/LHX1/BCL2/VEGFA/DLG1/BASP1/FGF2/SMAD3/RARB/RET/SFRP1/SMAD1/HOXA11/SIX4/CRLF1/GREB1L/NPNT/WT1	19
GO:0061326	BP	GO:0061326	renal tubule development	19/1109	94/18800	1.99035e-06	0.000194007	0.000148458	SOX9/HOXD11/LHX1/BCL2/VEGFA/DLG1/FGF2/PKD1/NOTCH2/HOXA11/SIX4/IRX2/KLHL3/GREB1L/NPNT/STAT1/WT1/LIF/HES5	19
GO:0045785	BP	GO:0045785	positive regulation of cell adhesion	52/1109	446/18800	2.07308e-06	0.000196605	0.000150447	STK4/SOCS1/ABL1/CD81/STX3/EMILIN2/RNASE10/BCL6/TPM1/VEGFA/TGFB2/IRAK1/PRKCE/FOXO3/IL1B/WNT5A/GPAM/PLEKHA2/GSK3B/RAC1/CD44/CCL5/SOX4/WNT3A/FUT1/CD274/MYADM/SMAD3/RET/AGER/CCDC80/SFRP1/IBSP/IL4R/RPS3/JAK1/FOXA1/IL1A/LIMS1/CD40LG/RUNX3/PNP/EGR3/TNFSF4/NPNT/P4HB/FYN/NDNF/LIF/IL10/EFNB1/HAVCR2	52
GO:0035282	BP	GO:0035282	segmentation	20/1109	103/18800	2.08778e-06	0.000196605	0.000150447	LHX1/LRP6/WNT5A/BASP1/WNT3A/LFNG/SMAD3/ROR2/SFRP1/MAFB/EGR2/MTF2/IRX2/MEOX2/CRB2/TCF15/WT1/HES5/SEMA3F/PLD6	20
GO:0001666	BP	GO:0001666	response to hypoxia	38/1109	286/18800	2.34011e-06	0.000216695	0.00016582	THBS1/BACH1/PTGS2/BNIP3L/SOD2/AK4/PDK1/PMAIP1/NDRG1/CPEB1/BCL2/VEGFA/TGFB2/IRAK1/PRKCE/FOXO3/SOD3/DDAH1/PTGIS/PGK1/SMAD3/CPEB2/AGER/CBFA2T3/SFRP1/TM9SF4/PPARG/SUV39H1/IL1A/PLOD2/EGLN3/P4HB/CYP1A1/NPEPPS/NDNF/AGTRAP/ADIPOQ/KCNK3	38
GO:0048568	BP	GO:0048568	embryonic organ development	52/1109	449/18800	2.52782e-06	0.000230239	0.000176184	STK4/PRDM1/ENG/SOX9/SLC9A3R1/NIPBL/LRIG1/BBS7/CXCL8/LHX1/VEGFA/TGFB2/TGFB1/DLG1/HOXA9/WNT5A/FZD6/VASH2/WNT3A/PKD1/NOTCH2/GRB2/HOXA3/SMAD3/RARB/SOCS3/ROR2/MICAL2/MAFB/USH1G/MTHFD1L/MYO3A/TBX2/DLX2/HOXA11/FBN2/SIX4/HOXB5/SIX3/HOXA5/TBX4/CRB2/SOD1/PBX3/MAPK3/HAND2/LIF/IL10/ECE1/PLCD3/FBXW8/HOXB6	52
GO:0036294	BP	GO:0036294	cellular response to decreased oxygen levels	25/1109	151/18800	2.59119e-06	0.000232204	0.000177688	BACH1/PTGS2/BNIP3L/AK4/PDK1/PMAIP1/NDRG1/CPEB1/BCL2/VEGFA/IRAK1/PRKCE/FOXO3/DDAH1/PTGIS/PGK1/CPEB2/SFRP1/PPARG/SUV39H1/EGLN3/P4HB/NPEPPS/NDNF/KCNK3	25
GO:0051403	BP	GO:0051403	stress-activated MAPK cascade	34/1109	245/18800	2.98644e-06	0.000263375	0.000201541	DUSP1/IGF1R/PER1/SEMA4C/AIDA/VEGFA/TGFB2/IRAK1/DAXX/FOXO1/DLG1/IL1B/TLR3/WNT5A/PHLPP1/APP/IRAK4/MDFIC/MAPKAPK2/SMAD3/PAFAH1B1/ZNF622/AGER/ROR2/SFRP1/MID1/FGF19/FLT4/IL1A/ZFP36/DUSP9/MAP3K5/MAPK3/HAND2	34
GO:0070482	BP	GO:0070482	response to oxygen levels	41/1109	324/18800	3.31806e-06	0.000287404	0.000219928	THBS1/BACH1/PTGS2/BNIP3L/SOD2/AK4/PDK1/PMAIP1/ATP6V1G1/NDRG1/CPEB1/BCL2/VEGFA/TGFB2/IRAK1/PRKCE/FOXO3/FOXO1/SOD3/DDAH1/PTGIS/MYOD1/PGK1/SMAD3/CPEB2/AGER/CBFA2T3/SFRP1/TM9SF4/PPARG/SUV39H1/IL1A/PLOD2/EGLN3/P4HB/CYP1A1/NPEPPS/NDNF/AGTRAP/ADIPOQ/KCNK3	41
GO:0050920	BP	GO:0050920	regulation of chemotaxis	32/1109	225/18800	3.41904e-06	0.000287404	0.000219928	THBS1/IL6R/DUSP1/STX3/TPBG/SEMA4C/CXCL8/VEGFA/TGFB1/WNT5A/SEMA5A/F3/SERPINE1/RAC1/AKIRIN1/CCL5/WNT3A/FGF2/SMAD3/AGER/CCL4/ADGRA2/SEMA6A/MCU/CCR6/MAPK3/SEMA6D/CCR4/CMKLR1/NBL1/NOVA2/SEMA3F	32
GO:0072078	BP	GO:0072078	nephron tubule morphogenesis	16/1109	72/18800	3.46304e-06	0.000287404	0.000219928	SOX9/HOXD11/LHX1/BCL2/VEGFA/DLG1/FGF2/PKD1/HOXA11/SIX4/IRX2/KLHL3/GREB1L/NPNT/WT1/HES5	16
GO:0030111	BP	GO:0030111	regulation of Wnt signaling pathway	42/1109	336/18800	3.46582e-06	0.000287404	0.000219928	STK4/ABL1/SKI/SOX9/TIAM1/TPBG/SLC9A3R1/NXN/KREMEN1/DRAXIN/FZD9/TGFB1/FOXO3/FOXO1/WNT5A/FZD6/SEMA5A/UBR5/GSK3B/APP/TNKS2/SOX4/MDFIC/WNT3A/FGF2/TCF7L2/SMAD3/ZNRF3/ROR2/SFRP1/CCNYL1/SOX7/CDH2/ADGRA2/TSKU/IGFBP1/DAAM2/FZD1/IGFBP4/UBE2B/HMGXB4/SPEF1	42
GO:0048592	BP	GO:0048592	eye morphogenesis	25/1109	154/18800	3.73407e-06	0.000301567	0.000230766	PRDM1/SKI/SOX9/NIPBL/LHX1/BCL2/VEGFA/MEIS1/STAT3/FASLG/COL5A2/WNT5A/FGF2/NOTCH2/RARB/BAK1/TSKU/TBX2/FBN2/SIX3/SDK1/WNT9A/CRB2/THRB/COL5A1	25
GO:0010975	BP	GO:0010975	regulation of neuron projection development	50/1109	431/18800	3.74516e-06	0.000301567	0.000230766	ABL1/IGF1R/NEDD4/TIAM1/SEMA4C/KREMEN1/DRAXIN/PTPRD/VEGFA/NIN/CAPRIN1/SERPINI1/RNF6/WNT5A/SEMA5A/RTN4/GSK3B/MAP1B/WNT3A/CAMSAP2/PAFAH1B1/RET/KLK6/ROR2/SFRP1/KLF4/SKIL/ARC/LZTS1/VIM/RELN/CDH2/BCL11A/TSKU/CAMK2G/DDX56/SEMA6A/PTK6/RAPGEF1/LRP8/FYN/SEMA6D/EFNA5/FZD1/NDNF/PAK3/SRCIN1/STX1B/SEMA3F/FBXW8	50
GO:0032535	BP	GO:0032535	regulation of cellular component size	43/1109	351/18800	4.48762e-06	0.000356189	0.000272564	ABL1/SLC9A3R1/SEMA4C/LRRC8A/DRAXIN/VEGFA/PRKCE/DLG1/RNF6/WNT5A/SEMA5A/RTN4/DPYSL2/GSK3B/RAC1/SLC12A5/MAP1B/LIMA1/WNT3A/NCKAP1/PDXP/MYADM/GRB2/PAFAH1B1/RET/VAV2/SPTAN1/SPTB/COTL1/FCHSD1/SEMA6A/RICTOR/WDTC1/CTTN/PPP1R15A/DAAM2/KCNN4/RAB3B/SEMA6D/EFNA5/PAK3/SIN3A/SEMA3F	43
GO:0048638	BP	GO:0048638	regulation of developmental growth	41/1109	329/18800	4.87202e-06	0.000381253	0.000291743	STK4/ABL1/AR/NIPBL/SEMA4C/DRAXIN/BCL2/VEGFA/STAT3/RNF6/WNT5A/SEMA5A/BASP1/RTN4/GPAM/DPYSL2/GSK3B/CACNG7/APP/MAP1B/WWC1/TNKS2/WNT3A/FGF2/MYOD1/PAFAH1B1/FGFR3/BCL11A/TBX2/SIX4/SEMA6A/DUSP9/CTTN/SOD1/AKAP6/SEMA6D/EFNA5/WT1/SIN3A/RNF157/SEMA3F	41
GO:0031098	BP	GO:0031098	stress-activated protein kinase signaling cascade	34/1109	252/18800	5.60095e-06	0.000432207	0.000330735	DUSP1/IGF1R/PER1/SEMA4C/AIDA/VEGFA/TGFB2/IRAK1/DAXX/FOXO1/DLG1/IL1B/TLR3/WNT5A/PHLPP1/APP/IRAK4/MDFIC/MAPKAPK2/SMAD3/PAFAH1B1/ZNF622/AGER/ROR2/SFRP1/MID1/FGF19/FLT4/IL1A/ZFP36/DUSP9/MAP3K5/MAPK3/HAND2	34
GO:0090066	BP	GO:0090066	regulation of anatomical structure size	54/1109	487/18800	5.9819e-06	0.00045528	0.000348391	ABL1/PTGS2/SOD2/SLC9A3R1/SEMA4C/LRRC8A/DRAXIN/VEGFA/PRKCE/DLG1/RNF6/SOD3/WNT5A/SEMA5A/RTN4/DPYSL2/GSK3B/RAC1/SLC12A5/MAP1B/LIMA1/WNT3A/NCKAP1/PDXP/MYADM/EXT1/GRB2/PAFAH1B1/RET/VAV2/ATP1A2/ARHGAP42/SPTAN1/SPTB/COTL1/FCHSD1/SEMA6A/RICTOR/WDTC1/CTTN/PPP1R15A/DAAM2/ADRB3/ZDHHC21/SOD1/KCNN4/RAB3B/SEMA6D/EFNA5/CPS1/PAK3/ECE1/SIN3A/SEMA3F	54
GO:0060284	BP	GO:0060284	regulation of cell development	55/1109	500/18800	6.22927e-06	0.000467701	0.000357895	ABL1/LDLR/SKI/TIAM1/SEMA4C/ASPA/DRAXIN/PTPRD/BCL2/VEGFA/NIN/CAPRIN1/TGFB1/IL1B/RNF6/WNT5A/SEMA5A/RTN4/SPRY4/GSK3B/RAC1/MAP1B/HOOK3/WNT3A/LIG4/MYOD1/MYADM/NOTCH2/PAFAH1B1/RET/BHLHE40/SKIL/EGR2/RELN/BCL11A/ADGRA2/DLX2/HOXA11/IL1A/LIMS1/SEMA6A/NF2/ABCC8/LRP8/DAAM2/ZDHHC21/P4HB/SEMA6D/EFNA5/LIF/PAK3/HES5/ADIPOQ/SEMA3F/FBXW8	55
GO:0097191	BP	GO:0097191	extrinsic apoptotic signaling pathway	31/1109	221/18800	6.45156e-06	0.000473367	0.000362231	THBS1/IL6R/STK4/AR/PMAIP1/SP100/DEDD/BCL2/TIMP3/TGFB2/DAXX/TGFB1/FOXO3/FASLG/IL1B/TLR3/PHIP/GSK3B/SERPINE1/TCF7L2/SMAD3/RET/SFRP1/SKIL/FGFR3/BAK1/BOK/IL1A/PPP2R1B/CTTN/EYA3	31
GO:0008361	BP	GO:0008361	regulation of cell size	27/1109	179/18800	6.47515e-06	0.000473367	0.000362231	ABL1/SLC9A3R1/SEMA4C/LRRC8A/DRAXIN/VEGFA/RNF6/WNT5A/SEMA5A/RTN4/DPYSL2/GSK3B/RAC1/SLC12A5/MAP1B/WNT3A/PAFAH1B1/RET/VAV2/SEMA6A/WDTC1/CTTN/KCNN4/SEMA6D/EFNA5/SIN3A/SEMA3F	27
GO:0036293	BP	GO:0036293	response to decreased oxygen levels	38/1109	299/18800	6.78153e-06	0.000489327	0.000374444	THBS1/BACH1/PTGS2/BNIP3L/SOD2/AK4/PDK1/PMAIP1/NDRG1/CPEB1/BCL2/VEGFA/TGFB2/IRAK1/PRKCE/FOXO3/SOD3/DDAH1/PTGIS/PGK1/SMAD3/CPEB2/AGER/CBFA2T3/SFRP1/TM9SF4/PPARG/SUV39H1/IL1A/PLOD2/EGLN3/P4HB/CYP1A1/NPEPPS/NDNF/AGTRAP/ADIPOQ/KCNK3	38
GO:0048863	BP	GO:0048863	stem cell differentiation	30/1109	211/18800	6.88524e-06	0.000490441	0.000375296	ABL1/SOX9/SEMA4C/TGFB2/STAT3/LRP6/SEMA5A/GSK3B/WNT3A/FGF2/ANXA6/PHF19/EXT1/RET/SFRP1/CDH2/FGF19/FOXA1/MTF2/KDM3A/SEMA6A/TCF15/MAPK3/HAND2/SEMA6D/FZD1/LIF/HES5/EFNB1/SEMA3F	30
GO:0030516	BP	GO:0030516	regulation of axon extension	18/1109	93/18800	7.0051e-06	0.000492634	0.000376975	ABL1/SEMA4C/DRAXIN/VEGFA/RNF6/WNT5A/SEMA5A/RTN4/DPYSL2/GSK3B/MAP1B/WNT3A/PAFAH1B1/SEMA6A/CTTN/SEMA6D/SIN3A/SEMA3F	18
GO:0045165	BP	GO:0045165	cell fate commitment	35/1109	266/18800	7.20859e-06	0.000492634	0.000376975	IL6R/PRDM1/AR/SOX9/ONECUT2/RAB10/BCL2/STAT3/WNT5A/MITF/WNT3A/FGF2/MYOD1/TCF7L2/NOTCH2/EXT1/IRF4/CYP26B1/ROR2/SFRP1/KLF4/GAS1/PPARG/TBX2/DLX2/SMAD1/HOXA11/FOXA1/HOXA13/OLIG3/WNT9A/TBX4/WT1/BCL11B/HES5	35
GO:0048762	BP	GO:0048762	mesenchymal cell differentiation	33/1109	244/18800	7.2683e-06	0.000492634	0.000376975	ENG/SOX9/TIAM1/SEMA4C/BCL2/TGFB2/TGFB1/IL1B/LRP6/WNT5A/SEMA5A/RTN4/GSK3B/TMEM100/ANXA6/TCF7L2/EXT1/SMAD3/RET/SFRP1/CDH2/FGF19/FOXA1/SEMA6A/DLG5/CRB2/STAT1/MAPK3/HAND2/SEMA6D/EFNB1/TGFBR3L/SEMA3F	33
GO:0061333	BP	GO:0061333	renal tubule morphogenesis	16/1109	76/18800	7.29192e-06	0.000492634	0.000376975	SOX9/HOXD11/LHX1/BCL2/VEGFA/DLG1/FGF2/PKD1/HOXA11/SIX4/IRX2/KLHL3/GREB1L/NPNT/WT1/HES5	16
GO:0050921	BP	GO:0050921	positive regulation of chemotaxis	23/1109	140/18800	7.35936e-06	0.000492634	0.000376975	THBS1/IL6R/STX3/TPBG/CXCL8/VEGFA/TGFB1/WNT5A/SEMA5A/F3/SERPINE1/RAC1/AKIRIN1/CCL5/FGF2/SMAD3/AGER/CCL4/MCU/CCR6/MAPK3/CCR4/CMKLR1	23
GO:0032103	BP	GO:0032103	positive regulation of response to external stimulus	50/1109	442/18800	7.59443e-06	0.000502317	0.000384385	THBS1/IL6R/PTGS2/LDLR/CD81/IGF1R/NFKBIA/STX3/TPBG/POLR3B/RIOK3/EMILIN2/CXCL8/VEGFA/TGFB1/IL1B/TLR3/WNT5A/SEMA5A/F3/SERPINE1/RAC1/AKIRIN1/APP/CCL5/TXK/ZNFX1/POLR3F/FGF2/PLSCR1/SMAD3/AGER/CD180/CCL4/S100A12/FABP4/COCH/MCU/CCR6/AKIRIN2/TNFSF4/MAPK3/FYN/CCR4/PAK3/C2CD4B/CMKLR1/C3/SIN3A/HAVCR2	50
GO:0060070	BP	GO:0060070	canonical Wnt signaling pathway	39/1109	313/18800	8.27049e-06	0.000540598	0.000413678	STK4/DVL3/SOX9/TPBG/SLC9A3R1/KREMEN1/DRAXIN/FZD9/TGFB1/FOXO3/FOXO1/LRP6/WNT5A/FZD6/SEMA5A/UBR5/MITF/GSK3B/TNKS2/SOX4/WNT3A/FGF2/TCF7L2/EXT1/SMAD3/ZNRF3/ROR2/SFRP1/KLF4/CCNYL1/SOX7/CDH2/ADGRA2/IGFBP1/WNT9A/DAAM2/FZD1/IGFBP4/UBE2B	39
GO:0042063	BP	GO:0042063	gliogenesis	37/1109	291/18800	8.83308e-06	0.000566664	0.000433624	ABL1/LDLR/SKI/SOX9/NDRG1/SYNE2/ASPA/TGFB2/CLU/TGFB1/STAT3/IL1B/RTN4/APP/SOX4/FGF2/PAFAH1B1/SUN1/AGER/ROR2/EGR2/SLC45A3/VIM/RELN/CDH2/DLX2/BOK/NF2/ABCC8/TNFRSF21/LRP8/SRGAP2/DAAM2/SOD1/MAPK3/LIF/HES5	37
GO:0002064	BP	GO:0002064	epithelial cell development	29/1109	203/18800	8.87325e-06	0.000566664	0.000433624	PRDM1/AR/MYO1E/SOX9/ONECUT2/FNDC3A/VEGFA/IL1B/WNT5A/GSK3B/MYADM/NOTCH2/RARB/VIM/CDH2/FOXA1/IL1A/SFN/HOXA13/SIX3/EXPH5/HOXA5/RAPGEF1/ABCA12/ZDHHC21/BCL11B/FLNB/ADIPOQ/FOSL2	29
GO:0060071	BP	GO:0060071	Wnt signaling pathway, planar cell polarity pathway	13/1109	53/18800	8.99442e-06	0.000567875	0.000434551	ABL1/DVL3/TIAM1/WNT5A/FZD6/PRICKLE2/RAC1/ZNRF3/ROR2/SFRP1/CELSR3/FZD1/SPEF1	13
GO:0048754	BP	GO:0048754	branching morphogenesis of an epithelial tube	24/1109	153/18800	1.05968e-05	0.000661529	0.000506217	STK4/ABL1/AR/ENG/SOX9/HOXD11/LHX1/BCL2/VEGFA/DLG1/WNT5A/FGF2/TIMELESS/PKD1/EXT1/TBX2/HOXA11/FOXA1/SIX4/HOXA5/DLG5/GREB1L/NPNT/WT1	24
GO:0051216	BP	GO:0051216	cartilage development	28/1109	195/18800	1.1427e-05	0.000705424	0.000539807	SOX9/TGFB1/ITGB8/TGFBI/WNT5A/CD44/FGF2/ANXA6/PKD1/ARID5A/EXT1/HOXA3/SMAD3/RARB/ROR2/FGFR3/TSKU/DLX2/SMAD1/HOXA11/SNX19/RUNX3/HOXA5/WNT9A/MATN1/MAPK3/HAND2/HES5	28
GO:0048705	BP	GO:0048705	skeletal system morphogenesis	31/1109	228/18800	1.22328e-05	0.000746871	0.000571523	SKI/SOX9/NIPBL/ATG9A/LHX1/DLG1/HOXA9/ANXA6/PKD1/HOXC8/EXT1/HOXA3/SMAD3/RARB/CYP26B1/ROR2/SFRP1/FGFR3/MTHFD1L/TSKU/DLX2/HOXA11/FBN2/SIX4/HOXB5/HOXA5/TBX4/MATN1/TCF15/TMEM119/HOXB6	31
GO:0001656	BP	GO:0001656	metanephros development	17/1109	89/18800	1.50199e-05	0.00090707	0.000694111	SOX9/NIPBL/LHX1/BCL2/BASP1/PKD1/RET/HOXA11/SIX4/IRX2/DLG5/GREB1L/STAT1/WT1/LIF/HES5/ADIPOQ	17
GO:0001659	BP	GO:0001659	temperature homeostasis	26/1109	177/18800	1.54506e-05	0.000923047	0.000706337	PTGS2/ACSL1/IGF1R/VEGFA/FOXO1/STAT3/IL1B/PRKAB2/BSCL2/IRF4/IL13/NOVA1/PCTP/FABP4/IL4R/IL1A/SLC27A1/KDM3A/NR1H2/ADRB3/CPT2/PRKAB1/CMKLR1/CNOT3/ADIPOQ/NOVA2	26
GO:0035567	BP	GO:0035567	non-canonical Wnt signaling pathway	15/1109	72/18800	1.599e-05	0.000945111	0.000723221	ABL1/DVL3/TIAM1/FZD9/WNT5A/FZD6/PRICKLE2/RAC1/ZNRF3/ROR2/SFRP1/CELSR3/DAAM2/FZD1/SPEF1	15
GO:0061387	BP	GO:0061387	regulation of extent of cell growth	19/1109	108/18800	1.6619e-05	0.000971952	0.00074376	ABL1/SEMA4C/DRAXIN/VEGFA/RNF6/WNT5A/SEMA5A/RTN4/DPYSL2/GSK3B/MAP1B/WNT3A/PAFAH1B1/SEMA6A/CTTN/SEMA6D/EFNA5/SIN3A/SEMA3F	19
GO:0048732	BP	GO:0048732	gland development	48/1109	431/18800	1.7362e-05	0.00100483	0.000768917	IRS2/ABL1/SOD2/APRT/AR/SOX9/SLC9A3R1/ONECUT2/CYP1B1/BCL2/VEGFA/TGFB2/TGFB1/PTPN3/WNT5A/RTN4/APLN/WNT3A/FGF2/PKD1/NOTCH2/EXT1/HOXA3/SMAD3/NCOR2/TG/SFRP1/MAFB/RPS15/TBX2/HOXA11/FOXA1/SIX4/HOXA13/SIX3/HOXA5/IGF2R/ZDHHC21/SOD1/MAPK3/HAND2/PCSK9/CYP1A1/CPS1/WT1/BCL11B/IL10/JUN	48
GO:0045860	BP	GO:0045860	positive regulation of protein kinase activity	45/1109	396/18800	1.91147e-05	0.00109486	0.000837813	THBS1/IL6R/STK4/SOCS1/ABL1/DVL3/ACSL1/VEGFA/TGFB2/CLU/IRAK1/DAXX/TGFB1/ATP2B4/DLG1/IL1B/DDR2/TLR3/WNT5A/CCL5/OSBPL8/WNT3A/FGF2/PKD1/GPRC5A/AGER/ROR2/S100A12/RPLP1/CCNYL1/RELN/RPS3/SLC27A1/CD40LG/RICTOR/EPGN/MAPRE3/MAP3K5/LRP8/EFNA5/SRCIN1/ITGB3/GPRC5C/MOB3A/ADIPOQ	45
GO:0048608	BP	GO:0048608	reproductive structure development	48/1109	433/18800	1.95927e-05	0.00111079	0.000849999	STK4/PRDM1/PTGS2/AR/SOX9/DEDD/PCYT1B/FNDC3A/NIPBL/CYP1B1/LHX1/BCL2/VEGFA/TGFB2/FOXO3/DLG1/ITGB8/PTX3/TLR3/WNT5A/BASP1/VASH2/LFNG/PKD1/NOTCH2/ACVR2A/GRB2/SOCS3/ROR2/SFRP1/RHOBTB3/PPARG/BAK1/BOK/HOXA11/FOXA1/IL1A/SIX4/HOXA13/GREB1L/SOD1/DHCR24/WT1/LIF/IL10/C3/PLCD3/FBXW8	48
GO:0060560	BP	GO:0060560	developmental growth involved in morphogenesis	31/1109	234/18800	2.06106e-05	0.00115538	0.000884126	ABL1/SOX9/SEMA4C/DRAXIN/LHX1/VEGFA/NIN/RNF6/WNT5A/SEMA5A/SLC9A6/RTN4/DPYSL2/GSK3B/CACNG7/APP/MAP1B/WNT3A/EXT1/PAFAH1B1/SFRP1/BCL11A/TBX2/SIX4/SEMA6A/CTTN/SEMA6D/EFNA5/SIN3A/RNF157/SEMA3F	31
GO:1903672	BP	GO:1903672	positive regulation of sprouting angiogenesis	9/1109	28/18800	2.08246e-05	0.00115538	0.000884126	VEGFA/FGF2/FUT1/S100A1/KLF4/PKM/SMAD1/JAK1/IL10	9
GO:0090175	BP	GO:0090175	regulation of establishment of planar polarity	13/1109	57/18800	2.10032e-05	0.00115538	0.000884126	ABL1/DVL3/TIAM1/WNT5A/FZD6/PRICKLE2/RAC1/ZNRF3/ROR2/SFRP1/CELSR3/FZD1/SPEF1	13
GO:0061458	BP	GO:0061458	reproductive system development	48/1109	436/18800	2.34372e-05	0.00127664	0.000976913	STK4/PRDM1/PTGS2/AR/SOX9/DEDD/PCYT1B/FNDC3A/NIPBL/CYP1B1/LHX1/BCL2/VEGFA/TGFB2/FOXO3/DLG1/ITGB8/PTX3/TLR3/WNT5A/BASP1/VASH2/LFNG/PKD1/NOTCH2/ACVR2A/GRB2/SOCS3/ROR2/SFRP1/RHOBTB3/PPARG/BAK1/BOK/HOXA11/FOXA1/IL1A/SIX4/HOXA13/GREB1L/SOD1/DHCR24/WT1/LIF/IL10/C3/PLCD3/FBXW8	48
GO:0021537	BP	GO:0021537	telencephalon development	32/1109	247/18800	2.40184e-05	0.0012956	0.000991419	IGF1R/SKI/SYNE2/DRAXIN/LHX1/NIN/ATP2B4/WNT5A/RTN4/GSK3B/WNT3A/FUT1/TACC3/EXT1/PAFAH1B1/RARB/SUN1/CCDC85C/ATP1A2/NDE1/ATAT1/RELN/CDH2/TSKU/DLX2/SIX3/NF2/HPRT1/LRP8/SRGAP2/BCL11B/HES5	32
GO:0030509	BP	GO:0030509	BMP signaling pathway	24/1109	162/18800	2.80998e-05	0.00149743	0.00114587	ABL1/ENG/SKI/FAM83G/TGFB2/TGFB1/WNT5A/TMEM100/NOTCH2/ACVR2A/EXT1/SMAD3/ROR2/SFRP1/SKIL/PPARG/SMAD1/HOXA13/CRB2/MAPK3/FZD1/HES5/NBL1/CHRDL1	24
GO:0051090	BP	GO:0051090	regulation of DNA-binding transcription factor activity	49/1109	452/18800	2.89394e-05	0.00149743	0.00114587	AR/NFKBIA/SMARCB1/SP100/ADCY1/CYP1B1/VEGFA/CLU/IRAK1/STAT3/IL1B/LRP6/DDR2/TLR3/WFS1/WNT5A/FZD6/PELI1/APP/SIK1/PTGIS/WNT3A/PKD1/TCF7L2/ADORA3/SMAD3/BHLHE40/SLCO3A1/AGER/S100A12/KLF4/RLIM/PPARG/RELN/CARF/RPS3/FOXA1/MTDH/CD40LG/RPS6KA4/LRP8/TNFSF4/MAPK3/HAND2/FZD1/CMKLR1/IL10/HAVCR2/TRIML2	49
GO:0030198	BP	GO:0030198	extracellular matrix organization	37/1109	307/18800	2.92726e-05	0.00149743	0.00114587	ABL1/ENG/MYO1E/SOX9/ANTXR1/ATXN1L/CYP1B1/TGFB2/TGFB1/COL5A2/DDR2/TNFRSF11B/PTX3/TGFBI/APP/CRISPLD2/WNT3A/LOXL1/EXT1/SMAD3/FURIN/FGFR4/CCDC80/POSTN/IBSP/THSD4/FBLN5/SMOC1/MYH11/ADAMTS4/TCF15/NPNT/NDNF/WT1/COLGALT1/COL5A1/PAPLN	37
GO:0071772	BP	GO:0071772	response to BMP	25/1109	173/18800	2.96575e-05	0.00149743	0.00114587	ABL1/ENG/SKI/SOX9/FAM83G/TGFB2/TGFB1/WNT5A/TMEM100/NOTCH2/ACVR2A/EXT1/SMAD3/ROR2/SFRP1/SKIL/PPARG/SMAD1/HOXA13/CRB2/MAPK3/FZD1/HES5/NBL1/CHRDL1	25
GO:0071773	BP	GO:0071773	cellular response to BMP stimulus	25/1109	173/18800	2.96575e-05	0.00149743	0.00114587	ABL1/ENG/SKI/SOX9/FAM83G/TGFB2/TGFB1/WNT5A/TMEM100/NOTCH2/ACVR2A/EXT1/SMAD3/ROR2/SFRP1/SKIL/PPARG/SMAD1/HOXA13/CRB2/MAPK3/FZD1/HES5/NBL1/CHRDL1	25
GO:0050730	BP	GO:0050730	regulation of peptidyl-tyrosine phosphorylation	33/1109	261/18800	2.976e-05	0.00149743	0.00114587	IL6R/SOCS1/ABL1/CD81/EHD4/VEGFA/PRKCE/TGFB1/CD44/APP/CCL5/SH3BP5/WNT3A/GPRC5A/SOCS3/IL13/SFRP1/FGFR3/RELN/RICTOR/EPGN/NF2/PTK6/LRP8/CRLF1/ERRFI1/FYN/EFNA5/LIF/SRCIN1/ITGB3/HES5/ADIPOQ	33
GO:0060828	BP	GO:0060828	regulation of canonical Wnt signaling pathway	33/1109	261/18800	2.976e-05	0.00149743	0.00114587	STK4/SOX9/TPBG/SLC9A3R1/KREMEN1/DRAXIN/FZD9/TGFB1/FOXO3/FOXO1/WNT5A/FZD6/SEMA5A/UBR5/GSK3B/TNKS2/SOX4/WNT3A/FGF2/TCF7L2/SMAD3/ZNRF3/ROR2/SFRP1/CCNYL1/SOX7/CDH2/ADGRA2/IGFBP1/DAAM2/FZD1/IGFBP4/UBE2B	33
GO:0006869	BP	GO:0006869	lipid transport	44/1109	391/18800	2.99163e-05	0.00149743	0.00114587	THBS1/IRS2/NME4/LDLR/ACSL1/LPCAT3/SLC27A2/ATG9A/OSBPL10/CLU/FASLG/IL1B/LRP6/ABCD3/STARD5/LIMA1/OSBPL8/VMP1/ANXA2/FABP7/PLSCR1/APOF/FURIN/SLCO3A1/PLA2G4A/PCTP/PPARG/FABP4/FGF19/APOL6/IL1A/SLC27A1/NR1H2/NUS1/SFTPA1/ABCA12/CPT2/KCNN4/PCSK9/SYT7/ITGB3/TPCN2/ADIPOQ/OSBPL2	44
GO:0043062	BP	GO:0043062	extracellular structure organization	37/1109	308/18800	3.14263e-05	0.00155897	0.00119296	ABL1/ENG/MYO1E/SOX9/ANTXR1/ATXN1L/CYP1B1/TGFB2/TGFB1/COL5A2/DDR2/TNFRSF11B/PTX3/TGFBI/APP/CRISPLD2/WNT3A/LOXL1/EXT1/SMAD3/FURIN/FGFR4/CCDC80/POSTN/IBSP/THSD4/FBLN5/SMOC1/MYH11/ADAMTS4/TCF15/NPNT/NDNF/WT1/COLGALT1/COL5A1/PAPLN	37
GO:0045229	BP	GO:0045229	external encapsulating structure organization	37/1109	310/18800	3.61733e-05	0.00177857	0.001361	ABL1/ENG/MYO1E/SOX9/ANTXR1/ATXN1L/CYP1B1/TGFB2/TGFB1/COL5A2/DDR2/TNFRSF11B/PTX3/TGFBI/APP/CRISPLD2/WNT3A/LOXL1/EXT1/SMAD3/FURIN/FGFR4/CCDC80/POSTN/IBSP/THSD4/FBLN5/SMOC1/MYH11/ADAMTS4/TCF15/NPNT/NDNF/WT1/COLGALT1/COL5A1/PAPLN	37
GO:0007517	BP	GO:0007517	muscle organ development	39/1109	334/18800	3.69251e-05	0.00179961	0.00137711	RCAN1/ENG/SKI/IGSF8/BCL2/TPM1/TGFB2/TGFB1/MEF2A/WNT5A/BASP1/JPH1/AKIRIN1/NR1D2/ZBTB18/WNT3A/MYOD1/SMAD3/CYP26B1/KLHL40/USP2/MYLK/EGR2/SIX4/BTBD1/MYH14/HIVEP3/CACNA1H/MEOX2/EGR3/HLF/TCF15/JPH2/FZD1/WT1/LIF/FLNB/ITGA11/SMTN	39
GO:0001838	BP	GO:0001838	embryonic epithelial tube formation	20/1109	124/18800	3.74098e-05	0.00180738	0.00138305	TRIM71/STK4/ABL1/DVL3/SKI/SOX9/SEMA4C/BRD2/TGFB2/TGFB1/WNT5A/FZD6/SOX4/RET/SFRP1/MTHFD1L/SIX4/IRX2/FZD1/HES5	20
GO:1902905	BP	GO:1902905	positive regulation of supramolecular fiber organization	25/1109	176/18800	3.97563e-05	0.00190419	0.00145713	ABL1/OCLN/TPM1/NIN/CLU/PRKCE/DLG1/SEMA5A/SLAIN2/NAV3/RAC1/APP/MAP1B/NCKAP1/PDXP/ARHGEF10L/GRB2/SMAD3/SFRP1/FCHSD1/RPS3/RICTOR/NF2/CTTN/COLGALT1	25
GO:0010876	BP	GO:0010876	lipid localization	48/1109	446/18800	4.18237e-05	0.00198609	0.0015198	THBS1/IRS2/NME4/LDLR/ACSL1/NFKBIA/LPCAT3/SLC27A2/ATG9A/OSBPL10/CLU/FASLG/IL1B/LRP6/ABCD3/STARD5/LIMA1/BSCL2/OSBPL8/VMP1/ANXA2/FABP7/PLSCR1/APOF/CDS1/FURIN/SLCO3A1/PLA2G4A/PCTP/PPARG/FABP4/FGF19/APOL6/IL1A/SLC27A1/NR1H2/NUS1/SFTPA1/ABCA12/CPT2/KCNN4/PCSK9/SYT7/ITGB3/C3/TPCN2/ADIPOQ/OSBPL2	48
GO:0045428	BP	GO:0045428	regulation of nitric oxide biosynthetic process	13/1109	61/18800	4.52192e-05	0.00212913	0.00162926	PTGS2/SOD2/CLU/ATP2B4/IL1B/PTX3/DDAH1/RAC1/PTGIS/SMAD3/KLF4/IL10/AGXT2	13
GO:0072175	BP	GO:0072175	epithelial tube formation	21/1109	136/18800	4.70018e-05	0.00219447	0.00167926	TRIM71/STK4/ABL1/DVL3/SKI/SOX9/SEMA4C/BRD2/TGFB2/TGFB1/WNT5A/FZD6/SOX4/FGF2/RET/SFRP1/MTHFD1L/SIX4/IRX2/FZD1/HES5	21
GO:0003334	BP	GO:0003334	keratinocyte development	6/1109	13/18800	4.98002e-05	0.00230575	0.00176441	SFN/EXPH5/ABCA12/BCL11B/FLNB/FOSL2	6
GO:0010038	BP	GO:0010038	response to metal ion	40/1109	351/18800	5.11722e-05	0.00234616	0.00179534	THBS1/PTGS2/SOD2/ACTG1/BGLAP/LTA4H/NEDD4/NDRG1/ADCY1/BCL2/DAXX/PPIF/MEF2A/TNFRSF11B/SOD3/WNT5A/CYBRD1/SLC41A1/TXNIP/APP/LIG4/PLSCR1/FABP4/CARF/IL1A/SLC30A4/CACNA1H/MT1A/ABCC8/TRPC3/MTF1/SOD1/MAPK3/SYT7/CYP1A1/CPS1/JUN/RASA4/KCNK3/SORD	40
GO:0001819	BP	GO:0001819	positive regulation of cytokine production	50/1109	475/18800	5.17803e-05	0.00234616	0.00179534	THBS1/IL6R/ABL1/PTGS2/CD81/GAPDH/POLR3B/RIOK3/CYP1B1/CLU/IRAK1/TGFB1/STAT3/IL1B/TLR3/WNT5A/PELI1/F3/SERPINE1/APP/TXK/POLR3F/WNT3A/CD274/MAPKAPK2/ARID5A/IRF4/SMAD3/FURIN/AGER/SCAMP5/IL13/IL4R/FLT4/RPS3/IL1A/CD40LG/IL12RB2/PNP/ABCC8/AKIRIN2/TNFSF4/TIGIT/SOD1/STAT1/SPON2/IL10/C3/ADIPOQ/HAVCR2	50
GO:0007411	BP	GO:0007411	axon guidance	30/1109	234/18800	5.19399e-05	0.00234616	0.00179534	RHOG/PGRMC1/SEMA4C/DRAXIN/LHX1/VEGFA/WNT5A/SEMA5A/BOC/DPYSL2/RAC1/APP/MYPN/WNT3A/NOTCH2/EXT1/RET/EGR2/RELN/SEMA6A/NGFR/EPHB4/FYN/SEMA6D/EFNA5/BCL11B/EFNB1/ECE1/NOVA2/SEMA3F	30
GO:0097485	BP	GO:0097485	neuron projection guidance	30/1109	235/18800	5.62582e-05	0.00251143	0.0019218	RHOG/PGRMC1/SEMA4C/DRAXIN/LHX1/VEGFA/WNT5A/SEMA5A/BOC/DPYSL2/RAC1/APP/MYPN/WNT3A/NOTCH2/EXT1/RET/EGR2/RELN/SEMA6A/NGFR/EPHB4/FYN/SEMA6D/EFNA5/BCL11B/EFNB1/ECE1/NOVA2/SEMA3F	30
GO:0048806	BP	GO:0048806	genitalia development	11/1109	46/18800	5.65026e-05	0.00251143	0.0019218	AR/NIPBL/LHX1/WNT5A/PKD1/ROR2/BAK1/HOXA13/GREB1L/DHCR24/WT1	11
GO:0070997	BP	GO:0070997	neuron death	40/1109	353/18800	5.80919e-05	0.00256158	0.00196018	ABL1/SOD2/GAPDH/DRAXIN/FZD9/BCL2/TGFB2/CLU/DAXX/FOXO3/FASLG/WFS1/WNT5A/GSK3B/APP/CCL5/WNT3A/KIR3DL2/LIG4/IL13/MYBL2/BOK/SIX4/NGFR/EGLN3/KCNB1/MAP3K5/TNFRSF21/CRLF1/SOD1/PCSK9/FYN/THRB/FZD1/NDNF/DHCR24/PAK3/IL10/JUN/CD200R1	40
GO:0030278	BP	GO:0030278	regulation of ossification	19/1109	118/18800	5.94139e-05	0.00259924	0.001989	BGLAP/SOX9/NIPBL/KREMEN1/FZD9/BCL2/TGFB2/TGFB1/DDR2/WNT5A/ACVR2A/SMAD3/SFRP1/EGR2/FBN2/OMD/MATN1/MAPK3/TMEM119	19
GO:0048562	BP	GO:0048562	embryonic organ morphogenesis	35/1109	294/18800	6.13192e-05	0.00266164	0.00203674	ENG/SOX9/SLC9A3R1/NIPBL/LRIG1/BBS7/LHX1/DLG1/HOXA9/WNT5A/FZD6/WNT3A/NOTCH2/HOXA3/SMAD3/RARB/ROR2/MICAL2/MAFB/USH1G/MTHFD1L/MYO3A/TBX2/DLX2/HOXA11/FBN2/SIX4/HOXB5/SIX3/HOXA5/CRB2/SOD1/MAPK3/HAND2/HOXB6	35
GO:0060541	BP	GO:0060541	respiratory system development	27/1109	203/18800	6.4205e-05	0.00276433	0.00211533	LTA4H/SKI/SOX9/BAG6/ATXN1L/VEGFA/WNT5A/BASP1/CRISPLD2/FGF2/TIMELESS/PKD1/EXT1/IL13/TBX2/FLT4/FOXA1/SIX4/HOXA5/DLG5/TBX4/ABCA12/ERRFI1/MAPK3/THRB/WT1/LIF	27
GO:0072659	BP	GO:0072659	protein localization to plasma membrane	34/1109	283/18800	6.46819e-05	0.00276433	0.00211533	RHOG/ACTB/AR/CD81/STX3/TPBG/MAP7/SLC9A3R1/PGRMC1/RAB10/EHD4/FAM126A/PRKCE/TGFB1/ATP2B4/DLG1/LRP6/SLMAP/RHOQ/MRAP2/RAB15/WNT3A/MYADM/LRRC15/CDH2/PLEKHF1/RAB34/KCNB1/ABCA12/EHD3/EHD2/RAB3B/ADIPOQ/RAB8B	34
GO:0019827	BP	GO:0019827	stem cell population maintenance	21/1109	139/18800	6.51777e-05	0.00276433	0.00211533	SKI/SOX9/NIPBL/MED14/FOXO3/FOXO1/STAT3/HOOK3/SOX4/LIG4/PHF19/SFRP1/KLF4/CDH2/MTF2/KDM3A/TCF15/ELAVL1/LIF/HES5/CNOT3	21
GO:0061448	BP	GO:0061448	connective tissue development	32/1109	260/18800	6.61044e-05	0.00277743	0.00212536	IL6R/SOX9/TGFB1/ITGB8/TGFBI/WNT5A/CD44/FGF2/ANXA6/PKD1/ARID5A/EXT1/HOXA3/SMAD3/RARB/ROR2/FGFR3/TSKU/DLX2/SMAD1/HOXA11/FOXA1/SNX19/RUNX3/HOXA5/WNT9A/MATN1/MAPK3/HAND2/WT1/HES5/COL5A1	32
GO:0001667	BP	GO:0001667	ameboidal-type cell migration	50/1109	480/18800	6.75916e-05	0.00277743	0.00212536	THBS1/ABL1/PTGS2/SOX9/SP100/TPBG/SEMA4C/CYP1B1/VEGFA/TGFB2/PRKCE/TGFB1/ATP2B4/DDR2/WNT5A/SEMA5A/RTN4/RAC1/MYH9/FGF2/FUT1/ANXA6/PAFAH1B1/RET/KLF4/AMOTL2/PPARG/CDH2/FGF19/ADGRA2/FLT4/MIA3/SEMA6A/EPHB4/MEOX2/STARD13/NUS1/EGR3/SRGAP2/DAAM2/CLEC14A/CRB2/HAND2/KANK2/SEMA6D/PAK3/ITGB3/JUN/EFNB1/SEMA3F	50
GO:0001736	BP	GO:0001736	establishment of planar polarity	14/1109	72/18800	6.8163e-05	0.00277743	0.00212536	ABL1/DVL3/TIAM1/WNT5A/FZD6/PRICKLE2/RAC1/PAFAH1B1/ZNRF3/ROR2/SFRP1/CELSR3/FZD1/SPEF1	14
GO:0007164	BP	GO:0007164	establishment of tissue polarity	14/1109	72/18800	6.8163e-05	0.00277743	0.00212536	ABL1/DVL3/TIAM1/WNT5A/FZD6/PRICKLE2/RAC1/PAFAH1B1/ZNRF3/ROR2/SFRP1/CELSR3/FZD1/SPEF1	14
GO:0090183	BP	GO:0090183	regulation of kidney development	9/1109	32/18800	6.8281e-05	0.00277743	0.00212536	SOX9/LHX1/VEGFA/BASP1/RET/SIX4/STAT1/WT1/ADIPOQ	9
GO:0046209	BP	GO:0046209	nitric oxide metabolic process	15/1109	81/18800	6.8486e-05	0.00277743	0.00212536	PTGS2/SOD2/CYP1B1/CLU/ATP2B4/IL1B/PTX3/DDAH1/RAC1/PTGIS/SMAD3/KLF4/CPS1/IL10/AGXT2	15
GO:0050803	BP	GO:0050803	regulation of synapse structure or activity	28/1109	215/18800	6.90654e-05	0.00278063	0.00212781	ABL1/NEDD4/TPBG/PGRMC1/PTPRD/CAPRIN1/WNT5A/APP/WNT3A/PAFAH1B1/THBS2/ARC/SLC17A8/RELN/CDH2/SIX4/DLG5/LRP8/NLGN2/FYN/EFNA5/FZD1/PAK3/SRCIN1/STX1B/IL10/SEMA3F/ADGRL1	28
GO:0032365	BP	GO:0032365	intracellular lipid transport	11/1109	47/18800	6.98715e-05	0.00279285	0.00213715	LDLR/LRP6/ABCD3/ANXA2/NUS1/ABCA12/CPT2/PCSK9/SYT7/TPCN2/OSBPL2	11
GO:0042100	BP	GO:0042100	B cell proliferation	17/1109	100/18800	7.14286e-05	0.00283469	0.00216917	IRS2/AHR/ABL1/CD81/CTPS1/IKZF3/BCL6/BCL2/PELI1/WNT3A/SLC39A10/CD180/IL13/PAWR/CD40LG/TNFRSF21/IL10	17
GO:0045862	BP	GO:0045862	positive regulation of proteolysis	41/1109	369/18800	7.34984e-05	0.00289615	0.0022162	PMAIP1/BAG6/RNF40/LPCAT3/RNFT1/BBS7/ANTXR1/RNF144B/CLU/STAT3/FASLG/IL1B/F3/GSK3B/MYH9/APP/WNT3A/ANXA2/SMAD3/FURIN/AGER/FGFR4/CBFA2T3/KLHL40/SOX7/PPARG/SENP1/BAK1/BOK/RPS3/NGFR/RHBDD1/PERP/EGLN3/USP13/MAP3K5/AKIRIN2/FBXW11/FYN/SH3D19/FBXW8	41
GO:0048565	BP	GO:0048565	digestive tract development	20/1109	130/18800	7.4428e-05	0.00291212	0.00222842	PRDM1/NIPBL/BBS7/CXCL8/BCL2/TGFB2/WNT5A/CLMP/PKD1/EXT1/SMAD3/RARB/RET/SFRP1/TBX2/HOXA13/PTK6/HOXA5/CYP1A1/CPS1	20
GO:0030888	BP	GO:0030888	regulation of B cell proliferation	13/1109	64/18800	7.67418e-05	0.00296095	0.00226579	IRS2/AHR/CD81/IKZF3/BCL6/BCL2/PELI1/WNT3A/SLC39A10/IL13/PAWR/TNFRSF21/IL10	13
GO:0080164	BP	GO:0080164	regulation of nitric oxide metabolic process	13/1109	64/18800	7.67418e-05	0.00296095	0.00226579	PTGS2/SOD2/CLU/ATP2B4/IL1B/PTX3/DDAH1/RAC1/PTGIS/SMAD3/KLF4/IL10/AGXT2	13
GO:2001057	BP	GO:2001057	reactive nitrogen species metabolic process	15/1109	82/18800	7.93123e-05	0.00303903	0.00232553	PTGS2/SOD2/CYP1B1/CLU/ATP2B4/IL1B/PTX3/DDAH1/RAC1/PTGIS/SMAD3/KLF4/CPS1/IL10/AGXT2	15
GO:0098727	BP	GO:0098727	maintenance of cell number	21/1109	141/18800	8.05385e-05	0.00306488	0.00234531	SKI/SOX9/NIPBL/MED14/FOXO3/FOXO1/STAT3/HOOK3/SOX4/LIG4/PHF19/SFRP1/KLF4/CDH2/MTF2/KDM3A/TCF15/ELAVL1/LIF/HES5/CNOT3	21
GO:0072210	BP	GO:0072210	metanephric nephron development	10/1109	40/18800	8.17166e-05	0.00308855	0.00236343	SOX9/LHX1/PKD1/RET/IRX2/STAT1/WT1/LIF/HES5/ADIPOQ	10
GO:1902043	BP	GO:1902043	positive regulation of extrinsic apoptotic signaling pathway via death domain receptors	6/1109	14/18800	8.27998e-05	0.00310158	0.0023734	THBS1/STK4/PMAIP1/TIMP3/SFRP1/SKIL	6
GO:0097696	BP	GO:0097696	receptor signaling pathway via STAT	25/1109	184/18800	8.34495e-05	0.00310158	0.0023734	IL6R/SOCS1/STAT2/CYP1B1/PTPRD/TGFB1/STAT3/IFNAR2/CCL5/PKD1/RET/SOCS3/IL13/FGFR3/PPARG/JAK1/NF2/PTK6/CRLF1/STAT1/IFNAR1/FYN/LIF/IL10/HES5	25
GO:0048675	BP	GO:0048675	axon extension	19/1109	121/18800	8.42728e-05	0.00310158	0.0023734	ABL1/SEMA4C/DRAXIN/VEGFA/RNF6/WNT5A/SEMA5A/SLC9A6/RTN4/DPYSL2/GSK3B/MAP1B/WNT3A/PAFAH1B1/SEMA6A/CTTN/SEMA6D/SIN3A/SEMA3F	19
GO:0040013	BP	GO:0040013	negative regulation of locomotion	43/1109	396/18800	8.42943e-05	0.00310158	0.0023734	THBS1/DUSP1/ENG/SP100/SLC9A3R1/SEMA4C/EMILIN2/CYP1B1/BCL2/TPM1/TGFB1/FOXO3/STAT3/ATP2B4/WNT5A/SEMA5A/NAV3/MITF/SERPINE1/RAC1/OSBPL8/WNT3A/FGF2/ADORA3/SFRP1/KLF4/PPARG/MIA3/GCSAM/SEMA6A/NGFR/NF2/ABCC8/MEOX2/DLG5/STARD13/SRGAP2/SEMA6D/NBL1/ADIPOQ/SEMA3F/GPR173/CD200R1	43
GO:0035148	BP	GO:0035148	tube formation	22/1109	152/18800	8.51839e-05	0.0031137	0.00238267	TRIM71/STK4/ABL1/DVL3/SKI/SOX9/SEMA4C/BRD2/VEGFA/TGFB2/TGFB1/WNT5A/FZD6/SOX4/FGF2/RET/SFRP1/MTHFD1L/SIX4/IRX2/FZD1/HES5	22
GO:0050708	BP	GO:0050708	regulation of protein secretion	31/1109	252/18800	8.61772e-05	0.00312942	0.0023947	IRS2/DNAJC1/LRRC8A/RHBDF2/MIDN/TGFB2/PRKCE/TGFB1/IL1B/CCL5/SOX4/STXBP4/TCF7L2/CD2AP/IL13/SFRP1/PPARG/IL1A/EXPH5/ABCC8/NR1H2/MCU/KCNB1/GCK/HMGCR/ABCA12/NLGN2/KCNN4/SYT7/EFNA5/SRCIN1	31
GO:0010001	BP	GO:0010001	glial cell differentiation	28/1109	218/18800	8.82133e-05	0.00318255	0.00243536	ABL1/LDLR/SKI/SOX9/NDRG1/ASPA/CLU/TGFB1/STAT3/IL1B/APP/SOX4/FGF2/AGER/ROR2/EGR2/SLC45A3/VIM/RELN/CDH2/DLX2/BOK/TNFRSF21/DAAM2/SOD1/MAPK3/LIF/HES5	28
GO:0035107	BP	GO:0035107	appendage morphogenesis	21/1109	142/18800	8.93627e-05	0.00318269	0.00243547	SKI/SOX9/NIPBL/TGFB2/MBNL1/WNT5A/FZD6/SOX4/NOTCH2/EXT1/RARB/CYP26B1/ROR2/BAK1/TBX2/HOXA11/FBN2/HOXA13/TBX4/HAND2/ECE1	21
GO:0035108	BP	GO:0035108	limb morphogenesis	21/1109	142/18800	8.93627e-05	0.00318269	0.00243547	SKI/SOX9/NIPBL/TGFB2/MBNL1/WNT5A/FZD6/SOX4/NOTCH2/EXT1/RARB/CYP26B1/ROR2/BAK1/TBX2/HOXA11/FBN2/HOXA13/TBX4/HAND2/ECE1	21
GO:0009410	BP	GO:0009410	response to xenobiotic stimulus	44/1109	411/18800	9.73374e-05	0.00344463	0.00263591	THBS1/AHR/ABL1/PTGS2/SOD2/BGLAP/CTPS1/ENG/ACSL1/ADCY1/CYP1B1/BCL2/TGFB2/FOXO3/IL1B/TNFRSF11B/ABCD3/TLR3/SLC12A5/TXNIP/MAP1B/RET/CYP26B1/SFRP1/S100A12/BAK1/GNPAT/GSTO2/PNP/ABCC8/CHEK2/LRP8/SOD1/STAT1/CYP1A1/FZD1/CPS1/IL10/JUN/UBE2B/NCEH1/ADIPOQ/KCNK3/SORD	44
GO:0001658	BP	GO:0001658	branching involved in ureteric bud morphogenesis	12/1109	57/18800	9.99399e-05	0.00351434	0.00268926	SOX9/HOXD11/LHX1/BCL2/VEGFA/DLG1/FGF2/HOXA11/SIX4/GREB1L/NPNT/WT1	12
GO:0032872	BP	GO:0032872	regulation of stress-activated MAPK cascade	26/1109	198/18800	0.000107807	0.00376497	0.00288104	DUSP1/IGF1R/PER1/SEMA4C/AIDA/VEGFA/TGFB2/FOXO1/DLG1/IL1B/TLR3/WNT5A/PHLPP1/APP/MDFIC/PAFAH1B1/ZNF622/AGER/SFRP1/MID1/FGF19/FLT4/IL1A/MAP3K5/MAPK3/HAND2	26
GO:0006809	BP	GO:0006809	nitric oxide biosynthetic process	14/1109	75/18800	0.000108423	0.00376497	0.00288104	PTGS2/SOD2/CYP1B1/CLU/ATP2B4/IL1B/PTX3/DDAH1/RAC1/PTGIS/SMAD3/KLF4/IL10/AGXT2	14
GO:0030900	BP	GO:0030900	forebrain development	41/1109	376/18800	0.000111407	0.0038446	0.00294197	IGF1R/SKI/SYNE2/DRAXIN/LHX1/NIN/ATP2B4/WNT5A/SEMA5A/RTN4/GSK3B/C21orf91/APP/HOOK3/WNT3A/FGF2/FUT1/TACC3/EXT1/PAFAH1B1/RARB/SUN1/CCDC85C/ATP1A2/NDE1/ATAT1/RELN/CDH2/TSKU/DLX2/SIX3/NF2/HPRT1/LRP8/SRGAP2/FYN/RAX/NDNF/BCL11B/HES5/SIN3A	41
GO:0031589	BP	GO:0031589	cell-substrate adhesion	40/1109	364/18800	0.000113802	0.00390298	0.00298665	THBS1/STK4/ABL1/ACTG1/ITGB5/TIAM1/ONECUT2/ANTXR1/BCL6/BCL2/VEGFA/PRKCE/MEGF9/MSLN/TESK2/SPRY4/PLEKHA2/GSK3B/SERPINE1/RAC1/CD44/FUT1/MKLN1/PKD1/MYADM/SMAD3/CCDC80/SFRP1/LIMS1/NF2/CTTN/FBLN5/SRGAP2/NPNT/P4HB/EFNA5/NDNF/SRCIN1/ITGB3/ITGA11	40
GO:0014033	BP	GO:0014033	neural crest cell differentiation	16/1109	95/18800	0.000129395	0.00438365	0.00335447	SOX9/SEMA4C/LRP6/SEMA5A/ANXA6/EXT1/RET/SFRP1/CDH2/FGF19/SEMA6A/MAPK3/HAND2/SEMA6D/EFNB1/SEMA3F	16
GO:0048661	BP	GO:0048661	positive regulation of smooth muscle cell proliferation	16/1109	95/18800	0.000129395	0.00438365	0.00335447	THBS1/IL6R/PTGS2/IGF1R/IRAK1/TGFB1/CCL5/IRAK4/FOXJ2/FGF2/IL13/MAP3K5/STAT1/IL10/HES5/JUN	16
GO:0042060	BP	GO:0042060	wound healing	45/1109	429/18800	0.000130914	0.00440823	0.00337328	THBS1/ACTB/ACTG1/ANXA8/OCLN/EMILIN2/TPM1/VEGFA/TGFB2/PRKCE/TGFB1/WNT5A/FZD6/HPS5/GP5/F3/SERPINE1/MYH9/CD44/TXK/WNT3A/FGF2/PLSCR1/ANXA6/NOTCH2/ENTPD1/EXT1/SMAD3/VAV2/MYLK/PLA2G4A/PPARG/TSKU/IL1A/MIA3/CD40LG/ABCC8/DCBLD2/MAP3K5/SYT7/NDNF/FGFR1OP2/ITGB3/COL5A1/F2RL2	45
GO:0090288	BP	GO:0090288	negative regulation of cellular response to growth factor stimulus	18/1109	115/18800	0.000133811	0.00447864	0.00342716	THBS1/ABL1/NEDD4/SKI/ATP2B4/WNT5A/SPRY4/APLN/FGF2/SFRP1/SKIL/PPARG/ADGRA2/SEMA6A/NGFR/FZD1/NBL1/CHRDL1	18
GO:0043010	BP	GO:0043010	camera-type eye development	37/1109	330/18800	0.000134799	0.00448326	0.00343069	SKI/SOX9/CYP1B1/LHX1/VEGFA/TGFB2/MEIS1/ATP2B4/DLG1/WNT5A/MITF/FGF2/NOTCH2/SMAD3/RET/KLF4/SKIL/SLC17A8/VIM/BAK1/TSKU/TBX2/DLX2/FBN2/LPCAT1/SIX3/SDK1/NF2/WNT9A/CRB2/CYP1A1/THRB/RAX/WT1/BCL11B/HES5/JUN	37
GO:0007160	BP	GO:0007160	cell-matrix adhesion	29/1109	235/18800	0.000136018	0.00448326	0.00343069	THBS1/ABL1/ACTG1/ITGB5/TIAM1/ONECUT2/BCL6/BCL2/VEGFA/MSLN/TESK2/PLEKHA2/GSK3B/SERPINE1/RAC1/CD44/FUT1/MKLN1/PKD1/SMAD3/SFRP1/LIMS1/NF2/CTTN/FBLN5/NPNT/EFNA5/ITGB3/ITGA11	29
GO:0007097	BP	GO:0007097	nuclear migration	7/1109	21/18800	0.00013637	0.00448326	0.00343069	SLC9A3R1/SYNE2/HOOK3/PAFAH1B1/SUN1/SUN2/FBXW11	7
GO:0070302	BP	GO:0070302	regulation of stress-activated protein kinase signaling cascade	26/1109	201/18800	0.00013822	0.00451737	0.0034568	DUSP1/IGF1R/PER1/SEMA4C/AIDA/VEGFA/TGFB2/FOXO1/DLG1/IL1B/TLR3/WNT5A/PHLPP1/APP/MDFIC/PAFAH1B1/ZNF622/AGER/SFRP1/MID1/FGF19/FLT4/IL1A/MAP3K5/MAPK3/HAND2	26
GO:0043409	BP	GO:0043409	negative regulation of MAPK cascade	24/1109	179/18800	0.000141351	0.0045883	0.00351107	ABL1/DUSP1/IGF1R/PER1/SLC9A3R1/AIDA/TIMP3/FOXO1/DLG1/DUSP8/IL1B/SPRY4/PEBP1/PAFAH1B1/SFRP1/PPARG/SEMA6A/DUSP9/NF2/HMGCR/ERRFI1/LIF/ADIPOQ/DUSP4	24
GO:0022407	BP	GO:0022407	regulation of cell-cell adhesion	47/1109	456/18800	0.000142042	0.0045883	0.00351107	SOCS1/ABL1/CD81/EMILIN2/RNASE10/BCL6/VEGFA/IRAK1/TGFB1/FOXO3/DLG1/IL1B/WNT5A/PELI1/GPAM/CD44/CCL5/SOX4/WNT3A/CD274/MYADM/AGER/KLF4/IL4R/RPS3/JAK1/FOXA1/IL1A/PAWR/MIA3/CD40LG/RUNX3/NF2/PNP/DLG5/TNFRSF21/EGR3/ABCA12/TNFSF4/TIGIT/ZDHHC21/FYN/EFNA5/IL10/EFNB1/ADIPOQ/HAVCR2	47
GO:0003416	BP	GO:0003416	endochondral bone growth	8/1109	28/18800	0.000153765	0.00493825	0.00377886	SOX9/DDR2/ANXA6/EXT1/RARB/FGFR3/TSKU/MATN1	8
GO:0050678	BP	GO:0050678	regulation of epithelial cell proliferation	41/1109	382/18800	0.000157141	0.00501586	0.00383825	THBS1/AR/SOX9/VEGFA/TGFB2/TGFB1/STAT3/KLF9/DLG1/WNT5A/SEMA5A/RTN4/VASH2/F3/APLN/WNT3A/FGF2/FUT1/STXBP4/TCF7L2/NOTCH2/SMAD3/WDR13/SFRP1/PPARG/FLT4/SIX4/ZFP36/SFN/NGFR/RUNX3/EPGN/HOXA5/EGR3/ERRFI1/STAT1/BCL11B/ITGB3/IL10/HES5/JUN	41
GO:0009952	BP	GO:0009952	anterior/posterior pattern specification	27/1109	214/18800	0.000157987	0.00501586	0.00383825	SKI/LHX1/HOXA9/LRP6/WNT5A/BASP1/WNT3A/LFNG/HOXC8/ACVR2A/HOXA3/SMAD3/BHLHE40/ROR2/SFRP1/ARC/HOXA11/HOXB5/MEOX2/HOXA5/CRB2/TCF15/PBX3/WT1/HES5/HOXB6/PLD6	27
GO:0032496	BP	GO:0032496	response to lipopolysaccharide	37/1109	333/18800	0.000161996	0.00511393	0.00391329	ABL1/PTGS2/SOD2/ADH5/NFKBIA/CXCL8/IRAK1/PRKCE/TGFB1/FASLG/IL1B/PTGFR/WNT5A/PELI1/SERPINE1/CCL5/LOXL1/CD274/MAPKAPK2/ARID5A/CD180/IL13/VIM/IL1A/MTDH/ZFP36/IL12RB2/ABCC8/AKIRIN2/TNFSF4/IFNAR1/MAPK3/SPON2/CYP1A1/CPS1/IL10/HAVCR2	37
GO:0010721	BP	GO:0010721	negative regulation of cell development	24/1109	181/18800	0.000168016	0.005274	0.00403579	LDLR/SKI/SEMA4C/DRAXIN/VEGFA/IL1B/RNF6/WNT5A/SEMA5A/RTN4/SPRY4/GSK3B/HOOK3/WNT3A/BCL11A/DLX2/IL1A/SEMA6A/ABCC8/DAAM2/SEMA6D/EFNA5/HES5/SEMA3F	24
GO:0048588	BP	GO:0048588	developmental cell growth	28/1109	227/18800	0.000177432	0.00553828	0.00423802	ABL1/SOX9/SEMA4C/DRAXIN/VEGFA/NIN/RNF6/WNT5A/SEMA5A/SLC9A6/RTN4/DPYSL2/GSK3B/CACNG7/APP/MAP1B/WNT3A/EXT1/PAFAH1B1/BCL11A/SEMA6A/CTTN/AKAP6/SEMA6D/EFNA5/SIN3A/RNF157/SEMA3F	28
GO:0060999	BP	GO:0060999	positive regulation of dendritic spine development	9/1109	36/18800	0.000185144	0.00573762	0.00439056	MAPK6/CAPRIN1/C21orf91/PAFAH1B1/RELN/DLG5/LRP8/NLGN2/PAK3	9
GO:0071346	BP	GO:0071346	cellular response to interferon-gamma	18/1109	118/18800	0.000186917	0.00573762	0.00439056	SOCS1/ACTG1/GAPDH/SP100/FASLG/CCL20/TLR3/WNT5A/CCL5/TXK/STXBP4/CCL4/VIM/PPARG/JAK1/NR1H2/STAT1/FLNB	18
GO:1904019	BP	GO:1904019	epithelial cell apoptotic process	18/1109	118/18800	0.000186917	0.00573762	0.00439056	THBS1/STK4/ABL1/IGF1R/FOXO3/FASLG/WFS1/SEMA5A/SERPINE1/TCF7L2/IL13/BOK/ZFP36/CD40LG/SIX3/MAP3K5/NDNF/IL10	18
GO:0120162	BP	GO:0120162	positive regulation of cold-induced thermogenesis	16/1109	98/18800	0.000188228	0.00574611	0.00439706	ACSL1/IGF1R/VEGFA/PRKAB2/BSCL2/IRF4/IL13/FABP4/IL4R/KDM3A/ADRB3/CPT2/PRKAB1/CMKLR1/CNOT3/ADIPOQ	16
GO:0030517	BP	GO:0030517	negative regulation of axon extension	10/1109	44/18800	0.000192898	0.0058565	0.00448153	SEMA4C/DRAXIN/RNF6/WNT5A/SEMA5A/RTN4/WNT3A/SEMA6A/SEMA6D/SEMA3F	10
GO:0016331	BP	GO:0016331	morphogenesis of embryonic epithelium	21/1109	150/18800	0.000196892	0.00594527	0.00454946	TRIM71/STK4/ABL1/AR/DVL3/SKI/SOX9/SEMA4C/BRD2/TGFB2/TGFB1/WNT5A/FZD6/SOX4/RET/SFRP1/MTHFD1L/SIX4/IRX2/FZD1/HES5	21
GO:0032367	BP	GO:0032367	intracellular cholesterol transport	8/1109	29/18800	0.000201438	0.00604968	0.00462936	LDLR/LRP6/ANXA2/NUS1/PCSK9/SYT7/TPCN2/OSBPL2	8
GO:1901214	BP	GO:1901214	regulation of neuron death	35/1109	313/18800	0.000212896	0.0063594	0.00486636	ABL1/SOD2/DRAXIN/FZD9/BCL2/TGFB2/CLU/DAXX/FOXO3/FASLG/WFS1/WNT5A/GSK3B/CCL5/WNT3A/KIR3DL2/LIG4/IL13/MYBL2/BOK/SIX4/EGLN3/KCNB1/MAP3K5/CRLF1/SOD1/PCSK9/FYN/FZD1/NDNF/DHCR24/PAK3/IL10/JUN/CD200R1	35
GO:0008360	BP	GO:0008360	regulation of cell shape	21/1109	151/18800	0.000216248	0.00642501	0.00491656	RHOG/DIAPH1/SLC9A3R1/FMNL3/TPM1/VEGFA/DLG1/RHOQ/PHIP/RAC1/MYH9/BRWD1/ALDOA/MKLN1/CDC42SE2/RHOBTB3/COCH/MYH14/FBLIM1/FYN/RHOU	21
GO:0007259	BP	GO:0007259	receptor signaling pathway via JAK-STAT	23/1109	173/18800	0.000218839	0.0064674	0.004949	IL6R/SOCS1/STAT2/CYP1B1/PTPRD/STAT3/IFNAR2/CCL5/PKD1/RET/SOCS3/IL13/FGFR3/JAK1/NF2/PTK6/CRLF1/STAT1/IFNAR1/FYN/LIF/IL10/HES5	23
GO:0043410	BP	GO:0043410	positive regulation of MAPK cascade	49/1109	491/18800	0.000224311	0.00659402	0.0050459	THBS1/ABL1/AR/CD81/DVL3/IGF1R/TPBG/SEMA4C/VEGFA/TGFB2/IRAK1/PRKCE/TGFB1/IL1B/CCL20/TLR3/WNT5A/CD44/APP/CCL5/WWC1/FGF2/NOTCH2/RET/ZNF622/AGER/FGFR4/CCL4/ROR2/S100A12/MID1/FGFR3/CDH2/FGF19/FLT4/RPS3/IL1A/EPGN/MAP3K5/DOK6/ADRB3/SOD1/NPNT/MAPK3/HAND2/LIF/JUN/IGFBP4/HAVCR2	49
GO:0007163	BP	GO:0007163	establishment or maintenance of cell polarity	27/1109	219/18800	0.000231521	0.00668704	0.00511708	RHOG/ACTB/IGF1R/MAP7/SLC9A3R1/RAB10/DLG1/MYO9A/WNT5A/GSK3B/RAC1/MYH9/MAP1B/WWC1/PKD1/PAFAH1B1/CYP26B1/CCL4/RHOBTB3/AMOTL2/NDE1/RICTOR/DLG5/CRB2/TCF15/FBXW11/HES5	27
GO:0050671	BP	GO:0050671	positive regulation of lymphocyte proliferation	20/1109	141/18800	0.000231733	0.00668704	0.00511708	IRS2/CD81/BCL6/BCL2/IL1B/PELI1/GPAM/CCL5/WNT3A/CD274/SLC39A10/AGER/IL13/RPS3/IL1A/CD40LG/PNP/TNFSF4/EFNB1/HAVCR2	20
GO:0071542	BP	GO:0071542	dopaminergic neuron differentiation	9/1109	37/18800	0.000231968	0.00668704	0.00511708	TIAM1/VEGFA/LRP6/WNT5A/GSK3B/WNT3A/SFRP1/FOXA1/FZD1	9
GO:0051960	BP	GO:0051960	regulation of nervous system development	45/1109	440/18800	0.000232289	0.00668704	0.00511708	LDLR/SKI/TIAM1/TPBG/SEMA4C/ASPA/DRAXIN/PTPRD/VEGFA/NIN/CAPRIN1/TGFB1/DLG1/IL1B/RNF6/WNT5A/SEMA5A/RTN4/MAP1B/HOOK3/WNT3A/LIG4/PAFAH1B1/BHLHE40/TG/SKIL/THBS2/EGR2/RELN/DLX2/SEMA6A/NF2/ABCC8/DLG5/TNFRSF21/LRP8/DAAM2/NLGN2/SEMA6D/EFNA5/LIF/PAK3/HES5/SEMA3F/FBXW8	45
GO:0030901	BP	GO:0030901	midbrain development	15/1109	90/18800	0.000234346	0.00671147	0.00513577	ACTB/ZNF148/CKB/LRP6/WNT5A/FZD6/BASP1/WNT3A/FGF2/S100A1/YWHAQ/SFRP1/SMAD1/DLG5/FZD1	15
GO:0016358	BP	GO:0016358	dendrite development	28/1109	231/18800	0.000238187	0.00678651	0.00519319	ABL1/NEDD4/MAPK6/TPBG/PTPRD/CAPRIN1/MEF2A/GSK3B/C21orf91/SLC12A5/APP/MAP1B/CAMSAP2/PAFAH1B1/ARC/LZTS1/RELN/BCL11A/SDK1/HPRT1/DLG5/LRP8/SRGAP2/NLGN2/FYN/PAK3/SRCIN1/FBXW8	28
GO:0055123	BP	GO:0055123	digestive system development	20/1109	142/18800	0.000255072	0.00723052	0.00553296	PRDM1/NIPBL/BBS7/CXCL8/BCL2/TGFB2/WNT5A/CLMP/PKD1/EXT1/SMAD3/RARB/RET/SFRP1/TBX2/HOXA13/PTK6/HOXA5/CYP1A1/CPS1	20
GO:0007254	BP	GO:0007254	JNK cascade	23/1109	175/18800	0.000259496	0.00729138	0.00557953	IGF1R/PER1/AIDA/IRAK1/DAXX/IL1B/TLR3/WNT5A/PHLPP1/APP/IRAK4/MDFIC/SMAD3/PAFAH1B1/ZNF622/AGER/ROR2/SFRP1/FGF19/FLT4/IL1A/DUSP9/MAP3K5	23
GO:0050807	BP	GO:0050807	regulation of synapse organization	26/1109	209/18800	0.000259844	0.00729138	0.00557953	ABL1/NEDD4/TPBG/PGRMC1/PTPRD/CAPRIN1/WNT5A/APP/WNT3A/PAFAH1B1/THBS2/ARC/RELN/CDH2/SIX4/DLG5/LRP8/NLGN2/FYN/EFNA5/FZD1/PAK3/SRCIN1/IL10/SEMA3F/ADGRL1	26
GO:0050673	BP	GO:0050673	epithelial cell proliferation	45/1109	443/18800	0.00027014	0.0075422	0.00577146	THBS1/AR/SOX9/VEGFA/TGFB2/TGFB1/STAT3/KLF9/DLG1/WNT5A/SEMA5A/RTN4/VASH2/F3/APLN/WNT3A/FABP7/FGF2/FUT1/STXBP4/TCF7L2/NOTCH2/ACVR2A/SMAD3/WDR13/SFRP1/PPARG/TBX2/FLT4/SIX4/ZFP36/SFN/NGFR/RUNX3/EPGN/HOXA5/EGR3/ERRFI1/STAT1/BCL11B/ITGB3/IL10/HES5/JUN/IGFBP4	45
GO:0060675	BP	GO:0060675	ureteric bud morphogenesis	12/1109	63/18800	0.000271977	0.00755553	0.00578167	SOX9/HOXD11/LHX1/BCL2/VEGFA/DLG1/FGF2/HOXA11/SIX4/GREB1L/NPNT/WT1	12
GO:0032946	BP	GO:0032946	positive regulation of mononuclear cell proliferation	20/1109	143/18800	0.000280444	0.00775198	0.005932	IRS2/CD81/BCL6/BCL2/IL1B/PELI1/GPAM/CCL5/WNT3A/CD274/SLC39A10/AGER/IL13/RPS3/IL1A/CD40LG/PNP/TNFSF4/EFNB1/HAVCR2	20
GO:0050770	BP	GO:0050770	regulation of axonogenesis	21/1109	154/18800	0.00028472	0.0078312	0.00599262	TIAM1/SEMA4C/DRAXIN/VEGFA/NIN/RNF6/WNT5A/SEMA5A/RTN4/GSK3B/MAP1B/WNT3A/PAFAH1B1/RET/SKIL/CDH2/SEMA6A/SEMA6D/EFNA5/PAK3/SEMA3F	21
GO:0007178	BP	GO:0007178	transmembrane receptor protein serine/threonine kinase signaling pathway	39/1109	368/18800	0.000291201	0.00797003	0.00609885	THBS1/ABL1/ENG/ITGB5/SKI/ONECUT2/FAM83G/TGFB2/TGFB1/STAT3/ITGB8/WNT5A/RNF111/TMEM100/NOTCH2/ACVR2A/EXT1/SMAD3/FURIN/ROR2/SFRP1/SKIL/VIM/PPARG/SMAD1/FBN2/HOXA13/SPINT3/CRB2/NPNT/MAPK3/FZD1/LTBP2/HES5/JUN/NBL1/NCEH1/CHRDL1/TGFBR3L	39
GO:0002065	BP	GO:0002065	columnar/cuboidal epithelial cell differentiation	15/1109	92/18800	0.000300281	0.00817825	0.00625818	PRDM1/ABL1/WNT5A/GSK3B/SERPINE1/MAP1B/SOX4/FGF2/EXT1/RARB/IL13/CDH2/FOXA1/PTK6/HOXA5	15
GO:0072171	BP	GO:0072171	mesonephric tubule morphogenesis	12/1109	64/18800	0.000317032	0.00859234	0.00657505	SOX9/HOXD11/LHX1/BCL2/VEGFA/DLG1/FGF2/HOXA11/SIX4/GREB1L/NPNT/WT1	12
GO:0098868	BP	GO:0098868	bone growth	8/1109	31/18800	0.000333229	0.00898749	0.00687743	SOX9/DDR2/ANXA6/EXT1/RARB/FGFR3/TSKU/MATN1	8
GO:0046651	BP	GO:0046651	lymphocyte proliferation	33/1109	296/18800	0.000336342	0.00902763	0.00690815	IRS2/AHR/ABL1/CD81/CTPS1/IKZF3/BCL6/BCL2/DLG1/IL1B/PELI1/GPAM/CCL5/WNT3A/CD274/SLC39A10/AGER/CD180/ELF4/IL13/RPS3/IL1A/PAWR/CD40LG/PNP/HPRT1/DLG5/TNFRSF21/TNFSF4/FYN/IL10/EFNB1/HAVCR2	33
GO:0030336	BP	GO:0030336	negative regulation of cell migration	37/1109	346/18800	0.000345961	0.00914523	0.00699814	THBS1/DUSP1/ENG/SP100/SLC9A3R1/EMILIN2/CYP1B1/BCL2/TPM1/TGFB1/FOXO3/STAT3/ATP2B4/NAV3/MITF/SERPINE1/RAC1/OSBPL8/FGF2/ADORA3/SFRP1/KLF4/PPARG/MIA3/GCSAM/NGFR/NF2/ABCC8/MEOX2/DLG5/STARD13/SRGAP2/SEMA6D/NBL1/ADIPOQ/GPR173/CD200R1	37
GO:0021801	BP	GO:0021801	cerebral cortex radial glia-guided migration	7/1109	24/18800	0.000347308	0.00914523	0.00699814	SYNE2/RTN4/PAFAH1B1/SUN1/RELN/LRP8/SRGAP2	7
GO:0022030	BP	GO:0022030	telencephalon glial cell migration	7/1109	24/18800	0.000347308	0.00914523	0.00699814	SYNE2/RTN4/PAFAH1B1/SUN1/RELN/LRP8/SRGAP2	7
GO:0072207	BP	GO:0072207	metanephric epithelium development	7/1109	24/18800	0.000347308	0.00914523	0.00699814	SOX9/PKD1/STAT1/WT1/LIF/HES5/ADIPOQ	7
GO:0050731	BP	GO:0050731	positive regulation of peptidyl-tyrosine phosphorylation	24/1109	190/18800	0.000351335	0.00920763	0.00704589	IL6R/ABL1/CD81/EHD4/VEGFA/TGFB1/CD44/CCL5/WNT3A/IL13/FGFR3/RELN/RICTOR/EPGN/PTK6/LRP8/CRLF1/FYN/EFNA5/LIF/SRCIN1/ITGB3/HES5/ADIPOQ	24
GO:0055081	BP	GO:0055081	anion homeostasis	9/1109	39/18800	0.000355263	0.00922356	0.00705808	CA12/SLC9A3R1/CKB/FASLG/CYBRD1/SLC12A5/FGFR4/CPS1/XPR1	9
GO:0071634	BP	GO:0071634	regulation of transforming growth factor beta production	9/1109	39/18800	0.000355263	0.00922356	0.00705808	THBS1/PTGS2/TGFB2/ITGB8/SMAD3/FURIN/CD2AP/IL13/TSKU	9
GO:0030324	BP	GO:0030324	lung development	23/1109	179/18800	0.000361202	0.00933413	0.00714269	LTA4H/SOX9/BAG6/ATXN1L/VEGFA/WNT5A/CRISPLD2/FGF2/TIMELESS/PKD1/EXT1/IL13/TBX2/FLT4/FOXA1/HOXA5/DLG5/TBX4/ABCA12/ERRFI1/MAPK3/THRB/LIF	23
GO:0106106	BP	GO:0106106	cold-induced thermogenesis	20/1109	146/18800	0.000370269	0.00948025	0.0072545	ACSL1/IGF1R/VEGFA/PRKAB2/BSCL2/IRF4/IL13/NOVA1/PCTP/FABP4/IL4R/KDM3A/NR1H2/ADRB3/CPT2/PRKAB1/CMKLR1/CNOT3/ADIPOQ/NOVA2	20
GO:0120161	BP	GO:0120161	regulation of cold-induced thermogenesis	20/1109	146/18800	0.000370269	0.00948025	0.0072545	ACSL1/IGF1R/VEGFA/PRKAB2/BSCL2/IRF4/IL13/NOVA1/PCTP/FABP4/IL4R/KDM3A/NR1H2/ADRB3/CPT2/PRKAB1/CMKLR1/CNOT3/ADIPOQ/NOVA2	20
GO:0015918	BP	GO:0015918	sterol transport	15/1109	94/18800	0.000381589	0.00972527	0.007442	LDLR/LPCAT3/OSBPL10/CLU/LRP6/LIMA1/OSBPL8/ANXA2/FURIN/NR1H2/NUS1/PCSK9/SYT7/TPCN2/OSBPL2	15
GO:0014745	BP	GO:0014745	negative regulation of muscle adaptation	5/1109	12/18800	0.000395376	0.00998702	0.0076423	FOXO1/ATP2B4/SMAD3/PPARG/ERRFI1	5
GO:0050767	BP	GO:0050767	regulation of neurogenesis	38/1109	361/18800	0.000395454	0.00998702	0.0076423	LDLR/SKI/TIAM1/SEMA4C/ASPA/DRAXIN/PTPRD/VEGFA/NIN/CAPRIN1/TGFB1/IL1B/RNF6/WNT5A/SEMA5A/RTN4/MAP1B/HOOK3/WNT3A/LIG4/PAFAH1B1/BHLHE40/SKIL/EGR2/RELN/DLX2/SEMA6A/NF2/ABCC8/LRP8/DAAM2/SEMA6D/EFNA5/LIF/PAK3/HES5/SEMA3F/FBXW8	38
GO:0070665	BP	GO:0070665	positive regulation of leukocyte proliferation	21/1109	158/18800	0.000405145	0.0101831	0.00779232	IRS2/CD81/BCL6/BCL2/IL1B/PELI1/GPAM/CCL5/WNT3A/CD274/SLC39A10/AGER/IL13/RPS3/IL1A/CD40LG/PNP/TNFSF4/MAPK3/EFNB1/HAVCR2	21
GO:0046460	BP	GO:0046460	neutral lipid biosynthetic process	10/1109	48/18800	0.000410267	0.0101831	0.00779232	LDLR/ACSL1/LPGAT1/GPAM/SIK1/CNEP1R1/PLA2G4A/SLC27A1/NR1H2/C3	10
GO:0046463	BP	GO:0046463	acylglycerol biosynthetic process	10/1109	48/18800	0.000410267	0.0101831	0.00779232	LDLR/ACSL1/LPGAT1/GPAM/SIK1/CNEP1R1/PLA2G4A/SLC27A1/NR1H2/C3	10
GO:0010612	BP	GO:0010612	regulation of cardiac muscle adaptation	6/1109	18/18800	0.000417301	0.0101831	0.00779232	FOXO1/ATP2B4/SMAD3/PPARG/TRPC3/ERRFI1	6
GO:1902001	BP	GO:1902001	fatty acid transmembrane transport	6/1109	18/18800	0.000417301	0.0101831	0.00779232	THBS1/IRS2/ACSL1/ABCD3/SLC27A1/CPT2	6
GO:1903242	BP	GO:1903242	regulation of cardiac muscle hypertrophy in response to stress	6/1109	18/18800	0.000417301	0.0101831	0.00779232	FOXO1/ATP2B4/SMAD3/PPARG/TRPC3/ERRFI1	6
GO:0052548	BP	GO:0052548	regulation of endopeptidase activity	43/1109	426/18800	0.000418275	0.0101831	0.00779232	THBS1/PTGS2/GAPDH/PMAIP1/ANXA8/ANXA8L1/TIMP3/VEGFA/STAT3/FASLG/SERPINI1/F3/PEBP1/SERPINE1/CD44/APP/WNT3A/ANXA2/SMAD3/FURIN/AGER/SERPINA4/KLF4/SOX7/PPARG/SENP1/CST9/BAK1/BOK/RPS3/SFN/NGFR/SPINT3/PERP/EGLN3/MAP3K5/AKIRIN2/CRB2/TNFAIP8/FYN/DHCR24/C3/PAPLN	43
GO:1990778	BP	GO:1990778	protein localization to cell periphery	36/1109	337/18800	0.000421488	0.0101831	0.00779232	RHOG/ACTB/AR/CD81/STX3/TPBG/MAP7/SLC9A3R1/PGRMC1/RAB10/EHD4/FAM126A/PRKCE/TGFB1/ATP2B4/DLG1/LRP6/SLMAP/RHOQ/MRAP2/CACNG7/RAB15/WNT3A/MYADM/LRRC15/CDH2/PLEKHF1/RAB34/KCNB1/ABCA12/EHD3/EHD2/RAB3B/STX1B/ADIPOQ/RAB8B	36
GO:0003338	BP	GO:0003338	metanephros morphogenesis	8/1109	32/18800	0.000421546	0.0101831	0.00779232	SOX9/LHX1/BASP1/PKD1/STAT1/WT1/LIF/HES5	8
GO:0032366	BP	GO:0032366	intracellular sterol transport	8/1109	32/18800	0.000421546	0.0101831	0.00779232	LDLR/LRP6/ANXA2/NUS1/PCSK9/SYT7/TPCN2/OSBPL2	8
GO:0008543	BP	GO:0008543	fibroblast growth factor receptor signaling pathway	14/1109	85/18800	0.000424297	0.0102052	0.00780923	THBS1/TRIM71/WNT5A/SPRY4/FGF12/APLN/FGF2/FGF22/EXT1/FGFR4/FGFR3/FGF19/TBX2/NGFR	14
GO:0032943	BP	GO:0032943	mononuclear cell proliferation	33/1109	300/18800	0.000428389	0.0102592	0.00785057	IRS2/AHR/ABL1/CD81/CTPS1/IKZF3/BCL6/BCL2/DLG1/IL1B/PELI1/GPAM/CCL5/WNT3A/CD274/SLC39A10/AGER/CD180/ELF4/IL13/RPS3/IL1A/PAWR/CD40LG/PNP/HPRT1/DLG5/TNFRSF21/TNFSF4/FYN/IL10/EFNB1/HAVCR2	33
GO:0038066	BP	GO:0038066	p38MAPK cascade	11/1109	57/18800	0.000430878	0.0102745	0.00786228	DUSP1/PER1/VEGFA/DLG1/IL1B/PHLPP1/MAPKAPK2/AGER/ZFP36/MAP3K5/HAND2	11
GO:0019432	BP	GO:0019432	triglyceride biosynthetic process	9/1109	40/18800	0.00043468	0.0102774	0.00786449	LDLR/ACSL1/LPGAT1/GPAM/SIK1/CNEP1R1/SLC27A1/NR1H2/C3	9
GO:0048660	BP	GO:0048660	regulation of smooth muscle cell proliferation	22/1109	170/18800	0.000434699	0.0102774	0.00786449	THBS1/IL6R/PTGS2/SOD2/IGF1R/TPM1/IRAK1/TGFB1/APLN/CCL5/IRAK4/FOXJ2/FGF2/TCF7L2/IL13/PPARG/MAP3K5/STAT1/IL10/HES5/JUN/ADIPOQ	22
GO:1902903	BP	GO:1902903	regulation of supramolecular fiber organization	39/1109	376/18800	0.000447504	0.0105353	0.00806186	ABL1/LDLR/ACTG1/OCLN/TPM1/NIN/CLU/PRKCE/DLG1/SEMA5A/SLAIN2/NAV3/RAC1/APP/MAP1B/LIMA1/NCKAP1/CAMSAP2/PDXP/ARHGEF10L/MYADM/GRB2/SMAD3/SFRP1/MID1/RHPN2/SPTAN1/SPTB/COTL1/FCHSD1/RPS3/RICTOR/NF2/CTTN/MAPRE3/DAAM2/PAK3/COLGALT1/SPEF1	39
GO:0071675	BP	GO:0071675	regulation of mononuclear cell migration	17/1109	116/18800	0.000451879	0.0105585	0.00807962	THBS1/DUSP1/CCL20/WNT5A/SERPINE1/AKIRIN1/APP/CCL5/AGER/CCL4/MIA3/GCSAM/CCR6/MAPK3/CMKLR1/NBL1/CD200R1	17
GO:0034114	BP	GO:0034114	regulation of heterotypic cell-cell adhesion	7/1109	25/18800	0.000457992	0.0105585	0.00807962	IL1B/CD44/MYADM/AGER/KLF4/IL10/ADIPOQ	7
GO:0051647	BP	GO:0051647	nucleus localization	7/1109	25/18800	0.000457992	0.0105585	0.00807962	SLC9A3R1/SYNE2/HOOK3/PAFAH1B1/SUN1/SUN2/FBXW11	7
GO:0060333	BP	GO:0060333	interferon-gamma-mediated signaling pathway	7/1109	25/18800	0.000457992	0.0105585	0.00807962	SOCS1/SP100/TXK/PPARG/JAK1/NR1H2/STAT1	7
GO:0072273	BP	GO:0072273	metanephric nephron morphogenesis	7/1109	25/18800	0.000457992	0.0105585	0.00807962	SOX9/LHX1/PKD1/STAT1/WT1/LIF/HES5	7
GO:0048706	BP	GO:0048706	embryonic skeletal system development	18/1109	127/18800	0.000471215	0.0108185	0.00827854	NIPBL/LHX1/DLG1/HOXA9/WNT5A/ACVR2A/EXT1/HOXA3/SMAD3/MTHFD1L/DLX2/HOXA11/SIX4/HOXB5/HOXA5/WNT9A/HAND2/HOXB6	18
GO:0045017	BP	GO:0045017	glycerolipid biosynthetic process	29/1109	253/18800	0.000477697	0.0109222	0.00835789	SOCS1/LDLR/ACSL1/PCYT1A/PCYT1B/LPGAT1/LPCAT3/FAM126A/PLD1/GPAM/PIGA/SIK1/FGF2/PLSCR1/CDS1/PISD/SOCS3/CNEP1R1/PLA2G4A/PIKFYVE/GNPAT/PIK3C2B/LPCAT1/SLC27A1/NR1H2/IPMK/SLC44A1/VAC14/C3	29
GO:0030323	BP	GO:0030323	respiratory tube development	23/1109	183/18800	0.000496307	0.0113012	0.0086479	LTA4H/SOX9/BAG6/ATXN1L/VEGFA/WNT5A/CRISPLD2/FGF2/TIMELESS/PKD1/EXT1/IL13/TBX2/FLT4/FOXA1/HOXA5/DLG5/TBX4/ABCA12/ERRFI1/MAPK3/THRB/LIF	23
GO:0050670	BP	GO:0050670	regulation of lymphocyte proliferation	27/1109	230/18800	0.000508213	0.011525	0.00881922	IRS2/AHR/CD81/IKZF3/BCL6/BCL2/DLG1/IL1B/PELI1/GPAM/CCL5/WNT3A/CD274/SLC39A10/AGER/IL13/RPS3/IL1A/PAWR/CD40LG/PNP/DLG5/TNFRSF21/TNFSF4/IL10/EFNB1/HAVCR2	27
GO:1990138	BP	GO:1990138	neuron projection extension	22/1109	172/18800	0.000511478	0.0115519	0.00883979	ABL1/SEMA4C/DRAXIN/VEGFA/RNF6/WNT5A/SEMA5A/SLC9A6/RTN4/DPYSL2/GSK3B/CACNG7/MAP1B/WNT3A/PAFAH1B1/BCL11A/SEMA6A/CTTN/SEMA6D/SIN3A/RNF157/SEMA3F	22
GO:0048841	BP	GO:0048841	regulation of axon extension involved in axon guidance	8/1109	33/18800	0.000527959	0.0118318	0.00905398	SEMA4C/VEGFA/WNT5A/SEMA5A/WNT3A/SEMA6A/SEMA6D/SEMA3F	8
GO:0045429	BP	GO:0045429	positive regulation of nitric oxide biosynthetic process	9/1109	41/18800	0.00052813	0.0118318	0.00905398	PTGS2/SOD2/CLU/IL1B/PTX3/DDAH1/SMAD3/KLF4/AGXT2	9
GO:0002237	BP	GO:0002237	response to molecule of bacterial origin	37/1109	354/18800	0.000536109	0.0119623	0.00915385	ABL1/PTGS2/SOD2/ADH5/NFKBIA/CXCL8/IRAK1/PRKCE/TGFB1/FASLG/IL1B/PTGFR/WNT5A/PELI1/SERPINE1/CCL5/LOXL1/CD274/MAPKAPK2/ARID5A/CD180/IL13/VIM/IL1A/MTDH/ZFP36/IL12RB2/ABCC8/AKIRIN2/TNFSF4/IFNAR1/MAPK3/SPON2/CYP1A1/CPS1/IL10/HAVCR2	37
GO:0043583	BP	GO:0043583	ear development	26/1109	219/18800	0.0005388	0.0119743	0.00916301	SOX9/SLC9A3R1/NIPBL/LRIG1/BCL2/TGFB2/WNT5A/FZD6/WNT3A/MAPKAPK2/PAFAH1B1/ROR2/MAFB/SLC17A8/USH1G/MYO3A/TSKU/TBX2/SIX4/HOXA13/TCF15/SOD1/MAPK3/HES5/ECE1/KCNK3	26
GO:0032368	BP	GO:0032368	regulation of lipid transport	17/1109	118/18800	0.000552965	0.0122169	0.00934865	THBS1/IRS2/ACSL1/LPCAT3/FASLG/IL1B/ANXA2/FURIN/PLA2G4A/PPARG/IL1A/NR1H2/NUS1/ABCA12/PCSK9/ITGB3/ADIPOQ	17
GO:0048659	BP	GO:0048659	smooth muscle cell proliferation	22/1109	173/18800	0.000554114	0.0122169	0.00934865	THBS1/IL6R/PTGS2/SOD2/IGF1R/TPM1/IRAK1/TGFB1/APLN/CCL5/IRAK4/FOXJ2/FGF2/TCF7L2/IL13/PPARG/MAP3K5/STAT1/IL10/HES5/JUN/ADIPOQ	22
GO:0070661	BP	GO:0070661	leukocyte proliferation	35/1109	330/18800	0.000573927	0.0126037	0.00964465	IRS2/AHR/ABL1/CD81/CTPS1/IKZF3/BCL6/BCL2/CLU/DLG1/IL1B/PELI1/GPAM/CCL5/WNT3A/CD274/SLC39A10/AGER/CD180/ELF4/IL13/RPS3/IL1A/PAWR/CD40LG/PNP/HPRT1/DLG5/TNFRSF21/TNFSF4/MAPK3/FYN/IL10/EFNB1/HAVCR2	35
GO:0001503	BP	GO:0001503	ossification	42/1109	420/18800	0.000587409	0.012849	0.00983234	IL6R/PTGS2/BGLAP/SKI/SOX9/NIPBL/KREMEN1/FZD9/BCL2/TGFB2/TGFB1/COL5A2/SLC26A2/DDR2/WNT5A/GSK3B/WNT3A/FGF2/ACVR2A/EXT1/SMAD3/ROR2/SFRP1/IBSP/EGR2/FGFR3/RPS15/TWIST2/PPARG/SMAD1/FBN2/RUNX3/SMOC1/OMD/MATN1/NPNT/MAPK3/HAND2/FZD1/TMEM119/ITGA11/CHRDL1	42
GO:2000050	BP	GO:2000050	regulation of non-canonical Wnt signaling pathway	7/1109	26/18800	0.000595081	0.0128664	0.00984564	ABL1/TIAM1/WNT5A/ZNRF3/SFRP1/DAAM2/SPEF1	7
GO:0030178	BP	GO:0030178	negative regulation of Wnt signaling pathway	22/1109	174/18800	0.000599809	0.0128664	0.00984564	STK4/SOX9/TPBG/SLC9A3R1/NXN/KREMEN1/DRAXIN/FOXO3/FOXO1/WNT5A/FZD6/GSK3B/TCF7L2/ZNRF3/ROR2/SFRP1/CDH2/TSKU/IGFBP1/FZD1/IGFBP4/HMGXB4	22
GO:0007548	BP	GO:0007548	sex differentiation	31/1109	281/18800	0.000600068	0.0128664	0.00984564	AR/SOX9/PCYT1B/FNDC3A/NIPBL/CYP1B1/LHX1/BCL2/VEGFA/TGFB2/FOXO3/PTX3/TLR3/WNT5A/BASP1/LFNG/PKD1/ACVR2A/ROR2/SFRP1/RHOBTB3/BAK1/BOK/HOXA11/IL1A/SIX4/HOXA13/GREB1L/SOD1/DHCR24/WT1	31
GO:0051235	BP	GO:0051235	maintenance of location	35/1109	331/18800	0.000606403	0.0128664	0.00984564	ABL1/DIAPH1/NFKBIA/SP100/SYNE1/PRKCE/FASLG/IL1B/VPS13A/JPH1/ARHGAP21/GP5/BSCL2/OSBPL8/FGF2/ANXA6/CDS1/PKD1/CHCHD10/PAFAH1B1/SUN1/IL13/ATP1A2/PPARG/FBN2/SLC30A4/SUN2/NR1H2/JPH2/AKAP6/ITGB3/IL10/C3/NBL1/TPCN2	35
GO:0014031	BP	GO:0014031	mesenchymal cell development	14/1109	88/18800	0.000609415	0.0128664	0.00984564	SOX9/SEMA4C/BCL2/SEMA5A/ANXA6/RET/CDH2/FGF19/SEMA6A/MAPK3/HAND2/SEMA6D/EFNB1/SEMA3F	14
GO:0048864	BP	GO:0048864	stem cell development	14/1109	88/18800	0.000609415	0.0128664	0.00984564	SOX9/SEMA4C/SEMA5A/FGF2/ANXA6/RET/CDH2/FGF19/SEMA6A/MAPK3/HAND2/SEMA6D/EFNB1/SEMA3F	14
GO:0030326	BP	GO:0030326	embryonic limb morphogenesis	17/1109	119/18800	0.000610407	0.0128664	0.00984564	SKI/NIPBL/TGFB2/MBNL1/WNT5A/FZD6/NOTCH2/RARB/CYP26B1/ROR2/TBX2/HOXA11/FBN2/HOXA13/TBX4/HAND2/ECE1	17
GO:0035113	BP	GO:0035113	embryonic appendage morphogenesis	17/1109	119/18800	0.000610407	0.0128664	0.00984564	SKI/NIPBL/TGFB2/MBNL1/WNT5A/FZD6/NOTCH2/RARB/CYP26B1/ROR2/TBX2/HOXA11/FBN2/HOXA13/TBX4/HAND2/ECE1	17
GO:0010623	BP	GO:0010623	programmed cell death involved in cell development	5/1109	13/18800	0.000611361	0.0128664	0.00984564	BCL2/FASLG/IL1B/FGF2/IL1A	5
GO:0010745	BP	GO:0010745	negative regulation of macrophage derived foam cell differentiation	5/1109	13/18800	0.000611361	0.0128664	0.00984564	NFKBIA/PPARG/NR1H2/ITGB3/ADIPOQ	5
GO:0032944	BP	GO:0032944	regulation of mononuclear cell proliferation	27/1109	233/18800	0.000622099	0.013043	0.00998077	IRS2/AHR/CD81/IKZF3/BCL6/BCL2/DLG1/IL1B/PELI1/GPAM/CCL5/WNT3A/CD274/SLC39A10/AGER/IL13/RPS3/IL1A/PAWR/CD40LG/PNP/DLG5/TNFRSF21/TNFSF4/IL10/EFNB1/HAVCR2	27
GO:0002040	BP	GO:0002040	sprouting angiogenesis	23/1109	186/18800	0.000624773	0.0130498	0.00998599	THBS1/ABL1/PTGS2/VEGFA/SEMA5A/FGF2/FUT1/S100A1/KLF4/PKM/ADGRA2/FLT4/SMAD1/JAK1/MIA3/SEMA6A/NGFR/EPHB4/MEOX2/STARD13/EGR3/CLEC14A/IL10	23
GO:0002687	BP	GO:0002687	positive regulation of leukocyte migration	19/1109	141/18800	0.000631265	0.013136	0.010052	THBS1/IL6R/CXCL8/VEGFA/CCL20/WNT5A/SERPINE1/RAC1/AKIRIN1/APP/CCL5/AGER/CCL4/IL1A/MIA3/MCU/CCR6/MAPK3/CMKLR1	19
GO:0110110	BP	GO:0110110	positive regulation of animal organ morphogenesis	8/1109	34/18800	0.000655098	0.0135727	0.0103861	AR/SOX9/WNT5A/WNT3A/FGF2/HOXA11/SIX4/NGFR	8
GO:0071559	BP	GO:0071559	response to transforming growth factor beta	29/1109	258/18800	0.000657136	0.0135727	0.0103861	THBS1/ABL1/ENG/IGF1R/ITGB5/SKI/SOX9/ONECUT2/TGFB2/TGFB1/STAT3/ITGB8/WNT5A/RNF111/SMAD3/FURIN/SFRP1/SKIL/PPARG/SMAD1/FBN2/LIMS1/RUNX3/SPINT3/NPNT/FYN/LTBP2/JUN/TGFBR3L	29
GO:0030301	BP	GO:0030301	cholesterol transport	13/1109	79/18800	0.000679155	0.013942	0.0106688	LDLR/LPCAT3/CLU/LRP6/LIMA1/ANXA2/FURIN/NR1H2/NUS1/PCSK9/SYT7/TPCN2/OSBPL2	13
GO:1903670	BP	GO:1903670	regulation of sprouting angiogenesis	11/1109	60/18800	0.000680761	0.013942	0.0106688	THBS1/VEGFA/FGF2/FUT1/S100A1/KLF4/PKM/SMAD1/JAK1/SEMA6A/IL10	11
GO:0060688	BP	GO:0060688	regulation of morphogenesis of a branching structure	10/1109	51/18800	0.000682548	0.013942	0.0106688	ABL1/AR/SOX9/LHX1/VEGFA/WNT5A/RTN4/SFRP1/BCL11A/SIX4	10
GO:0090090	BP	GO:0090090	negative regulation of canonical Wnt signaling pathway	19/1109	142/18800	0.000689376	0.0140299	0.010736	STK4/SOX9/TPBG/SLC9A3R1/KREMEN1/DRAXIN/FOXO3/FOXO1/WNT5A/FZD6/GSK3B/TCF7L2/ZNRF3/ROR2/SFRP1/CDH2/IGFBP1/FZD1/IGFBP4	19
GO:0048259	BP	GO:0048259	regulation of receptor-mediated endocytosis	16/1109	110/18800	0.00071464	0.014491	0.0110889	VEGFA/CLU/SERPINE1/RAC1/APLN/WNT3A/ANXA2/MKLN1/ANKRD13B/CD2AP/ATAD1/ARC/PCSK9/ITGB3/C3/ADIPOQ	16
GO:0030010	BP	GO:0030010	establishment of cell polarity	19/1109	143/18800	0.000752034	0.0151938	0.0116267	IGF1R/SLC9A3R1/RAB10/MYO9A/WNT5A/GSK3B/MYH9/MAP1B/WWC1/PKD1/PAFAH1B1/CYP26B1/AMOTL2/NDE1/RICTOR/CRB2/TCF15/FBXW11/HES5	19
GO:0046777	BP	GO:0046777	protein autophosphorylation	26/1109	224/18800	0.000758206	0.0152247	0.0116503	STK4/ABL1/ENG/IGF1R/TRIM24/VEGFA/IRAK1/DDR2/GSK3B/TXK/SIK1/GRK7/MAPKAPK2/FGFR4/FGFR3/PIKFYVE/MYO3A/FLT4/EPHB4/PTK6/CHEK2/ERRFI1/MAPK3/FYN/JUN/ADIPOQ	26
GO:0048843	BP	GO:0048843	negative regulation of axon extension involved in axon guidance	7/1109	27/18800	0.000762836	0.0152247	0.0116503	SEMA4C/WNT5A/SEMA5A/WNT3A/SEMA6A/SEMA6D/SEMA3F	7
GO:0071604	BP	GO:0071604	transforming growth factor beta production	9/1109	43/18800	0.000764522	0.0152247	0.0116503	THBS1/PTGS2/TGFB2/ITGB8/SMAD3/FURIN/CD2AP/IL13/TSKU	9
GO:1904407	BP	GO:1904407	positive regulation of nitric oxide metabolic process	9/1109	43/18800	0.000764522	0.0152247	0.0116503	PTGS2/SOD2/CLU/IL1B/PTX3/DDAH1/SMAD3/KLF4/AGXT2	9
GO:2000146	BP	GO:2000146	negative regulation of cell motility	37/1109	361/18800	0.000773215	0.0153428	0.0117407	THBS1/DUSP1/ENG/SP100/SLC9A3R1/EMILIN2/CYP1B1/BCL2/TPM1/TGFB1/FOXO3/STAT3/ATP2B4/NAV3/MITF/SERPINE1/RAC1/OSBPL8/FGF2/ADORA3/SFRP1/KLF4/PPARG/MIA3/GCSAM/NGFR/NF2/ABCC8/MEOX2/DLG5/STARD13/SRGAP2/SEMA6D/NBL1/ADIPOQ/GPR173/CD200R1	37
GO:0034113	BP	GO:0034113	heterotypic cell-cell adhesion	11/1109	61/18800	0.000786976	0.0155603	0.0119071	RNASE10/IL1B/CD44/MYADM/AGER/KLF4/PERP/ITGB3/IL10/ADIPOQ/CD200R1	11
GO:1905952	BP	GO:1905952	regulation of lipid localization	20/1109	155/18800	0.000805796	0.01587	0.0121441	THBS1/IRS2/ACSL1/NFKBIA/LPCAT3/FASLG/IL1B/OSBPL8/ANXA2/FURIN/PLA2G4A/PPARG/IL1A/NR1H2/NUS1/ABCA12/PCSK9/ITGB3/C3/ADIPOQ	20
GO:0045444	BP	GO:0045444	fat cell differentiation	27/1109	237/18800	0.000808354	0.01587	0.0121441	STK4/SOCS1/PTGS2/SOD2/NIPBL/BBS7/TGFB1/FOXO1/WNT5A/BSCL2/OSBPL8/WNT3A/CDS1/TCF7L2/RUNX1T1/SMAD3/SFRP1/MAFB/KLF4/EGR2/ATAT1/PPARG/FABP4/JDP2/ZFP36/CMKLR1/ADIPOQ	27
GO:0007369	BP	GO:0007369	gastrulation	23/1109	190/18800	0.000840457	0.0163845	0.0125378	DUSP1/ITGB5/LHX1/COL5A2/WNT5A/APLN/WNT3A/MYADM/ACVR2A/EXT1/SMAD3/SFRP1/KLF4/SOX7/SMAD1/HOXA11/NF2/CRB2/ITGB3/IL10/COL5A1/ADIPOQ/DUSP4	23
GO:1901654	BP	GO:1901654	response to ketone	23/1109	190/18800	0.000840457	0.0163845	0.0125378	THBS1/AHR/AR/BGLAP/IGF1R/ADCY1/CYP1B1/TGFB2/PRKCE/TGFB1/FOXO3/KLF9/PTGFR/TXNIP/POSTN/SFRP1/HOXA11/HOXA13/TNFSF4/ERRFI1/EFNA5/CPS1/SIN3A	23
GO:0060538	BP	GO:0060538	skeletal muscle organ development	21/1109	167/18800	0.000848478	0.016483	0.0126132	RCAN1/SKI/IGSF8/BCL2/TGFB1/BASP1/AKIRIN1/NR1D2/ZBTB18/WNT3A/MYOD1/CYP26B1/KLHL40/EGR2/SIX4/MYH14/HIVEP3/MEOX2/HLF/WT1/FLNB	21
GO:0060996	BP	GO:0060996	dendritic spine development	14/1109	91/18800	0.000858887	0.0165612	0.012673	MAPK6/CAPRIN1/C21orf91/SLC12A5/PAFAH1B1/ARC/RELN/SDK1/DLG5/LRP8/SRGAP2/NLGN2/PAK3/SRCIN1	14
GO:0097306	BP	GO:0097306	cellular response to alcohol	14/1109	91/18800	0.000858887	0.0165612	0.012673	AHR/SOD2/IGF1R/ADCY1/CYP1B1/PRKCE/FOXO3/KLF9/LRP6/PTGFR/SFRP1/LRP8/TNFSF4/EFNA5	14
GO:0001558	BP	GO:0001558	regulation of cell growth	41/1109	415/18800	0.000861447	0.0165612	0.012673	ABL1/TAF9B/SEMA4C/DRAXIN/BCL6/BCL2/VEGFA/TGFB2/TGFB1/RNF6/WNT5A/SEMA5A/RTN4/DPYSL2/GSK3B/CACNG7/MAP1B/SLC25A33/WNT3A/SERTAD2/SMAD3/PAFAH1B1/SFRP1/BCL11A/SEMA6A/SFN/CTTN/IGFBP1/FBLN5/EXOSC2/DCBLD2/AKAP6/SEMA6D/EFNA5/WT1/ING1/IGFBP4/SIN3A/RNF157/GNG4/SEMA3F	41
GO:0003018	BP	GO:0003018	vascular process in circulatory system	29/1109	263/18800	0.000893166	0.0170737	0.0130652	ABL1/PTGS2/SOD2/SLC5A6/SLC9A3R1/SLC38A1/OCLN/VEGFA/TGFB1/ATP2B4/SLC5A3/SOD3/DDAH1/SLC1A5/EXT1/SLC2A3/SLCO3A1/AGER/ATP1A2/ARHGAP42/SLC27A1/ABCC8/SLC44A1/ADRB3/ZDHHC21/SOD1/CPS1/C2CD4B/ECE1	29
GO:0001952	BP	GO:0001952	regulation of cell-matrix adhesion	17/1109	123/18800	0.000894248	0.0170737	0.0130652	THBS1/ABL1/ACTG1/ONECUT2/BCL6/BCL2/VEGFA/PLEKHA2/GSK3B/SERPINE1/RAC1/FUT1/SMAD3/SFRP1/LIMS1/NF2/EFNA5	17
GO:0000302	BP	GO:0000302	response to reactive oxygen species	24/1109	203/18800	0.000917694	0.0174613	0.0133618	ABL1/SOD2/PPP1R15B/CYP1B1/BCL2/TPM1/PPIF/FOXO3/SOD3/TXNIP/BAK1/RPS3/IL1A/PAWR/SESN3/FBLN5/MAP3K5/SOD1/STAT1/MAPK3/CCS/FYN/IL10/JUN	24
GO:0052547	BP	GO:0052547	regulation of peptidase activity	44/1109	456/18800	0.000922961	0.0175016	0.0133926	THBS1/PTGS2/GAPDH/PMAIP1/ANTXR1/ANXA8/ANXA8L1/TIMP3/VEGFA/STAT3/FASLG/SERPINI1/F3/PEBP1/SERPINE1/CD44/APP/WNT3A/ANXA2/SMAD3/FURIN/AGER/SERPINA4/KLF4/SOX7/PPARG/SENP1/CST9/BAK1/BOK/RPS3/SFN/NGFR/SPINT3/PERP/EGLN3/MAP3K5/AKIRIN2/CRB2/TNFAIP8/FYN/DHCR24/C3/PAPLN	44
GO:0090287	BP	GO:0090287	regulation of cellular response to growth factor stimulus	33/1109	314/18800	0.000950406	0.0179607	0.013744	THBS1/ABL1/ENG/NEDD4/SKI/ONECUT2/TGFB1/ATP2B4/IL1B/WNT5A/RNF111/SPRY4/APLN/FGF2/NOTCH2/SMAD3/SFRP1/SKIL/PPARG/ADGRA2/FBN2/SEMA6A/HOXA13/NGFR/SPINT3/CRB2/NPNT/FZD1/ITGB3/HES5/NBL1/CHRDL1/TGFBR3L	33
GO:0071560	BP	GO:0071560	cellular response to transforming growth factor beta stimulus	28/1109	252/18800	0.000965426	0.0181827	0.0139138	THBS1/ABL1/ENG/IGF1R/ITGB5/SKI/SOX9/ONECUT2/TGFB2/TGFB1/STAT3/ITGB8/WNT5A/RNF111/SMAD3/FURIN/SFRP1/SKIL/PPARG/SMAD1/FBN2/LIMS1/SPINT3/NPNT/FYN/LTBP2/JUN/TGFBR3L	28
GO:0045664	BP	GO:0045664	regulation of neuron differentiation	23/1109	192/18800	0.000970617	0.0182077	0.0139329	SOX9/TIAM1/BCL6/BCL2/MEIS1/FOXO3/DPYSL2/GSK3B/APP/MAP1B/WNT3A/RET/SFRP1/BCL11A/DLX2/FOXA1/SIX3/KCTD11/BCL11B/HES5/NBL1/SIN3A/CASZ1	23
GO:0016049	BP	GO:0016049	cell growth	46/1109	484/18800	0.000980786	0.0182077	0.0139329	ABL1/SOX9/TAF9B/SEMA4C/DRAXIN/BCL6/BCL2/VEGFA/TGFB2/NIN/TGFB1/RNF6/WNT5A/SEMA5A/SLC9A6/RTN4/DPYSL2/GSK3B/CACNG7/APP/MAP1B/SLC25A33/WNT3A/SERTAD2/EXT1/SMAD3/PAFAH1B1/SFRP1/BCL11A/SEMA6A/SFN/CTTN/IGFBP1/FBLN5/EXOSC2/DCBLD2/AKAP6/SEMA6D/EFNA5/WT1/ING1/IGFBP4/SIN3A/RNF157/GNG4/SEMA3F	46
GO:0006904	BP	GO:0006904	vesicle docking involved in exocytosis	8/1109	36/18800	0.000983137	0.0182077	0.0139329	RAB10/RAB15/KCNB1/RAB3B/VPS18/STX1B/PPFIA3/RAB8B	8
GO:0060428	BP	GO:0060428	lung epithelium development	8/1109	36/18800	0.000983137	0.0182077	0.0139329	LTA4H/SOX9/PKD1/IL13/FOXA1/HOXA5/ERRFI1/THRB	8
GO:1905332	BP	GO:1905332	positive regulation of morphogenesis of an epithelium	8/1109	36/18800	0.000983137	0.0182077	0.0139329	ABL1/AR/SOX9/LHX1/VEGFA/FGF2/SIX4/LIF	8
GO:0060537	BP	GO:0060537	muscle tissue development	40/1109	405/18800	0.000995571	0.0183767	0.0140623	RCAN1/ENG/SKI/SOX9/IGSF8/BCL2/TPM1/VEGFA/TGFB2/TGFB1/DLG1/MEF2A/WNT5A/AKIRIN1/NR1D2/ZBTB18/SIK1/WNT3A/FGF2/MYOD1/NOTCH2/SMAD3/RARB/CYP26B1/KLHL40/MYLK/EGR2/CSRP2/TBX2/SMAD1/SIX4/MYH14/HIVEP3/MEOX2/MYH11/HLF/JPH2/AKAP6/WT1/FLNB	40
GO:0051091	BP	GO:0051091	positive regulation of DNA-binding transcription factor activity	29/1109	265/18800	0.00100653	0.0185175	0.01417	AR/SMARCB1/ADCY1/VEGFA/CLU/IRAK1/STAT3/IL1B/LRP6/DDR2/TLR3/WNT5A/APP/WNT3A/SMAD3/SLCO3A1/AGER/S100A12/PPARG/RELN/RPS3/FOXA1/MTDH/CD40LG/RPS6KA4/LRP8/FZD1/IL10/TRIML2	29
GO:0031346	BP	GO:0031346	positive regulation of cell projection organization	35/1109	341/18800	0.0010318	0.0189197	0.0144778	ABL1/DVL3/IGF1R/TIAM1/OCLN/PTPRD/VEGFA/NIN/CAPRIN1/SERPINI1/WNT5A/SEMA5A/RHOQ/GSK3B/RAC1/AKIRIN1/MAP1B/WNT3A/NCKAP1/PAFAH1B1/RET/ROR2/SKIL/RELN/DDX56/PTK6/RAPGEF1/LRP8/FYN/EFNA5/FZD1/NDNF/PAK3/FBXW8/RAB8B	35
GO:0051402	BP	GO:0051402	neuron apoptotic process	27/1109	241/18800	0.00104148	0.0190148	0.0145506	ABL1/SOD2/GAPDH/DRAXIN/FZD9/BCL2/TGFB2/FOXO3/FASLG/WFS1/APP/LIG4/MYBL2/BOK/SIX4/NGFR/EGLN3/KCNB1/TNFRSF21/CRLF1/SOD1/PCSK9/THRB/NDNF/PAK3/IL10/JUN	27
GO:0060065	BP	GO:0060065	uterus development	6/1109	21/18800	0.00104725	0.0190148	0.0145506	NIPBL/LHX1/TGFB2/WNT5A/HOXA11/GREB1L	6
GO:0072243	BP	GO:0072243	metanephric nephron epithelium development	6/1109	21/18800	0.00104725	0.0190148	0.0145506	SOX9/PKD1/STAT1/LIF/HES5/ADIPOQ	6
GO:0097529	BP	GO:0097529	myeloid leukocyte migration	26/1109	229/18800	0.00105174	0.0190342	0.0145654	THBS1/RHOG/IL6R/CD81/DUSP1/CXCL8/VEGFA/TGFB2/IL1B/CCL20/SERPINE1/RAC1/AKIRIN1/CCL5/IRAK4/AGER/CCL4/ROR2/S100A12/PIKFYVE/IL1A/MCU/MAPK3/CMKLR1/NBL1/CD200R1	26
GO:0010810	BP	GO:0010810	regulation of cell-substrate adhesion	25/1109	217/18800	0.00105596	0.0190484	0.0145763	THBS1/STK4/ABL1/ACTG1/ONECUT2/BCL6/BCL2/VEGFA/PRKCE/SPRY4/PLEKHA2/GSK3B/SERPINE1/RAC1/FUT1/MYADM/SMAD3/CCDC80/SFRP1/LIMS1/NF2/NPNT/P4HB/EFNA5/NDNF	25
GO:1903829	BP	GO:1903829	positive regulation of protein localization	43/1109	446/18800	0.00106616	0.019099	0.014615	RHOG/IRS2/PTGS2/CD81/STX3/PGRMC1/ERGIC3/LRRC8A/TGFB2/PRKCE/TGFB1/ATP2B4/DLG1/IL1B/SLC5A3/WNT5A/UBR5/RTN4/GSK3B/GPR137B/SOX4/WNT3A/TCF7L2/SMAD3/CD2AP/IL13/TM9SF4/PPARG/IL1A/SFN/NGFR/EXPH5/NR1H2/MCU/KCNB1/GCK/ABCA12/NLGN2/KCNN4/FYN/RHOU/NPEPPS/LIF	43
GO:0072331	BP	GO:0072331	signal transduction by p53 class mediator	21/1109	170/18800	0.00106875	0.019099	0.014615	PMAIP1/SP100/BAG6/DYRK3/TRIM24/NDRG1/TAF9B/BCL2/FOXO3/CD44/SOX4/DYRK2/USP2/RPS15/PPM1D/PPP1R13B/BOK/PERP/CHEK2/MLF1/HINT1	21
GO:0032273	BP	GO:0032273	positive regulation of protein polymerization	14/1109	93/18800	0.00106908	0.019099	0.014615	OCLN/NIN/PRKCE/DLG1/SLAIN2/NAV3/RAC1/MAP1B/NCKAP1/GRB2/FCHSD1/RPS3/RICTOR/CTTN	14
GO:0048538	BP	GO:0048538	thymus development	9/1109	45/18800	0.00108063	0.0192435	0.0147256	ABL1/BCL2/HOXA3/MAFB/SIX4/SOD1/MAPK3/HAND2/BCL11B	9
GO:0070663	BP	GO:0070663	regulation of leukocyte proliferation	28/1109	254/18800	0.00109011	0.0193104	0.0147768	IRS2/AHR/CD81/IKZF3/BCL6/BCL2/DLG1/IL1B/PELI1/GPAM/CCL5/WNT3A/CD274/SLC39A10/AGER/IL13/RPS3/IL1A/PAWR/CD40LG/PNP/DLG5/TNFRSF21/TNFSF4/MAPK3/IL10/EFNB1/HAVCR2	28
GO:0014032	BP	GO:0014032	neural crest cell development	13/1109	83/18800	0.00109481	0.0193104	0.0147768	SOX9/SEMA4C/SEMA5A/ANXA6/RET/CDH2/FGF19/SEMA6A/MAPK3/HAND2/SEMA6D/EFNB1/SEMA3F	13
GO:0032092	BP	GO:0032092	positive regulation of protein binding	13/1109	83/18800	0.00109481	0.0193104	0.0147768	STK4/ABL1/NVL/TIAM1/WNT5A/GSK3B/APP/WNT3A/ANXA2/LFNG/PKD1/TCF7L2/MAPRE3	13
GO:1990845	BP	GO:1990845	adaptive thermogenesis	20/1109	159/18800	0.00111042	0.0195237	0.01494	ACSL1/IGF1R/VEGFA/PRKAB2/BSCL2/IRF4/IL13/NOVA1/PCTP/FABP4/IL4R/KDM3A/NR1H2/ADRB3/CPT2/PRKAB1/CMKLR1/CNOT3/ADIPOQ/NOVA2	20
GO:0002685	BP	GO:0002685	regulation of leukocyte migration	25/1109	218/18800	0.00112767	0.0197558	0.0151176	THBS1/RHOG/IL6R/CD81/DUSP1/CXCL8/VEGFA/CCL20/WNT5A/SERPINE1/RAC1/AKIRIN1/APP/CCL5/AGER/CCL4/IL1A/MIA3/GCSAM/MCU/CCR6/MAPK3/CMKLR1/NBL1/CD200R1	25
GO:0001841	BP	GO:0001841	neural tube formation	15/1109	104/18800	0.00113073	0.0197558	0.0151176	TRIM71/STK4/ABL1/DVL3/SKI/SEMA4C/BRD2/TGFB2/TGFB1/WNT5A/FZD6/SOX4/SFRP1/MTHFD1L/FZD1	15
GO:0051099	BP	GO:0051099	positive regulation of binding	21/1109	171/18800	0.00115234	0.0200267	0.0153249	STK4/ABL1/NVL/SKI/TIAM1/EIF3C/TGFB1/WNT5A/GSK3B/APP/WNT3A/ANXA2/LFNG/MYOD1/PKD1/TCF7L2/IRF4/KLF4/PPARG/MAPRE3/HAND2	21
GO:0051271	BP	GO:0051271	negative regulation of cellular component movement	37/1109	369/18800	0.00115345	0.0200267	0.0153249	THBS1/DUSP1/ENG/SP100/SLC9A3R1/EMILIN2/CYP1B1/BCL2/TPM1/TGFB1/FOXO3/STAT3/ATP2B4/NAV3/MITF/SERPINE1/RAC1/OSBPL8/FGF2/ADORA3/SFRP1/KLF4/PPARG/MIA3/GCSAM/NGFR/NF2/ABCC8/MEOX2/DLG5/STARD13/SRGAP2/SEMA6D/NBL1/ADIPOQ/GPR173/CD200R1	37
GO:0007162	BP	GO:0007162	negative regulation of cell adhesion	32/1109	305/18800	0.00115796	0.0200424	0.0153369	THBS1/SOCS1/ABL1/DUSP1/CYP1B1/BCL6/VEGFA/TGFB1/DLG1/TGFBI/SEMA5A/PELI1/SPRY4/SERPINE1/CD274/MYADM/KLF4/IL4R/PAWR/MIA3/SEMA6A/RUNX3/NF2/DLG5/TNFRSF21/ABCA12/TNFSF4/TIGIT/EFNA5/IL10/ADIPOQ/HAVCR2	32
GO:0002690	BP	GO:0002690	positive regulation of leukocyte chemotaxis	14/1109	94/18800	0.00118939	0.0202872	0.0155242	THBS1/IL6R/CXCL8/VEGFA/WNT5A/SERPINE1/RAC1/AKIRIN1/CCL5/CCL4/MCU/CCR6/MAPK3/CMKLR1	14
GO:1901655	BP	GO:1901655	cellular response to ketone	14/1109	94/18800	0.00118939	0.0202872	0.0155242	AHR/AR/IGF1R/ADCY1/CYP1B1/PRKCE/FOXO3/KLF9/PTGFR/POSTN/SFRP1/TNFSF4/ERRFI1/EFNA5	14
GO:1904035	BP	GO:1904035	regulation of epithelial cell apoptotic process	14/1109	94/18800	0.00118939	0.0202872	0.0155242	THBS1/ABL1/IGF1R/FOXO3/FASLG/WFS1/SEMA5A/SERPINE1/TCF7L2/IL13/BOK/ZFP36/CD40LG/NDNF	14
GO:0048846	BP	GO:0048846	axon extension involved in axon guidance	8/1109	37/18800	0.00119036	0.0202872	0.0155242	SEMA4C/VEGFA/WNT5A/SEMA5A/WNT3A/SEMA6A/SEMA6D/SEMA3F	8
GO:1902284	BP	GO:1902284	neuron projection extension involved in neuron projection guidance	8/1109	37/18800	0.00119036	0.0202872	0.0155242	SEMA4C/VEGFA/WNT5A/SEMA5A/WNT3A/SEMA6A/SEMA6D/SEMA3F	8
GO:0006656	BP	GO:0006656	phosphatidylcholine biosynthetic process	7/1109	29/18800	0.00120908	0.0204807	0.0156723	PCYT1A/PCYT1B/LPCAT3/CDS1/LPCAT1/SLC27A1/SLC44A1	7
GO:0010575	BP	GO:0010575	positive regulation of vascular endothelial growth factor production	7/1109	29/18800	0.00120908	0.0204807	0.0156723	PTGS2/CYP1B1/TGFB1/IL1B/FLT4/IL1A/C3	7
GO:0071216	BP	GO:0071216	cellular response to biotic stimulus	28/1109	256/18800	0.00122854	0.0207471	0.0158761	ABL1/NFKBIA/PPP1R15B/CXCL8/IRAK1/PRKCE/TGFB1/IL1B/WFS1/WNT5A/GSK3B/SERPINE1/TXNIP/CCL5/CD274/ARID5A/NOTCH2/CD180/VIM/IL1A/MTDH/ZFP36/TMCO1/TNFSF4/MAPK3/SPON2/IL10/HAVCR2	28
GO:0042593	BP	GO:0042593	glucose homeostasis	27/1109	244/18800	0.00125269	0.0210706	0.0161237	IRS2/IGF1R/SMARCB1/LRRC8A/ASPSCR1/PRKCE/FOXO3/FOXO1/STAT3/WFS1/SOX4/STXBP4/TCF7L2/AGER/FGFR4/PPARG/FOXA1/NGFR/SESN3/ABCC8/MCU/KCNB1/GCK/ABCA12/EFNA5/SIN3A/ADIPOQ	27
GO:0031113	BP	GO:0031113	regulation of microtubule polymerization	10/1109	55/18800	0.00126176	0.0210706	0.0161237	ABL1/OCLN/NIN/SLAIN2/NAV3/RAC1/MAP1B/CAMSAP2/RPS3/MAPRE3	10
GO:0060998	BP	GO:0060998	regulation of dendritic spine development	10/1109	55/18800	0.00126176	0.0210706	0.0161237	MAPK6/CAPRIN1/C21orf91/PAFAH1B1/RELN/SDK1/DLG5/LRP8/NLGN2/PAK3	10
GO:0034504	BP	GO:0034504	protein localization to nucleus	31/1109	294/18800	0.00126563	0.0210706	0.0161237	STK4/PTGS2/NFKBIA/NVL/SOX9/SP100/SYNE1/IPO11/NXT2/TGFB1/STAT3/UBR5/GSK3B/TXNIP/OSBPL8/MDFIC/CHCHD10/SMAD3/SUN1/CD2AP/CNEP1R1/PIKFYVE/SIX4/NGFR/NF2/SUN2/FYN/ELAVL1/LIF/ING1/SIN3A	31
GO:0050900	BP	GO:0050900	leukocyte migration	38/1109	384/18800	0.00126879	0.0210706	0.0161237	THBS1/RHOG/IL6R/CD81/DUSP1/CXCL8/VEGFA/TGFB2/IL1B/CCL20/WNT5A/SERPINE1/RAC1/AKIRIN1/MYH9/APP/CCL5/IRAK4/GCNT1/EXT1/RET/AGER/CCL4/ROR2/S100A12/PIKFYVE/IL1A/MIA3/GCSAM/MCU/CCR6/MAPK3/FYN/HSD3B7/CMKLR1/IL10/NBL1/CD200R1	38
GO:1903706	BP	GO:1903706	regulation of hemopoiesis	37/1109	371/18800	0.00127093	0.0210706	0.0161237	SOCS1/PRDM1/ABL1/BGLAP/NFKBIA/IKZF3/BCL6/MEIS1/TGFB1/FOXO3/STAT3/HOXA9/TLR3/MITF/GPR137B/SOX4/NOTCH2/ACVR2A/IRF4/CYP26B1/AGER/ROR2/SFRP1/MAFB/IL4R/ZFP36/ZBTB46/RUNX3/PNP/HOXA5/EGR3/TNFSF4/SOD1/STAT1/LIF/IL10/ADIPOQ	37
GO:1900744	BP	GO:1900744	regulation of p38MAPK cascade	9/1109	46/18800	0.00127425	0.0210706	0.0161237	DUSP1/PER1/VEGFA/DLG1/IL1B/PHLPP1/AGER/MAP3K5/HAND2	9
GO:0071902	BP	GO:0071902	positive regulation of protein serine/threonine kinase activity	24/1109	208/18800	0.0012884	0.0211743	0.016203	THBS1/STK4/DVL3/ACSL1/VEGFA/IRAK1/TGFB1/ATP2B4/IL1B/WNT5A/FGF2/PKD1/AGER/ROR2/S100A12/CCNYL1/RPS3/SLC27A1/CD40LG/RICTOR/EPGN/MAPRE3/MAP3K5/ADIPOQ	24
GO:0010763	BP	GO:0010763	positive regulation of fibroblast migration	5/1109	15/18800	0.00129195	0.0211743	0.016203	THBS1/PRKCE/TGFB1/DDR2/PAK3	5
GO:2000650	BP	GO:2000650	negative regulation of sodium ion transmembrane transporter activity	5/1109	15/18800	0.00129195	0.0211743	0.016203	NEDD4/SLC9A3R1/PRKCE/ATP1A2/PCSK9	5
GO:0033500	BP	GO:0033500	carbohydrate homeostasis	27/1109	245/18800	0.00133088	0.0216844	0.0165934	IRS2/IGF1R/SMARCB1/LRRC8A/ASPSCR1/PRKCE/FOXO3/FOXO1/STAT3/WFS1/SOX4/STXBP4/TCF7L2/AGER/FGFR4/PPARG/FOXA1/NGFR/SESN3/ABCC8/MCU/KCNB1/GCK/ABCA12/EFNA5/SIN3A/ADIPOQ	27
GO:0045926	BP	GO:0045926	negative regulation of growth	27/1109	245/18800	0.00133088	0.0216844	0.0165934	STK4/SEMA4C/DRAXIN/BCL6/BCL2/TGFB2/TGFB1/RNF6/WNT5A/SEMA5A/RTN4/WWC1/WNT3A/SERTAD2/SMAD3/SFRP1/FGFR3/BCL11A/SEMA6A/MT1A/PTK6/DCBLD2/SEMA6D/WT1/ING1/GNG4/SEMA3F	27
GO:0007584	BP	GO:0007584	response to nutrient	19/1109	150/18800	0.00134378	0.0217113	0.0166139	PTGS2/SOD2/BGLAP/ACSL1/IGF1R/TRIM24/CYP1B1/TNFRSF11B/MAP1B/CYP26B1/POSTN/SFRP1/PPARG/GNPAT/IL1A/STAT1/KANK2/CYP1A1/ADIPOQ	19
GO:0033002	BP	GO:0033002	muscle cell proliferation	26/1109	233/18800	0.00135306	0.0217113	0.0166139	THBS1/IL6R/PTGS2/SOD2/IGF1R/TPM1/TGFB2/IRAK1/TGFB1/AKIRIN1/APLN/CCL5/IRAK4/FOXJ2/FGF2/TCF7L2/IL13/PPARG/TBX2/SMAD1/MAP3K5/STAT1/IL10/HES5/JUN/ADIPOQ	26
GO:0001756	BP	GO:0001756	somitogenesis	11/1109	65/18800	0.00135864	0.0217113	0.0166139	LHX1/LRP6/WNT5A/WNT3A/LFNG/SMAD3/ROR2/SFRP1/MEOX2/CRB2/TCF15	11
GO:0072577	BP	GO:0072577	endothelial cell apoptotic process	11/1109	65/18800	0.00135864	0.0217113	0.0166139	THBS1/ABL1/FOXO3/FASLG/SEMA5A/SERPINE1/IL13/CD40LG/MAP3K5/NDNF/IL10	11
GO:1905330	BP	GO:1905330	regulation of morphogenesis of an epithelium	11/1109	65/18800	0.00135864	0.0217113	0.0166139	ABL1/AR/SOX9/LHX1/VEGFA/WNT5A/FGF2/SFRP1/TBX2/SIX4/LIF	11
GO:0010866	BP	GO:0010866	regulation of triglyceride biosynthetic process	6/1109	22/18800	0.00136877	0.0217113	0.0166139	LDLR/SIK1/CNEP1R1/SLC27A1/NR1H2/C3	6
GO:0060487	BP	GO:0060487	lung epithelial cell differentiation	6/1109	22/18800	0.00136877	0.0217113	0.0166139	LTA4H/SOX9/IL13/FOXA1/HOXA5/THRB	6
GO:0061318	BP	GO:0061318	renal filtration cell differentiation	6/1109	22/18800	0.00136877	0.0217113	0.0166139	MYO1E/BASP1/NOTCH2/EXT1/WT1/ADIPOQ	6
GO:0072112	BP	GO:0072112	glomerular visceral epithelial cell differentiation	6/1109	22/18800	0.00136877	0.0217113	0.0166139	MYO1E/BASP1/NOTCH2/EXT1/WT1/ADIPOQ	6
GO:0008625	BP	GO:0008625	extrinsic apoptotic signaling pathway via death domain receptors	13/1109	85/18800	0.00137161	0.0217113	0.0166139	THBS1/STK4/PMAIP1/SP100/DEDD/BCL2/TIMP3/DAXX/FASLG/GSK3B/SERPINE1/SFRP1/SKIL	13
GO:0042116	BP	GO:0042116	macrophage activation	15/1109	106/18800	0.00137706	0.0217357	0.0166327	THBS1/LDLR/CLU/PRKCE/TLR3/WNT5A/APP/GPR137B/AGER/IL13/PLA2G4A/IL4R/IL10/JUN/HAVCR2	15
GO:0050714	BP	GO:0050714	positive regulation of protein secretion	17/1109	128/18800	0.00140074	0.0220468	0.0168707	IRS2/LRRC8A/TGFB2/PRKCE/TGFB1/SOX4/TCF7L2/CD2AP/IL13/PPARG/IL1A/EXPH5/NR1H2/MCU/GCK/NLGN2/KCNN4	17
GO:0006898	BP	GO:0006898	receptor-mediated endocytosis	27/1109	246/18800	0.00141326	0.0221809	0.0169734	LDLR/CD81/NEDD4/CXCL8/VEGFA/CLU/LRP6/SERPINE1/RAC1/APLN/CACNG7/WNT3A/ANXA2/MKLN1/ANKRD13B/GRB2/CD2AP/ATAD1/ARC/PIKFYVE/CTTN/IGF2R/PCSK9/ITGB3/C3/TPCN2/ADIPOQ	27
GO:0030308	BP	GO:0030308	negative regulation of cell growth	22/1109	186/18800	0.00146072	0.0228514	0.0174865	SEMA4C/DRAXIN/BCL6/BCL2/TGFB2/TGFB1/RNF6/WNT5A/SEMA5A/RTN4/WNT3A/SERTAD2/SMAD3/SFRP1/BCL11A/SEMA6A/DCBLD2/SEMA6D/WT1/ING1/GNG4/SEMA3F	22
GO:0010769	BP	GO:0010769	regulation of cell morphogenesis involved in differentiation	14/1109	96/18800	0.0014642	0.0228514	0.0174865	ABL1/PTPRD/CAPRIN1/SPRY4/RAC1/MYADM/PAFAH1B1/RELN/LIMS1/LRP8/P4HB/EFNA5/PAK3/FBXW8	14
GO:0002573	BP	GO:0002573	myeloid leukocyte differentiation	24/1109	210/18800	0.0014693	0.0228667	0.0174981	BGLAP/CD81/SH3PXD2A/VEGFA/TGFB1/ITGB8/TLR3/MITF/MYH9/APP/GPR137B/ANXA2/NOTCH2/IRF4/PAFAH1B1/CBFA2T3/ROR2/SFRP1/MAFB/PPARG/ZBTB46/LIF/JUN/ADIPOQ	24
GO:0010720	BP	GO:0010720	positive regulation of cell development	31/1109	297/18800	0.00148905	0.0230588	0.0176451	ABL1/TIAM1/ASPA/PTPRD/BCL2/VEGFA/NIN/CAPRIN1/TGFB1/IL1B/SEMA5A/RAC1/MAP1B/WNT3A/LIG4/MYOD1/MYADM/PAFAH1B1/RET/SKIL/EGR2/RELN/HOXA11/LIMS1/LRP8/P4HB/EFNA5/LIF/PAK3/ADIPOQ/FBXW8	31
GO:0043032	BP	GO:0043032	positive regulation of macrophage activation	7/1109	30/18800	0.00149776	0.0230588	0.0176451	THBS1/WNT5A/IL13/PLA2G4A/IL4R/IL10/HAVCR2	7
GO:0034341	BP	GO:0034341	response to interferon-gamma	18/1109	140/18800	0.00149824	0.0230588	0.0176451	SOCS1/ACTG1/GAPDH/SP100/FASLG/CCL20/TLR3/WNT5A/CCL5/TXK/STXBP4/CCL4/VIM/PPARG/JAK1/NR1H2/STAT1/FLNB	18
GO:0050768	BP	GO:0050768	negative regulation of neurogenesis	18/1109	140/18800	0.00149824	0.0230588	0.0176451	LDLR/SKI/SEMA4C/DRAXIN/IL1B/RNF6/WNT5A/SEMA5A/RTN4/HOOK3/WNT3A/DLX2/SEMA6A/ABCC8/DAAM2/SEMA6D/HES5/SEMA3F	18
GO:0008286	BP	GO:0008286	insulin receptor signaling pathway	16/1109	118/18800	0.00153479	0.023556	0.0180256	IRS2/SOCS1/IGF1R/FOXO1/EIF4EBP2/IL1B/RHOQ/PHIP/GSK3B/OSBPL8/STXBP4/GRB2/SOCS3/SESN3/IGFBP1/PTPRE	16
GO:0035265	BP	GO:0035265	organ growth	21/1109	175/18800	0.00154509	0.0236489	0.0180967	STK4/AR/SOX9/BCL2/TGFB2/DDR2/BASP1/WWC1/FGF2/ANXA6/EXT1/RARB/FGFR3/TSKU/TBX2/SMAD1/DUSP9/MATN1/SOD1/AKAP6/WT1	21
GO:0051223	BP	GO:0051223	regulation of protein transport	46/1109	495/18800	0.00155033	0.0236638	0.0181081	IRS2/DNAJC1/PTGS2/BNIP3L/CD81/SP100/ERGIC3/LRRC8A/RHBDF2/MIDN/TGFB2/PRKCE/TGFB1/IL1B/UBR5/GSK3B/CCL5/SOX4/MDFIC/STXBP4/TCF7L2/SMAD3/CD2AP/IL13/SFRP1/TM9SF4/PPARG/IL1A/SFN/EXPH5/ABCC8/NR1H2/MCU/KCNB1/GCK/HMGCR/ABCA12/NLGN2/KCNN4/SYT7/FYN/RHOU/EFNA5/NPEPPS/SRCIN1/ADIPOQ	46
GO:0070507	BP	GO:0070507	regulation of microtubule cytoskeleton organization	19/1109	152/18800	0.00157242	0.0238714	0.018267	ABL1/OCLN/NIN/SLAIN2/NAV3/GSK3B/RAC1/MAP1B/WNT3A/CAMSAP2/TACC3/PKD1/PAFAH1B1/MID1/ATAT1/RPS3/MAPRE3/EFNA5/SPEF1	19
GO:0022408	BP	GO:0022408	negative regulation of cell-cell adhesion	23/1109	199/18800	0.00157252	0.0238714	0.018267	SOCS1/ABL1/BCL6/VEGFA/TGFB1/DLG1/PELI1/CD274/MYADM/KLF4/IL4R/PAWR/MIA3/RUNX3/NF2/DLG5/TNFRSF21/ABCA12/TNFSF4/TIGIT/IL10/ADIPOQ/HAVCR2	23
GO:0070372	BP	GO:0070372	regulation of ERK1 and ERK2 cascade	32/1109	311/18800	0.00159168	0.0240965	0.0184392	ABL1/TPBG/SLC9A3R1/TIMP3/TGFB1/DLG1/IL1B/CCL20/SPRY4/CD44/APP/CCL5/FGF2/NOTCH2/AGER/FGFR4/CCL4/FGFR3/FGF19/FLT4/IL1A/SEMA6A/DUSP9/ERRFI1/NPNT/MAPK3/HAND2/LIF/JUN/ADIPOQ/DUSP4/HAVCR2	32
GO:0046661	BP	GO:0046661	male sex differentiation	20/1109	164/18800	0.00162538	0.0245396	0.0187783	AR/SOX9/FNDC3A/CYP1B1/BCL2/TGFB2/TLR3/WNT5A/ACVR2A/ROR2/SFRP1/RHOBTB3/BOK/HOXA11/IL1A/SIX4/HOXA13/GREB1L/DHCR24/WT1	20
GO:0051056	BP	GO:0051056	regulation of small GTPase mediated signal transduction	31/1109	299/18800	0.00165632	0.0249391	0.0190839	ABL1/TIAM1/ARHGAP17/ARHGAP26/BCL6/TGFB2/MYO9A/ARHGEF12/ARHGAP21/SPRY4/RAC1/ARHGEF10L/NOTCH2/VAV2/CD2AP/RACGAP1/CDC42SE2/ARHGEF3/RELN/PLEKHG4B/ARHGAP42/IQSEC3/STARD13/SRGAP2/STARD8/KANK2/RHOU/RALGAPA2/RASA4/F2RL2/SIPA1L2	31
GO:1903532	BP	GO:1903532	positive regulation of secretion by cell	29/1109	274/18800	0.00168572	0.0252461	0.0193189	IRS2/LRRC8A/TGFB2/PRKCE/TGFB1/IL1B/RAB15/SOX4/TCF7L2/CD2AP/SCAMP5/IL13/PLA2G4A/PPARG/IL4R/RASL10B/IL1A/CACNA1H/EXPH5/NR1H2/MCU/KCNB1/GCK/NLGN2/KCNN4/ILDR1/SYT7/STX1B/RAB8B	29
GO:0045834	BP	GO:0045834	positive regulation of lipid metabolic process	19/1109	153/18800	0.00169859	0.0252461	0.0193189	IRS2/PTGS2/LDLR/CD81/IGF1R/LPGAT1/PRKCE/TGFB1/IL1B/FGF2/VAV2/CNEP1R1/FGFR3/SLC45A3/PPARG/IL1A/SLC27A1/NR1H2/ADIPOQ	19
GO:2001236	BP	GO:2001236	regulation of extrinsic apoptotic signaling pathway	19/1109	153/18800	0.00169859	0.0252461	0.0193189	THBS1/STK4/AR/PMAIP1/SP100/BCL2/TIMP3/IL1B/PHIP/GSK3B/SERPINE1/TCF7L2/RET/SFRP1/SKIL/IL1A/PPP2R1B/CTTN/EYA3	19
GO:0007260	BP	GO:0007260	tyrosine phosphorylation of STAT protein	13/1109	87/18800	0.00170419	0.0252461	0.0193189	IL6R/SOCS1/CCL5/SOCS3/IL13/FGFR3/JAK1/NF2/PTK6/CRLF1/FYN/LIF/HES5	13
GO:1901216	BP	GO:1901216	positive regulation of neuron death	13/1109	87/18800	0.00170419	0.0252461	0.0193189	ABL1/TGFB2/CLU/DAXX/FOXO3/FASLG/WNT5A/GSK3B/MYBL2/MAP3K5/PCSK9/FYN/PAK3	13
GO:0003016	BP	GO:0003016	respiratory system process	8/1109	39/18800	0.00170852	0.0252461	0.0193189	ADH5/TSHZ3/ATP1A2/FLT4/HOXA5/TCF15/NLGN2/PBX3	8
GO:0045923	BP	GO:0045923	positive regulation of fatty acid metabolic process	8/1109	39/18800	0.00170852	0.0252461	0.0193189	IRS2/PTGS2/LPGAT1/IL1B/SLC45A3/PPARG/NR1H2/ADIPOQ	8
GO:0035850	BP	GO:0035850	epithelial cell differentiation involved in kidney development	9/1109	48/18800	0.00174518	0.0257194	0.0196811	MYO1E/LHX1/BASP1/NOTCH2/EXT1/STAT1/WT1/LIF/ADIPOQ	9
GO:0060479	BP	GO:0060479	lung cell differentiation	6/1109	23/18800	0.00176041	0.025747	0.0197022	LTA4H/SOX9/IL13/FOXA1/HOXA5/THRB	6
GO:0072311	BP	GO:0072311	glomerular epithelial cell differentiation	6/1109	23/18800	0.00176041	0.025747	0.0197022	MYO1E/BASP1/NOTCH2/EXT1/WT1/ADIPOQ	6
GO:0032147	BP	GO:0032147	activation of protein kinase activity	18/1109	142/18800	0.00176095	0.025747	0.0197022	IL6R/SOCS1/ABL1/VEGFA/TGFB2/IRAK1/DAXX/DLG1/TLR3/WNT5A/CCL5/OSBPL8/GPRC5A/RPLP1/EFNA5/ITGB3/GPRC5C/MOB3A	18
GO:0090276	BP	GO:0090276	regulation of peptide hormone secretion	21/1109	177/18800	0.00178091	0.0257612	0.0197131	IRS2/LRRC8A/MIDN/PRKCE/IL1B/CCL5/SOX4/STXBP4/TCF7L2/SFRP1/RASL10B/ABCC8/MCU/KCNB1/GCK/ABCA12/NLGN2/ILDR1/SYT7/EFNA5/RAB8B	21
GO:0019216	BP	GO:0019216	regulation of lipid metabolic process	34/1109	339/18800	0.0017824	0.0257612	0.0197131	IRS2/PTGS2/LDLR/CD81/IGF1R/PDK1/SOX9/LPGAT1/LPCAT3/OPA3/PRKCE/TGFB1/IL1B/NR1D2/SIK1/BSCL2/FGF2/VAV2/FGFR4/CNEP1R1/FGFR3/SLC45A3/PPARG/FGF19/IL1A/H6PD/LPCAT1/SLC27A1/WDTC1/NR1H2/SOD1/BCL11B/C3/ADIPOQ	34
GO:0030002	BP	GO:0030002	cellular anion homeostasis	5/1109	16/18800	0.00178859	0.0257612	0.0197131	SLC9A3R1/CKB/FASLG/SLC12A5/XPR1	5
GO:0042249	BP	GO:0042249	establishment of planar polarity of embryonic epithelium	5/1109	16/18800	0.00178859	0.0257612	0.0197131	DVL3/WNT5A/PAFAH1B1/SFRP1/FZD1	5
GO:1902306	BP	GO:1902306	negative regulation of sodium ion transmembrane transport	5/1109	16/18800	0.00178859	0.0257612	0.0197131	NEDD4/SLC9A3R1/PRKCE/ATP1A2/PCSK9	5
GO:0036473	BP	GO:0036473	cell death in response to oxidative stress	14/1109	98/18800	0.00179005	0.0257612	0.0197131	ABL1/SOD2/PDK1/CYP1B1/BCL2/FOXO3/ZNF622/PAWR/MAP3K5/SOD1/P4HB/FYN/FZD1/IL10	14
GO:0032271	BP	GO:0032271	regulation of protein polymerization	23/1109	201/18800	0.00179438	0.0257612	0.0197131	ABL1/OCLN/NIN/PRKCE/DLG1/SLAIN2/NAV3/RAC1/MAP1B/NCKAP1/CAMSAP2/MYADM/GRB2/SPTAN1/SPTB/COTL1/FCHSD1/RPS3/RICTOR/CTTN/MAPRE3/DAAM2/PAK3	23
GO:0098657	BP	GO:0098657	import into cell	26/1109	238/18800	0.00183206	0.026176	0.0200305	THBS1/IRS2/ACTB/ACSL1/SLC5A6/SLC27A2/LRRC8A/SLC38A1/ATP2B4/DLG1/SLC5A3/SLC9A6/CYBRD1/SLC12A5/SLC1A5/SLC39A10/SLC2A3/ATP1A2/SLC27A1/STEAP2/CACNA1D/KCNK5/SLC22A4/FYN/RAB3B/ITGB3	26
GO:0021915	BP	GO:0021915	neural tube development	19/1109	154/18800	0.00183322	0.026176	0.0200305	TRIM71/STK4/ABL1/DVL3/SKI/SEMA4C/BRD2/TGFB2/TGFB1/WNT5A/FZD6/SOX4/WNT3A/PKD1/SFRP1/MTHFD1L/FOXA1/FZD1/HES5	19
GO:0060351	BP	GO:0060351	cartilage development involved in endochondral bone morphogenesis	7/1109	31/18800	0.00183741	0.026176	0.0200305	SOX9/ANXA6/EXT1/RARB/TSKU/HOXA11/MATN1	7
GO:0031667	BP	GO:0031667	response to nutrient levels	42/1109	446/18800	0.00189573	0.0267605	0.0204778	PTGS2/LDLR/SOD2/BGLAP/ACSL1/IGF1R/PMAIP1/TRIM24/CYP1B1/BCL2/FOXO3/FOXO1/TNFRSF11B/PRKAB2/MAP1B/SIK1/MYOD1/CYP26B1/POSTN/SFRP1/PPARG/PPM1D/SUV39H1/GNPAT/IL1A/ZFP36/SESN3/NR1H2/GALP/KCNB1/MAP3K5/SOD1/STAT1/MAPK3/KANK2/PCSK9/CYP1A1/CPS1/PRKAB1/XPR1/ADIPOQ/SORD	42
GO:0003418	BP	GO:0003418	growth plate cartilage chondrocyte differentiation	4/1109	10/18800	0.00189771	0.0267605	0.0204778	SOX9/ANXA6/TSKU/MATN1	4
GO:0015911	BP	GO:0015911	long-chain fatty acid import across plasma membrane	4/1109	10/18800	0.00189771	0.0267605	0.0204778	THBS1/IRS2/ACSL1/SLC27A1	4
GO:1904338	BP	GO:1904338	regulation of dopaminergic neuron differentiation	4/1109	10/18800	0.00189771	0.0267605	0.0204778	TIAM1/GSK3B/WNT3A/SFRP1	4
GO:0061351	BP	GO:0061351	neural precursor cell proliferation	18/1109	143/18800	0.00190623	0.0268128	0.0205177	TRIM71/RAB10/FZD9/LHX1/VEGFA/FOXO3/FOXO1/WNT5A/FZD6/HOOK3/WNT3A/FGF2/PAFAH1B1/RACGAP1/NDE1/CDH2/SIX3/NF2	18
GO:0002090	BP	GO:0002090	regulation of receptor internalization	10/1109	58/18800	0.00191832	0.0268468	0.0205438	VEGFA/APLN/WNT3A/ANXA2/MKLN1/ANKRD13B/ATAD1/ARC/PCSK9/ITGB3	10
GO:0033619	BP	GO:0033619	membrane protein proteolysis	10/1109	58/18800	0.00191832	0.0268468	0.0205438	TIMP3/TGFB1/IL1B/PTPN3/MYH9/FURIN/RET/RHBDD1/IL10/SH3D19	10
GO:0006979	BP	GO:0006979	response to oxidative stress	41/1109	433/18800	0.00192803	0.026915	0.0205959	ABL1/PTGS2/SOD2/RCAN1/PDK1/IPCEF1/PPP1R15B/CYP1B1/BCL2/TPM1/PPIF/FOXO3/FOXO1/SOD3/TXNIP/APP/ZNF622/CPEB2/ALDH3B1/BAK1/RPS3/IL1A/PAWR/SESN3/FBLN5/NFE2L1/MAP3K5/MTF1/ETFDH/SOD1/P4HB/STAT1/MAPK3/CCS/FYN/FZD1/DHCR24/IL10/JUN/SIN3A/ADIPOQ	41
GO:0010638	BP	GO:0010638	positive regulation of organelle organization	45/1109	487/18800	0.00193721	0.0269753	0.0206422	ABL1/PMAIP1/OCLN/TPM1/NIN/PPIF/PRKCE/DLG1/IL1B/WNT5A/SEMA5A/PHIP/SLAIN2/SNX30/NAV3/ATF7IP/GSK3B/RAC1/MAP1B/TNKS2/ANXA2/LIG4/NCKAP1/PDXP/ARHGEF10L/CHCHD10/GRB2/SMAD3/SFRP1/FCHSD1/BOK/RPS3/IL1A/HOXA13/RICTOR/EPGN/NF2/CTTN/MCU/MAPK3/UBE2B/ATL3/SIN3A/CNOT6L/PLD6	45
GO:0010565	BP	GO:0010565	regulation of cellular ketone metabolic process	17/1109	132/18800	0.00196373	0.0272082	0.0208203	IRS2/PTGS2/PDK1/SOX9/LPGAT1/PRKCE/ATP2B4/IL1B/NCOR2/FGFR4/SLC45A3/PPARG/FGF19/H6PD/WDTC1/NR1H2/ADIPOQ	17
GO:0035270	BP	GO:0035270	endocrine system development	17/1109	132/18800	0.00196373	0.0272082	0.0208203	IL6R/SOX9/ONECUT2/CYP1B1/WNT5A/GSK3B/SOX4/FGF2/HOXA3/SMAD3/TG/CDH2/BAK1/SIX3/HOXA5/MAPK3/WT1	17
GO:0006165	BP	GO:0006165	nucleoside diphosphate phosphorylation	14/1109	99/18800	0.00197427	0.0272527	0.0208544	NME4/AK4/GAPDH/DHTKD1/STAT3/APP/CMPK1/ALDOA/LDHA/PGK1/TPI1/CBFA2T3/PKM/GCK	14
GO:0007519	BP	GO:0007519	skeletal muscle tissue development	19/1109	155/18800	0.00197675	0.0272527	0.0208544	RCAN1/SKI/IGSF8/BCL2/TGFB1/AKIRIN1/NR1D2/ZBTB18/WNT3A/MYOD1/CYP26B1/KLHL40/EGR2/SIX4/MYH14/HIVEP3/MEOX2/HLF/FLNB	19
GO:0002062	BP	GO:0002062	chondrocyte differentiation	15/1109	110/18800	0.00200603	0.0275879	0.0211109	SOX9/TGFB1/TGFBI/ANXA6/ARID5A/EXT1/SMAD3/RARB/FGFR3/TSKU/HOXA11/SNX19/RUNX3/WNT9A/MATN1	15
GO:0006470	BP	GO:0006470	protein dephosphorylation	30/1109	291/18800	0.00212644	0.0290997	0.0222678	RCAN1/DUSP1/PALD1/DUSP23/PPP1R15B/PTPRD/BCL2/TGFB1/DLG1/DUSP8/PTPN3/GSK3B/PHLPP1/SLC39A10/PDXP/CTDSPL/CNEP1R1/PPM1D/CAMK2G/PTPN13/PPP2R1B/DUSP9/PPP1R15A/DUSP18/FBXW11/EYA3/PTPRE/NCEH1/DUSP28/DUSP4	30
GO:0022409	BP	GO:0022409	positive regulation of cell-cell adhesion	30/1109	291/18800	0.00212644	0.0290997	0.0222678	SOCS1/CD81/EMILIN2/RNASE10/BCL6/IRAK1/FOXO3/IL1B/WNT5A/GPAM/CD44/CCL5/SOX4/WNT3A/CD274/AGER/IL4R/RPS3/JAK1/FOXA1/IL1A/CD40LG/RUNX3/PNP/EGR3/TNFSF4/FYN/IL10/EFNB1/HAVCR2	30
GO:0046939	BP	GO:0046939	nucleotide phosphorylation	14/1109	100/18800	0.00217393	0.0294106	0.0225057	NME4/AK4/GAPDH/DHTKD1/STAT3/APP/CMPK1/ALDOA/LDHA/PGK1/TPI1/CBFA2T3/PKM/GCK	14
GO:0042098	BP	GO:0042098	T cell proliferation	23/1109	204/18800	0.00217698	0.0294106	0.0225057	ABL1/CD81/CTPS1/DLG1/IL1B/PELI1/GPAM/CCL5/CD274/AGER/ELF4/RPS3/IL1A/PAWR/CD40LG/PNP/DLG5/TNFRSF21/TNFSF4/FYN/IL10/EFNB1/HAVCR2	23
GO:0010811	BP	GO:0010811	positive regulation of cell-substrate adhesion	16/1109	122/18800	0.0021784	0.0294106	0.0225057	STK4/ABL1/VEGFA/PRKCE/PLEKHA2/GSK3B/RAC1/FUT1/MYADM/SMAD3/CCDC80/SFRP1/LIMS1/NPNT/P4HB/NDNF	16
GO:0001755	BP	GO:0001755	neural crest cell migration	10/1109	59/18800	0.00219007	0.0294106	0.0225057	SEMA4C/SEMA5A/ANXA6/RET/FGF19/SEMA6A/HAND2/SEMA6D/EFNB1/SEMA3F	10
GO:0002791	BP	GO:0002791	regulation of peptide secretion	21/1109	180/18800	0.00219162	0.0294106	0.0225057	IRS2/LRRC8A/MIDN/PRKCE/IL1B/CCL5/SOX4/STXBP4/TCF7L2/SFRP1/RASL10B/ABCC8/MCU/KCNB1/GCK/ABCA12/NLGN2/ILDR1/SYT7/EFNA5/RAB8B	21
GO:0010770	BP	GO:0010770	positive regulation of cell morphogenesis involved in differentiation	12/1109	79/18800	0.00219432	0.0294106	0.0225057	ABL1/PTPRD/CAPRIN1/RAC1/MYADM/PAFAH1B1/RELN/LIMS1/LRP8/P4HB/PAK3/FBXW8	12
GO:0048145	BP	GO:0048145	regulation of fibroblast proliferation	12/1109	79/18800	0.00219432	0.0294106	0.0225057	ABL1/SOD2/SKI/DDR2/WNT5A/LIG4/IL13/SFRP1/PAWR/NGFR/JUN/FOSL2	12
GO:0048708	BP	GO:0048708	astrocyte differentiation	12/1109	79/18800	0.00219432	0.0294106	0.0225057	ABL1/LDLR/SOX9/STAT3/IL1B/APP/AGER/ROR2/VIM/MAPK3/LIF/HES5	12
GO:0051961	BP	GO:0051961	negative regulation of nervous system development	18/1109	145/18800	0.00222721	0.0294106	0.0225057	LDLR/SKI/SEMA4C/DRAXIN/IL1B/RNF6/WNT5A/SEMA5A/RTN4/HOOK3/WNT3A/DLX2/SEMA6A/ABCC8/DAAM2/SEMA6D/HES5/SEMA3F	18
GO:0030539	BP	GO:0030539	male genitalia development	6/1109	24/18800	0.00223145	0.0294106	0.0225057	AR/ROR2/HOXA13/GREB1L/DHCR24/WT1	6
GO:0030859	BP	GO:0030859	polarized epithelial cell differentiation	6/1109	24/18800	0.00223145	0.0294106	0.0225057	SLC9A3R1/RAB10/MYO9A/WNT5A/DLG5/TCF15	6
GO:0040037	BP	GO:0040037	negative regulation of fibroblast growth factor receptor signaling pathway	6/1109	24/18800	0.00223145	0.0294106	0.0225057	THBS1/WNT5A/SPRY4/APLN/FGF2/NGFR	6
GO:0051043	BP	GO:0051043	regulation of membrane protein ectodomain proteolysis	6/1109	24/18800	0.00223145	0.0294106	0.0225057	TIMP3/IL1B/PTPN3/FURIN/IL10/SH3D19	6
GO:0060563	BP	GO:0060563	neuroepithelial cell differentiation	6/1109	24/18800	0.00223145	0.0294106	0.0225057	ABL1/SERPINE1/MAP1B/SOX4/FGF2/CDH2	6
GO:0051642	BP	GO:0051642	centrosome localization	7/1109	32/18800	0.00223385	0.0294106	0.0225057	SYNE2/NIN/DLG1/PAFAH1B1/SUN1/NDE1/SUN2	7
GO:0060674	BP	GO:0060674	placenta blood vessel development	7/1109	32/18800	0.00223385	0.0294106	0.0225057	ITGB8/VASH2/PKD1/NOTCH2/SOCS3/PLCD3/FBXW8	7
GO:0001843	BP	GO:0001843	neural tube closure	13/1109	90/18800	0.00232589	0.03055	0.0233776	TRIM71/ABL1/DVL3/SKI/SEMA4C/BRD2/TGFB2/TGFB1/WNT5A/FZD6/SFRP1/MTHFD1L/FZD1	13
GO:1902041	BP	GO:1902041	regulation of extrinsic apoptotic signaling pathway via death domain receptors	9/1109	50/18800	0.002346	0.0306691	0.0234687	THBS1/STK4/PMAIP1/SP100/TIMP3/GSK3B/SERPINE1/SFRP1/SKIL	9
GO:1903053	BP	GO:1903053	regulation of extracellular matrix organization	9/1109	50/18800	0.002346	0.0306691	0.0234687	ABL1/SOX9/ANTXR1/TGFB1/DDR2/SMAD3/FGFR4/TCF15/COLGALT1	9
GO:0051222	BP	GO:0051222	positive regulation of protein transport	30/1109	293/18800	0.00235902	0.030767	0.0235436	IRS2/PTGS2/CD81/ERGIC3/LRRC8A/TGFB2/PRKCE/TGFB1/IL1B/UBR5/GSK3B/SOX4/TCF7L2/SMAD3/CD2AP/IL13/TM9SF4/PPARG/IL1A/SFN/EXPH5/NR1H2/MCU/KCNB1/GCK/NLGN2/KCNN4/FYN/RHOU/NPEPPS	30
GO:0001704	BP	GO:0001704	formation of primary germ layer	16/1109	123/18800	0.00237042	0.0308432	0.0236019	DUSP1/ITGB5/LHX1/COL5A2/WNT5A/WNT3A/SMAD3/KLF4/SOX7/SMAD1/HOXA11/NF2/CRB2/ITGB3/COL5A1/DUSP4	16
GO:0008630	BP	GO:0008630	intrinsic apoptotic signaling pathway in response to DNA damage	14/1109	101/18800	0.00238998	0.0308762	0.0236272	ABL1/SOD2/BAG6/TAF9B/BCL2/CLU/CD44/DYRK2/SKIL/BAK1/BOK/RPS3/SFN/CHEK2	14
GO:0046688	BP	GO:0046688	response to copper ion	8/1109	41/18800	0.00239034	0.0308762	0.0236272	DAXX/SOD3/APP/IL1A/MT1A/SOD1/CYP1A1/SORD	8
GO:0007379	BP	GO:0007379	segment specification	5/1109	17/18800	0.00241186	0.0308762	0.0236272	MAFB/MTF2/IRX2/MEOX2/HES5	5
GO:0030322	BP	GO:0030322	stabilization of membrane potential	5/1109	17/18800	0.00241186	0.0308762	0.0236272	KCNK6/CHCHD10/KCNK5/KCNN4/KCNK3	5
GO:0044539	BP	GO:0044539	long-chain fatty acid import into cell	5/1109	17/18800	0.00241186	0.0308762	0.0236272	THBS1/IRS2/ACSL1/SLC27A2/SLC27A1	5
GO:0048569	BP	GO:0048569	post-embryonic animal organ development	5/1109	17/18800	0.00241186	0.0308762	0.0236272	MYO1E/VEGFA/KLF4/BAK1/BCL11B	5
GO:1904948	BP	GO:1904948	midbrain dopaminergic neuron differentiation	5/1109	17/18800	0.00241186	0.0308762	0.0236272	LRP6/WNT5A/WNT3A/SFRP1/FZD1	5
GO:0007585	BP	GO:0007585	respiratory gaseous exchange by respiratory system	11/1109	70/18800	0.00251176	0.0320076	0.024493	ADH5/SLC5A3/TSHZ3/MAFB/ATP1A2/FLT4/HOXA5/SFTPA1/TCF15/NLGN2/PBX3	11
GO:0071260	BP	GO:0071260	cellular response to mechanical stimulus	11/1109	70/18800	0.00251176	0.0320076	0.024493	PTGS2/ENG/IGF1R/SOX9/IL1B/TLR3/HABP4/IL13/ATP1A2/BAK1/MAPK3	11
GO:0060606	BP	GO:0060606	tube closure	13/1109	91/18800	0.00257039	0.0326799	0.0250074	TRIM71/ABL1/DVL3/SKI/SEMA4C/BRD2/TGFB2/TGFB1/WNT5A/FZD6/SFRP1/MTHFD1L/FZD1	13
GO:0002688	BP	GO:0002688	regulation of leukocyte chemotaxis	16/1109	124/18800	0.00257631	0.0326803	0.0250077	THBS1/IL6R/DUSP1/CXCL8/VEGFA/WNT5A/SERPINE1/RAC1/AKIRIN1/CCL5/CCL4/MCU/CCR6/MAPK3/CMKLR1/NBL1	16
GO:0050796	BP	GO:0050796	regulation of insulin secretion	18/1109	147/18800	0.00259233	0.0328086	0.0251059	IRS2/LRRC8A/MIDN/PRKCE/IL1B/CCL5/SOX4/STXBP4/TCF7L2/SFRP1/ABCC8/MCU/KCNB1/GCK/ABCA12/NLGN2/SYT7/EFNA5	18
GO:0097193	BP	GO:0097193	intrinsic apoptotic signaling pathway	30/1109	295/18800	0.00261308	0.0329961	0.0252494	ABL1/PTGS2/SOD2/PDK1/PMAIP1/BAG6/SLC9A3R1/TAF9B/CYP1B1/BCL2/CLU/PPIF/WFS1/CD44/ZNF622/DYRK2/SKIL/PPP1R13B/BAK1/PLEKHF1/BOK/RPS3/SFN/PERP/PPP1R15A/CHEK2/MAP3K5/SOD1/P4HB/HINT1	30
GO:0031623	BP	GO:0031623	receptor internalization	15/1109	113/18800	0.00262087	0.0330194	0.0252672	CD81/NEDD4/CXCL8/VEGFA/APLN/CACNG7/WNT3A/ANXA2/MKLN1/ANKRD13B/GRB2/ATAD1/ARC/PCSK9/ITGB3	15
GO:0001701	BP	GO:0001701	in utero embryonic development	37/1109	387/18800	0.00265055	0.0333178	0.0254955	STK4/PRDM1/AR/MYO1E/SMARCB1/SH3PXD2A/NXN/YTHDC1/VEGFA/MBNL1/RTN4/VASH2/MYH9/TMEM100/WNT3A/LIG4/CMTM3/APBA1/PKD1/NOTCH2/GRB2/SMAD3/FURIN/SOCS3/KLF4/SKIL/WDTC1/CPT2/HAND2/LIF/IL10/CNOT3/UBE2B/SIN3A/PLCD3/ELL/FBXW8	37
GO:0051495	BP	GO:0051495	positive regulation of cytoskeleton organization	22/1109	195/18800	0.00266176	0.0333252	0.0255012	ABL1/OCLN/TPM1/NIN/PRKCE/DLG1/SEMA5A/SLAIN2/NAV3/RAC1/MAP1B/NCKAP1/PDXP/ARHGEF10L/GRB2/SMAD3/SFRP1/FCHSD1/RPS3/RICTOR/NF2/CTTN	22
GO:0043405	BP	GO:0043405	regulation of MAP kinase activity	21/1109	183/18800	0.00267973	0.0333252	0.0255012	THBS1/DUSP1/DVL3/AIDA/VEGFA/IRAK1/TGFB1/IL1B/WNT5A/SPRY4/FGF2/AGER/ROR2/SFRP1/S100A12/PPARG/RPS3/EPGN/MAP3K5/HMGCR/ADIPOQ	21
GO:0090087	BP	GO:0090087	regulation of peptide transport	21/1109	183/18800	0.00267973	0.0333252	0.0255012	IRS2/LRRC8A/MIDN/PRKCE/IL1B/CCL5/SOX4/STXBP4/TCF7L2/SFRP1/RASL10B/ABCC8/MCU/KCNB1/GCK/ABCA12/NLGN2/ILDR1/SYT7/EFNA5/RAB8B	21
GO:0021799	BP	GO:0021799	cerebral cortex radially oriented cell migration	7/1109	33/18800	0.00269313	0.0333252	0.0255012	SYNE2/RTN4/PAFAH1B1/SUN1/RELN/LRP8/SRGAP2	7
GO:0031116	BP	GO:0031116	positive regulation of microtubule polymerization	7/1109	33/18800	0.00269313	0.0333252	0.0255012	OCLN/NIN/SLAIN2/NAV3/RAC1/MAP1B/RPS3	7
GO:0046685	BP	GO:0046685	response to arsenic-containing substance	7/1109	33/18800	0.00269313	0.0333252	0.0255012	CYP1B1/DAXX/PPIF/TNFRSF11B/CPEB2/GSTO2/CYP1A1	7
GO:0061842	BP	GO:0061842	microtubule organizing center localization	7/1109	33/18800	0.00269313	0.0333252	0.0255012	SYNE2/NIN/DLG1/PAFAH1B1/SUN1/NDE1/SUN2	7
GO:0045778	BP	GO:0045778	positive regulation of ossification	9/1109	51/18800	0.00270245	0.0333662	0.0255326	NIPBL/FZD9/TGFB2/TGFB1/WNT5A/ACVR2A/SMAD3/FBN2/TMEM119	9
GO:0048144	BP	GO:0048144	fibroblast proliferation	12/1109	81/18800	0.00272078	0.0335181	0.0256488	ABL1/SOD2/SKI/DDR2/WNT5A/LIG4/IL13/SFRP1/PAWR/NGFR/JUN/FOSL2	12
GO:1902105	BP	GO:1902105	regulation of leukocyte differentiation	29/1109	283/18800	0.00272834	0.0335368	0.0256631	SOCS1/PRDM1/ABL1/BGLAP/IKZF3/BCL6/TGFB1/FOXO3/TLR3/MITF/GPR137B/SOX4/NOTCH2/IRF4/CYP26B1/AGER/ROR2/SFRP1/MAFB/IL4R/ZBTB46/RUNX3/PNP/EGR3/TNFSF4/SOD1/LIF/IL10/ADIPOQ	29
GO:0070371	BP	GO:0070371	ERK1 and ERK2 cascade	33/1109	335/18800	0.0027504	0.0337334	0.0258135	ABL1/SOX9/TPBG/SLC9A3R1/TIMP3/TGFB1/DLG1/IL1B/CCL20/SPRY4/CD44/APP/CCL5/FGF2/NOTCH2/AGER/FGFR4/CCL4/FGFR3/FGF19/FLT4/IL1A/SEMA6A/DUSP9/ERRFI1/NPNT/MAPK3/HAND2/LIF/JUN/ADIPOQ/DUSP4/HAVCR2	33
GO:0071496	BP	GO:0071496	cellular response to external stimulus	31/1109	309/18800	0.00275839	0.0337568	0.0258315	PTGS2/BGLAP/ENG/IGF1R/PMAIP1/SOX9/TRIM24/BCL2/FOXO3/FOXO1/IL1B/PRKAB2/TLR3/HABP4/SIK1/MYOD1/IL13/POSTN/SFRP1/ATP1A2/PPM1D/BAK1/SUV39H1/SESN3/KCNB1/MAP3K5/MAPK3/KANK2/PCSK9/PRKAB1/XPR1	31
GO:0050927	BP	GO:0050927	positive regulation of positive chemotaxis	6/1109	25/18800	0.00279149	0.0340007	0.0260181	CXCL8/VEGFA/F3/SMAD3/AGER/CCR4	6
GO:0030100	BP	GO:0030100	regulation of endocytosis	23/1109	208/18800	0.00279314	0.0340007	0.0260181	ABL1/EHD4/VEGFA/CLU/WNT5A/SERPINE1/RAC1/APLN/WNT3A/ANXA2/MKLN1/ANKRD13B/CD2AP/SCAMP5/ATAD1/ARC/STON2/NR1H2/PCSK9/STX1B/ITGB3/C3/ADIPOQ	23
GO:0030890	BP	GO:0030890	positive regulation of B cell proliferation	8/1109	42/18800	0.00280279	0.0340007	0.0260181	IRS2/CD81/BCL6/BCL2/PELI1/WNT3A/SLC39A10/IL13	8
GO:0050999	BP	GO:0050999	regulation of nitric-oxide synthase activity	8/1109	42/18800	0.00280279	0.0340007	0.0260181	ATP2B4/IL1B/DDAH1/S100A1/ACVR2A/IL1A/NUS1/ZDHHC21	8
GO:0030865	BP	GO:0030865	cortical cytoskeleton organization	10/1109	61/18800	0.00282623	0.0341231	0.0261118	RHOG/FMNL3/DLG1/RHOQ/RAC1/NCKAP1/PAFAH1B1/RACGAP1/RHOBTB3/EHD2	10
GO:0032377	BP	GO:0032377	regulation of intracellular lipid transport	4/1109	11/18800	0.0028436	0.0341231	0.0261118	ANXA2/NUS1/ABCA12/PCSK9	4
GO:0034115	BP	GO:0034115	negative regulation of heterotypic cell-cell adhesion	4/1109	11/18800	0.0028436	0.0341231	0.0261118	MYADM/KLF4/IL10/ADIPOQ	4
GO:0070587	BP	GO:0070587	regulation of cell-cell adhesion involved in gastrulation	4/1109	11/18800	0.0028436	0.0341231	0.0261118	MYADM/KLF4/IL10/ADIPOQ	4
GO:0090179	BP	GO:0090179	planar cell polarity pathway involved in neural tube closure	4/1109	11/18800	0.0028436	0.0341231	0.0261118	DVL3/WNT5A/SFRP1/FZD1	4
GO:1905475	BP	GO:1905475	regulation of protein localization to membrane	20/1109	172/18800	0.00286586	0.0343162	0.0262596	RHOG/ACTB/AR/CD81/STX3/PGRMC1/FZD9/PRKCE/TGFB1/ATP2B4/DLG1/SLC5A3/RHOQ/MRAP2/WNT3A/LRRC15/CDH2/KCNB1/NLGN2/FYN	20
GO:0031058	BP	GO:0031058	positive regulation of histone modification	14/1109	103/18800	0.0028753	0.0343552	0.0262894	SMARCB1/RNF40/NIPBL/BCL6/VEGFA/IL1B/ARID5A/PHF19/SUV39H1/MTF2/JDP2/RPS6KA4/MAPK3/LIF	14
GO:0099003	BP	GO:0099003	vesicle-mediated transport in synapse	22/1109	197/18800	0.0030197	0.0359303	0.0274947	ACTB/ACTG1/STX3/AMPH/ADCY1/PLD1/GSK3B/WNT3A/APBA1/RIMS3/ARC/SLC17A8/CDH2/STON2/BSN/NLGN2/SYT7/RAB3B/VPS18/STX1B/ITGB3/PPFIA3	22
GO:1905897	BP	GO:1905897	regulation of response to endoplasmic reticulum stress	12/1109	82/18800	0.00302006	0.0359303	0.0274947	PMAIP1/BAG6/LPCAT3/RNFT1/PPP1R15B/CLU/WFS1/BAK1/BOK/NR1H2/PPP1R15A/USP13	12
GO:0010759	BP	GO:0010759	positive regulation of macrophage chemotaxis	5/1109	18/18800	0.003179	0.0375	0.0286959	THBS1/AKIRIN1/CCL5/MAPK3/CMKLR1	5
GO:0046112	BP	GO:0046112	nucleobase biosynthetic process	5/1109	18/18800	0.003179	0.0375	0.0286959	APRT/CTPS1/CMPK1/HPRT1/CPS1	5
GO:0072234	BP	GO:0072234	metanephric nephron tubule development	5/1109	18/18800	0.003179	0.0375	0.0286959	SOX9/PKD1/STAT1/LIF/HES5	5
GO:0140354	BP	GO:0140354	lipid import into cell	5/1109	18/18800	0.003179	0.0375	0.0286959	THBS1/IRS2/ACSL1/SLC27A2/SLC27A1	5
GO:0009954	BP	GO:0009954	proximal/distal pattern formation	7/1109	34/18800	0.00322151	0.037921	0.029018	HOXA9/CYP26B1/DLX2/HOXA11/SIX3/IRX2/HES5	7
GO:0071526	BP	GO:0071526	semaphorin-plexin signaling pathway	8/1109	43/18800	0.00326868	0.0383949	0.0293806	SEMA4C/SEMA5A/RAC1/SEMA6A/HAND2/SEMA6D/ECE1/SEMA3F	8
GO:0048771	BP	GO:0048771	tissue remodeling	20/1109	174/18800	0.00327725	0.0384143	0.0293955	BGLAP/TGFB1/DDR2/TNFRSF11B/MITF/GPR137B/NOTCH2/EXT1/HOXA3/SFRP1/TPP1/PPARG/BAK1/FLT4/IL1A/HAND2/SYT7/LIF/TMEM119/ITGB3	20
GO:0005996	BP	GO:0005996	monosaccharide metabolic process	27/1109	261/18800	0.00328796	0.0384588	0.0294295	IRS2/RPIA/GAPDH/PDK1/PMAIP1/MIDN/PGM2L1/FOXO1/GSK3B/SIK1/FUT1/ALDOA/MPI/PGK1/TPI1/SLC2A3/DYRK2/SLC45A3/H6PD/CHST15/WDTC1/GSTO2/GCK/IGFBP4/ADIPOQ/CHST1/SORD	27
GO:0050808	BP	GO:0050808	synapse organization	39/1109	419/18800	0.00330095	0.0385295	0.0294837	ABL1/ACTB/ACTG1/IGF1R/NEDD4/TPBG/PGRMC1/FZD9/PTPRD/CAPRIN1/DLG1/WNT5A/APP/MAP1B/WNT3A/CHCHD10/PAFAH1B1/THBS2/ARC/RELN/CDH2/GNPAT/SIX4/SDK1/CTTN/DLG5/LRP8/BSN/NLGN2/FYN/EFNA5/FZD1/PAK3/SRCIN1/IL10/C3/PPFIA3/SEMA3F/ADGRL1	39
GO:0033273	BP	GO:0033273	response to vitamin	12/1109	83/18800	0.00334546	0.0388045	0.0296941	PTGS2/SOD2/BGLAP/IGF1R/TRIM24/MAP1B/CYP26B1/POSTN/SFRP1/IL1A/KANK2/CYP1A1	12
GO:0042509	BP	GO:0042509	regulation of tyrosine phosphorylation of STAT protein	12/1109	83/18800	0.00334546	0.0388045	0.0296941	IL6R/SOCS1/CCL5/SOCS3/IL13/FGFR3/NF2/PTK6/CRLF1/FYN/LIF/HES5	12
GO:0048041	BP	GO:0048041	focal adhesion assembly	12/1109	83/18800	0.00334546	0.0388045	0.0296941	THBS1/ABL1/ACTG1/BCL2/VEGFA/TESK2/RAC1/SMAD3/SFRP1/LIMS1/CTTN/EFNA5	12
GO:0051098	BP	GO:0051098	regulation of binding	35/1109	366/18800	0.00338952	0.0391234	0.0299381	STK4/ABL1/ACTB/NFKBIA/NVL/SKI/SP100/TIAM1/EIF3C/TGFB1/WNT5A/GSK3B/APP/HABP4/WNT3A/ANXA2/LFNG/MYOD1/PKD1/TCF7L2/IRF4/SMAD3/AGER/KLF4/PPARG/BTBD1/MAPRE3/MAPK3/HAND2/PCSK9/LIF/IL10/JUN/SIN3A/ADIPOQ	35
GO:0071674	BP	GO:0071674	mononuclear cell migration	22/1109	199/18800	0.00341726	0.0391234	0.0299381	THBS1/IL6R/DUSP1/CCL20/WNT5A/SERPINE1/AKIRIN1/APP/CCL5/EXT1/RET/AGER/CCL4/S100A12/MIA3/GCSAM/CCR6/MAPK3/HSD3B7/CMKLR1/NBL1/CD200R1	22
GO:0048704	BP	GO:0048704	embryonic skeletal system morphogenesis	13/1109	94/18800	0.00343285	0.0391234	0.0299381	NIPBL/LHX1/DLG1/HOXA9/HOXA3/SMAD3/MTHFD1L/DLX2/HOXA11/SIX4/HOXB5/HOXA5/HOXB6	13
GO:0030510	BP	GO:0030510	regulation of BMP signaling pathway	14/1109	105/18800	0.00343866	0.0391234	0.0299381	ABL1/ENG/SKI/WNT5A/NOTCH2/SFRP1/SKIL/PPARG/HOXA13/CRB2/FZD1/HES5/NBL1/CHRDL1	14
GO:0001783	BP	GO:0001783	B cell apoptotic process	6/1109	26/18800	0.00345041	0.0391234	0.0299381	IRS2/BCL6/SLC39A10/BAK1/TNFRSF21/IL10	6
GO:0015012	BP	GO:0015012	heparan sulfate proteoglycan biosynthetic process	6/1109	26/18800	0.00345041	0.0391234	0.0299381	DSE/TCF7L2/EXT1/TM9SF2/GLCE/HS6ST3	6
GO:0050926	BP	GO:0050926	regulation of positive chemotaxis	6/1109	26/18800	0.00345041	0.0391234	0.0299381	CXCL8/VEGFA/F3/SMAD3/AGER/CCR4	6
GO:0051894	BP	GO:0051894	positive regulation of focal adhesion assembly	6/1109	26/18800	0.00345041	0.0391234	0.0299381	ABL1/VEGFA/RAC1/SMAD3/SFRP1/LIMS1	6
GO:0060740	BP	GO:0060740	prostate gland epithelium morphogenesis	6/1109	26/18800	0.00345041	0.0391234	0.0299381	AR/SOX9/WNT5A/SFRP1/FOXA1/HOXA13	6
GO:0062009	BP	GO:0062009	secondary palate development	6/1109	26/18800	0.00345041	0.0391234	0.0299381	TGFB2/DLG1/ITGB8/WNT5A/WNT3A/FZD1	6
GO:0072010	BP	GO:0072010	glomerular epithelium development	6/1109	26/18800	0.00345041	0.0391234	0.0299381	MYO1E/BASP1/NOTCH2/EXT1/WT1/ADIPOQ	6
GO:0099173	BP	GO:0099173	postsynapse organization	19/1109	163/18800	0.00350389	0.0396489	0.0303402	ACTB/ACTG1/IGF1R/FZD9/PTPRD/CAPRIN1/DLG1/WNT5A/PAFAH1B1/ARC/RELN/CDH2/CTTN/LRP8/NLGN2/FYN/PAK3/SRCIN1/SEMA3F	19
GO:0150076	BP	GO:0150076	neuroinflammatory response	11/1109	73/18800	0.00351795	0.0397271	0.0304001	PTGS2/LDLR/ADCY1/CLU/IL1B/TLR3/APP/AGER/IL13/JUN/CD200R1	11
GO:0010043	BP	GO:0010043	response to zinc ion	9/1109	53/18800	0.00354314	0.0398496	0.0304938	SOD2/BGLAP/LTA4H/SLC30A4/MT1A/ABCC8/MTF1/CPS1/KCNK3	9
GO:0048260	BP	GO:0048260	positive regulation of receptor-mediated endocytosis	9/1109	53/18800	0.00354314	0.0398496	0.0304938	VEGFA/CLU/SERPINE1/APLN/WNT3A/ANXA2/ATAD1/PCSK9/C3	9
GO:0042542	BP	GO:0042542	response to hydrogen peroxide	16/1109	128/18800	0.00355405	0.0398915	0.0305259	ABL1/SOD2/PPP1R15B/CYP1B1/BCL2/PPIF/FOXO3/TXNIP/BAK1/RPS3/PAWR/MAP3K5/SOD1/STAT1/FYN/IL10	16
GO:0019693	BP	GO:0019693	ribose phosphate metabolic process	37/1109	394/18800	0.00357699	0.0400681	0.030661	NME4/RPIA/AK4/APRT/CTPS1/ACSL1/GAPDH/PDK1/PAPSS1/ACOT9/DHTKD1/ADCY1/TGFB1/STAT3/DLG1/SLC26A2/RHOQ/GPAM/COASY/APP/CMPK1/ALDOA/LDHA/PGK1/TPI1/CBFA2T3/PANK1/PKM/TKT/HACD2/PNP/HPRT1/GCK/HMGCR/SLC35B2/HINT1/PDE7B	37
GO:0070542	BP	GO:0070542	response to fatty acid	10/1109	63/18800	0.00360192	0.0402662	0.0308126	PTGS2/LDLR/ACSL1/SOX9/FOXO3/FOXO1/GNPAT/ILDR1/CPS1/ADIPOQ	10
GO:0007159	BP	GO:0007159	leukocyte cell-cell adhesion	36/1109	381/18800	0.00364022	0.0406125	0.0310776	SOCS1/CD81/BCL6/IRAK1/FOXO3/DLG1/IL1B/PELI1/GPAM/CD44/CCL5/SOX4/GCNT1/CD274/EXT1/AGER/KLF4/IL4R/RPS3/IL1A/PAWR/MIA3/CD40LG/RUNX3/PNP/DLG5/CERCAM/TNFRSF21/EGR3/TNFSF4/TIGIT/ZDHHC21/FYN/IL10/EFNB1/HAVCR2	36
GO:0008645	BP	GO:0008645	hexose transmembrane transport	15/1109	117/18800	0.00367519	0.0409205	0.0313133	IRS2/OCLN/ASPSCR1/IL1B/MEF2A/SLC5A3/RHOQ/OSBPL8/STXBP4/SLC2A3/SLC45A3/FGF19/SLC27A1/C3/ADIPOQ	15
GO:0031349	BP	GO:0031349	positive regulation of defense response	29/1109	289/18800	0.00369458	0.0409349	0.0313243	PTGS2/LDLR/CD81/NFKBIA/POLR3B/RIOK3/EMILIN2/IL1B/TLR3/WNT5A/SERPINE1/APP/CCL5/TXK/ZNFX1/POLR3F/PLSCR1/S100A12/FABP4/COCH/AKIRIN2/TNFSF4/MAPK3/FYN/PAK3/C2CD4B/C3/SIN3A/HAVCR2	29
GO:0098739	BP	GO:0098739	import across plasma membrane	21/1109	188/18800	0.00369562	0.0409349	0.0313243	THBS1/IRS2/ACSL1/SLC5A6/SLC9A3R1/LRRC8A/ATP2B4/DLG1/SLC5A3/SLC9A6/SLC12A5/SLC1A5/SLC39A10/SLC2A3/ATP1A2/SLC27A1/STEAP2/CACNA1D/KCNK5/SLC22A4/FYN	21
GO:0061053	BP	GO:0061053	somite development	12/1109	84/18800	0.00369858	0.0409349	0.0313243	LHX1/LRP6/WNT5A/WNT3A/LFNG/SMAD3/ROR2/SFRP1/SIX4/MEOX2/CRB2/TCF15	12
GO:0031056	BP	GO:0031056	regulation of histone modification	20/1109	176/18800	0.00373682	0.0412759	0.0315852	SKI/SMARCB1/RNF40/NIPBL/YEATS2/BCL6/VEGFA/IL1B/UBR5/ARID5A/PHF19/SUV39H1/MTF2/JDP2/KDM3A/RPS6KA4/MAPK3/LIF/UBE2B/SIN3A	20
GO:0010828	BP	GO:0010828	positive regulation of glucose transmembrane transport	8/1109	44/18800	0.00379249	0.0417575	0.0319538	IRS2/OCLN/MEF2A/RHOQ/OSBPL8/FGF19/C3/ADIPOQ	8
GO:0050863	BP	GO:0050863	regulation of T cell activation	33/1109	342/18800	0.00379545	0.0417575	0.0319538	SOCS1/PRDM1/ABL1/CD81/BCL6/FOXO3/DLG1/IL1B/PELI1/GPAM/CCL5/SOX4/CD274/IRF4/CYP26B1/AGER/IL4R/RPS3/IL1A/PAWR/CD40LG/RUNX3/PNP/DLG5/TNFRSF21/EGR3/TNFSF4/TIGIT/SOD1/FYN/IL10/EFNB1/HAVCR2	33
GO:0010762	BP	GO:0010762	regulation of fibroblast migration	7/1109	35/18800	0.00382543	0.0419213	0.0320791	THBS1/PRKCE/TGFB1/DDR2/RAC1/FGF2/PAK3	7
GO:0050775	BP	GO:0050775	positive regulation of dendrite morphogenesis	7/1109	35/18800	0.00382543	0.0419213	0.0320791	PTPRD/CAPRIN1/PAFAH1B1/RELN/LRP8/PAK3/FBXW8	7
GO:0009612	BP	GO:0009612	response to mechanical stimulus	22/1109	201/18800	0.00385779	0.0421926	0.0322868	THBS1/PTGS2/ACTG1/BGLAP/ENG/IGF1R/NFKBIA/SOX9/IL1B/TLR3/TXNIP/MAP1B/HABP4/PKD1/IL13/ATP1A2/CDH2/BAK1/STAT1/MAPK3/FYN/JUN	22
GO:0019932	BP	GO:0019932	second-messenger-mediated signaling	30/1109	303/18800	0.00387647	0.0423137	0.0323794	THBS1/AHR/RCAN1/SOX9/ADCY1/CXCL8/VEGFA/ATP2B4/PTGFR/CCL20/DDAH1/GSK3B/TMEM100/CCL4/DYRK2/ATP1A2/MCU/CCR6/AKAP6/NDNF/CCR4/CMKLR1/UBE2B/RASD1/RNF157/TPCN2/HINT1/PDE7B/ADGRL1/PTGDR2	30
GO:0046486	BP	GO:0046486	glycerolipid metabolic process	37/1109	396/18800	0.0038878	0.0423541	0.0324103	SOCS1/LDLR/ACSL1/PCYT1A/PCYT1B/LPGAT1/LPCAT3/FAM126A/OSBPL10/PLD1/GPAM/PIGA/SIK1/OSBPL8/FGF2/PLSCR1/MTMR10/CDS1/PISD/PAFAH1B1/PNPLA6/SOCS3/CNEP1R1/PLA2G4A/PIKFYVE/GNPAT/PIK3C2B/LPCAT1/SLC27A1/NR1H2/IPMK/SLC44A1/VAC14/SLC22A4/PCSK9/CPS1/C3	37
GO:0009880	BP	GO:0009880	embryonic pattern specification	11/1109	74/18800	0.00391711	0.0425068	0.0325272	LHX1/MEIS1/WNT5A/BASP1/SMAD3/SMAD1/MEOX2/WT1/EFNB1/SEMA3F/PLD6	11
GO:0046470	BP	GO:0046470	phosphatidylcholine metabolic process	11/1109	74/18800	0.00391711	0.0425068	0.0325272	LDLR/PCYT1A/PCYT1B/LPCAT3/CDS1/PNPLA6/PLA2G4A/LPCAT1/SLC27A1/NR1H2/SLC44A1	11
GO:0046328	BP	GO:0046328	regulation of JNK cascade	17/1109	141/18800	0.0039461	0.0427379	0.032704	IGF1R/PER1/AIDA/IL1B/TLR3/WNT5A/PHLPP1/APP/MDFIC/PAFAH1B1/ZNF622/AGER/SFRP1/FGF19/FLT4/IL1A/MAP3K5	17
GO:0048545	BP	GO:0048545	response to steroid hormone	32/1109	330/18800	0.00401141	0.0428034	0.0327541	THBS1/PTGS2/AR/BGLAP/ENG/IGF1R/NEDD4/PER1/CYP1B1/BCL2/TGFB2/DAXX/TGFB1/FOXO3/KLF9/RNF6/UBR5/TXNIP/MYOD1/NCOR2/SFRP1/ATP1A2/FOXA1/KDM3A/ZFP36/ERRFI1/KANK2/GOT1/VPS18/CPS1/IL10/ADIPOQ	32
GO:0002067	BP	GO:0002067	glandular epithelial cell differentiation	9/1109	54/18800	0.00403398	0.0428034	0.0327541	WNT5A/GSK3B/FGF2/EXT1/RARB/IL13/CDH2/FOXA1/HOXA5	9
GO:0072348	BP	GO:0072348	sulfur compound transport	9/1109	54/18800	0.00403398	0.0428034	0.0327541	SLC5A6/SLC9A3R1/LRRC8A/SLC25A19/SLC38A7/SLC26A2/RACGAP1/SLC27A1/SLC35B2	9
GO:0006816	BP	GO:0006816	calcium ion transport	39/1109	424/18800	0.00403848	0.0428034	0.0327541	ABL1/PTGS2/DIAPH1/RRAD/BCL2/PRKCE/FASLG/ATP2B4/WFS1/JPH1/SESTD1/GP5/CACNG7/CCL5/MCUR1/WNT3A/VMP1/ANXA2/FGF2/ANXA6/PKD1/CCL4/IL13/MYLK/ATP1A2/BAK1/CAMK2G/CACNA1H/MCU/CACNA1D/TRPC3/TMCO1/GCK/EHD3/JPH2/KCNN4/AKAP6/FYN/TPCN2	39
GO:0048814	BP	GO:0048814	regulation of dendrite morphogenesis	10/1109	64/18800	0.00404838	0.0428034	0.0327541	NEDD4/PTPRD/CAPRIN1/GSK3B/PAFAH1B1/LZTS1/RELN/LRP8/PAK3/FBXW8	10
GO:0050771	BP	GO:0050771	negative regulation of axonogenesis	10/1109	64/18800	0.00404838	0.0428034	0.0327541	SEMA4C/DRAXIN/RNF6/WNT5A/SEMA5A/RTN4/WNT3A/SEMA6A/SEMA6D/SEMA3F	10
GO:0050918	BP	GO:0050918	positive chemotaxis	10/1109	64/18800	0.00404838	0.0428034	0.0327541	CXCL8/VEGFA/WNT5A/SEMA5A/F3/CCL5/FGF2/SMAD3/AGER/CCR4	10
GO:0006983	BP	GO:0006983	ER overload response	4/1109	12/18800	0.00406771	0.0428034	0.0327541	PPP1R15B/WFS1/GSK3B/TMCO1	4
GO:0031953	BP	GO:0031953	negative regulation of protein autophosphorylation	4/1109	12/18800	0.00406771	0.0428034	0.0327541	ENG/ERRFI1/JUN/ADIPOQ	4
GO:0032908	BP	GO:0032908	regulation of transforming growth factor beta1 production	4/1109	12/18800	0.00406771	0.0428034	0.0327541	THBS1/FURIN/CD2AP/TSKU	4
GO:0061469	BP	GO:0061469	regulation of type B pancreatic cell proliferation	4/1109	12/18800	0.00406771	0.0428034	0.0327541	WNT3A/WDR13/SFRP1/ERRFI1	4
GO:0070586	BP	GO:0070586	cell-cell adhesion involved in gastrulation	4/1109	12/18800	0.00406771	0.0428034	0.0327541	MYADM/KLF4/IL10/ADIPOQ	4
GO:0071635	BP	GO:0071635	negative regulation of transforming growth factor beta production	4/1109	12/18800	0.00406771	0.0428034	0.0327541	FURIN/CD2AP/IL13/TSKU	4
GO:0090178	BP	GO:0090178	regulation of establishment of planar polarity involved in neural tube closure	4/1109	12/18800	0.00406771	0.0428034	0.0327541	DVL3/WNT5A/SFRP1/FZD1	4
GO:1904953	BP	GO:1904953	Wnt signaling pathway involved in midbrain dopaminergic neuron differentiation	4/1109	12/18800	0.00406771	0.0428034	0.0327541	LRP6/WNT5A/WNT3A/FZD1	4
GO:2000177	BP	GO:2000177	regulation of neural precursor cell proliferation	12/1109	85/18800	0.0040811	0.0428631	0.0327998	TRIM71/FZD9/LHX1/VEGFA/FOXO3/FOXO1/WNT5A/WNT3A/FGF2/CDH2/SIX3/NF2	12
GO:0006887	BP	GO:0006887	exocytosis	34/1109	357/18800	0.00409381	0.0428955	0.0328246	STX3/SCAMP1/SCRN1/RAB10/ARHGAP17/ADCY1/GSK3B/RAB15/MYH9/CCL5/APBA1/RIMS3/SCAMP5/IL13/TNFAIP2/EXOC6B/IL4R/EXOC2/MIA3/SNX19/STEAP2/CACNA1H/EXPH5/KCNB1/ABCA12/SYT7/RAB3B/VPS18/SRCIN1/STX1B/TPCN2/SYTL3/PPFIA3/RAB8B	34
GO:0003417	BP	GO:0003417	growth plate cartilage development	5/1109	19/18800	0.00410734	0.0428955	0.0328246	SOX9/ANXA6/RARB/TSKU/MATN1	5
GO:0061003	BP	GO:0061003	positive regulation of dendritic spine morphogenesis	5/1109	19/18800	0.00410734	0.0428955	0.0328246	CAPRIN1/PAFAH1B1/RELN/LRP8/PAK3	5
GO:0014020	BP	GO:0014020	primary neural tube formation	13/1109	96/18800	0.00412847	0.0429546	0.0328699	TRIM71/ABL1/DVL3/SKI/SEMA4C/BRD2/TGFB2/TGFB1/WNT5A/FZD6/SFRP1/MTHFD1L/FZD1	13
GO:1902414	BP	GO:1902414	protein localization to cell junction	13/1109	96/18800	0.00412847	0.0429546	0.0328699	ACTB/ACTG1/STX3/DLG1/WNT5A/CACNG7/RELN/JAK1/DLG5/BSN/NLGN2/ILDR1/STX1B	13
GO:0009132	BP	GO:0009132	nucleoside diphosphate metabolic process	16/1109	130/18800	0.0041469	0.0430154	0.0329164	NME4/AK4/GAPDH/DHTKD1/STAT3/DLG1/APP/CMPK1/ALDOA/LDHA/PGK1/TPI1/ENTPD1/CBFA2T3/PKM/GCK	16
GO:1903037	BP	GO:1903037	regulation of leukocyte cell-cell adhesion	33/1109	344/18800	0.0041498	0.0430154	0.0329164	SOCS1/CD81/BCL6/IRAK1/FOXO3/DLG1/IL1B/PELI1/GPAM/CD44/CCL5/SOX4/CD274/AGER/KLF4/IL4R/RPS3/IL1A/PAWR/MIA3/CD40LG/RUNX3/PNP/DLG5/TNFRSF21/EGR3/TNFSF4/TIGIT/ZDHHC21/FYN/IL10/EFNB1/HAVCR2	33
GO:0007263	BP	GO:0007263	nitric oxide mediated signal transduction	6/1109	27/18800	0.00421829	0.0435628	0.0333353	THBS1/VEGFA/ATP2B4/DDAH1/NDNF/RASD1	6
GO:1903055	BP	GO:1903055	positive regulation of extracellular matrix organization	6/1109	27/18800	0.00421829	0.0435628	0.0333353	ABL1/SOX9/TGFB1/DDR2/SMAD3/COLGALT1	6
GO:0045598	BP	GO:0045598	regulation of fat cell differentiation	17/1109	142/18800	0.00424328	0.0437397	0.0334706	STK4/PTGS2/SOD2/TGFB1/FOXO1/WNT5A/WNT3A/CDS1/RUNX1T1/SMAD3/SFRP1/ATAT1/PPARG/JDP2/ZFP36/CMKLR1/ADIPOQ	17
GO:0015749	BP	GO:0015749	monosaccharide transmembrane transport	15/1109	119/18800	0.00431985	0.0444465	0.0340115	IRS2/OCLN/ASPSCR1/IL1B/MEF2A/SLC5A3/RHOQ/OSBPL8/STXBP4/SLC2A3/SLC45A3/FGF19/SLC27A1/C3/ADIPOQ	15
GO:0070227	BP	GO:0070227	lymphocyte apoptotic process	11/1109	75/18800	0.00435159	0.0446903	0.034198	IRS2/BCL6/FASLG/WNT5A/GPAM/CCL5/CD274/SLC39A10/BAK1/TNFRSF21/IL10	11
GO:0006984	BP	GO:0006984	ER-nucleus signaling pathway	8/1109	45/18800	0.00437884	0.0448045	0.0342854	LPCAT3/PPP1R15B/WFS1/GSK3B/ARHGEF10L/BOK/PPP1R15A/TMCO1	8
GO:0008631	BP	GO:0008631	intrinsic apoptotic signaling pathway in response to oxidative stress	8/1109	45/18800	0.00437884	0.0448045	0.0342854	SOD2/PDK1/CYP1B1/BCL2/ZNF622/MAP3K5/SOD1/P4HB	8
GO:0071900	BP	GO:0071900	regulation of protein serine/threonine kinase activity	35/1109	372/18800	0.00438832	0.0448189	0.0342965	THBS1/STK4/ABL1/ACTB/DUSP1/DVL3/ACSL1/CCNA1/AIDA/VEGFA/IRAK1/TGFB1/ATP2B4/IL1B/LRP6/WNT5A/SPRY4/FGF2/PKD1/AGER/ROR2/SFRP1/S100A12/CCNYL1/PPARG/RPS3/SLC27A1/CD40LG/SFN/RICTOR/EPGN/MAPRE3/MAP3K5/HMGCR/ADIPOQ	35
GO:0045936	BP	GO:0045936	negative regulation of phosphate metabolic process	40/1109	440/18800	0.00443093	0.0451711	0.0345659	IRS2/SOCS1/ABL1/DUSP1/ENG/MLLT1/PPP1R15B/MIDN/OCLN/AIDA/TGFB2/TGFB1/STAT3/IL1B/LRP6/SPRY4/GSK3B/SH3BP5/MYADM/GPRC5A/CTDSPL/CBFA2T3/SOCS3/SFRP1/PPARG/FABP4/BAK1/PTPN13/LPCAT1/SLC27A1/SFN/NF2/PTK6/PPP1R15A/HMGCR/ERRFI1/SRCIN1/JUN/UBE2B/ADIPOQ	40
GO:0071248	BP	GO:0071248	cellular response to metal ion	21/1109	191/18800	0.00444661	0.0451971	0.0345859	PTGS2/ADCY1/DAXX/PPIF/MEF2A/WNT5A/SLC41A1/APP/LIG4/FABP4/CARF/CACNA1H/MT1A/MTF1/SOD1/MAPK3/SYT7/CYP1A1/JUN/RASA4/KCNK3	21
GO:0021761	BP	GO:0021761	limbic system development	14/1109	108/18800	0.00444975	0.0451971	0.0345859	IGF1R/ATP2B4/GSK3B/WNT3A/PAFAH1B1/ATP1A2/ATAT1/RELN/TSKU/DLX2/NF2/LRP8/RAX/NDNF	14
GO:0002312	BP	GO:0002312	B cell activation involved in immune response	12/1109	86/18800	0.00449472	0.0453224	0.0346818	ABL1/BCL6/TGFB1/LFNG/LIG4/NOTCH2/CD180/RNF168/CD40LG/CCR6/TNFSF4/IL10	12
GO:0033627	BP	GO:0033627	cell adhesion mediated by integrin	12/1109	86/18800	0.00449472	0.0453224	0.0346818	ITGB5/CYP1B1/TGFB2/ITGB8/SERPINE1/CCL5/EXT1/RET/NPNT/LIF/ITGB3/ITGA11	12
GO:0034103	BP	GO:0034103	regulation of tissue remodeling	12/1109	86/18800	0.00449472	0.0453224	0.0346818	BGLAP/TGFB1/DDR2/TNFRSF11B/GPR137B/SFRP1/PPARG/FLT4/HAND2/SYT7/TMEM119/ITGB3	12
GO:0099175	BP	GO:0099175	regulation of postsynapse organization	12/1109	86/18800	0.00449472	0.0453224	0.0346818	PTPRD/CAPRIN1/WNT5A/PAFAH1B1/ARC/RELN/CDH2/LRP8/FYN/PAK3/SRCIN1/SEMA3F	12
GO:0030073	BP	GO:0030073	insulin secretion	20/1109	179/18800	0.00452578	0.0455053	0.0348217	IRS2/LRRC8A/MIDN/PRKCE/IL1B/CCL5/SOX4/STXBP4/TCF7L2/SFRP1/CAMK2G/SNX19/ABCC8/MCU/KCNB1/GCK/ABCA12/NLGN2/SYT7/EFNA5	20
GO:0035914	BP	GO:0035914	skeletal muscle cell differentiation	10/1109	65/18800	0.00453743	0.0455053	0.0348217	AKIRIN1/NR1D2/WNT3A/MYOD1/CYP26B1/KLHL40/EGR2/SIX4/HIVEP3/HLF	10
GO:0048645	BP	GO:0048645	animal organ formation	10/1109	65/18800	0.00453743	0.0455053	0.0348217	AR/WNT5A/WNT3A/FGF2/EXT1/HOXA3/HOXA11/MAPK3/HAND2/WT1	10
GO:2000116	BP	GO:2000116	regulation of cysteine-type endopeptidase activity	24/1109	229/18800	0.00457116	0.0457308	0.0349943	THBS1/PTGS2/PMAIP1/VEGFA/FASLG/F3/CD44/WNT3A/SMAD3/KLF4/SOX7/PPARG/SENP1/BAK1/BOK/RPS3/SFN/NGFR/PERP/EGLN3/MAP3K5/TNFAIP8/FYN/DHCR24	24
GO:0001954	BP	GO:0001954	positive regulation of cell-matrix adhesion	9/1109	55/18800	0.00457638	0.0457308	0.0349943	ABL1/VEGFA/PLEKHA2/GSK3B/RAC1/FUT1/SMAD3/SFRP1/LIMS1	9
GO:0010563	BP	GO:0010563	negative regulation of phosphorus metabolic process	40/1109	441/18800	0.00460457	0.0458698	0.0351006	IRS2/SOCS1/ABL1/DUSP1/ENG/MLLT1/PPP1R15B/MIDN/OCLN/AIDA/TGFB2/TGFB1/STAT3/IL1B/LRP6/SPRY4/GSK3B/SH3BP5/MYADM/GPRC5A/CTDSPL/CBFA2T3/SOCS3/SFRP1/PPARG/FABP4/BAK1/PTPN13/LPCAT1/SLC27A1/SFN/NF2/PTK6/PPP1R15A/HMGCR/ERRFI1/SRCIN1/JUN/UBE2B/ADIPOQ	40
GO:0043281	BP	GO:0043281	regulation of cysteine-type endopeptidase activity involved in apoptotic process	22/1109	204/18800	0.0046068	0.0458698	0.0351006	THBS1/PTGS2/PMAIP1/VEGFA/FASLG/F3/CD44/WNT3A/SMAD3/KLF4/SOX7/PPARG/SENP1/BAK1/BOK/RPS3/SFN/NGFR/EGLN3/MAP3K5/TNFAIP8/DHCR24	22
GO:0042692	BP	GO:0042692	muscle cell differentiation	36/1109	387/18800	0.00467795	0.0464949	0.035579	SOD2/ACTG1/CD81/RCAN1/ENG/SKI/SOX9/SYNE1/SEMA4C/BCL2/TPM1/VEGFA/TGFB1/MEF2A/MYH9/MYPN/SIK1/WNT3A/MYOD1/RARB/CYP26B1/KLHL40/MORF4L2/CDH2/CSRP2/TBX2/IL4R/SMAD1/SIX4/CACNA1H/MYH11/EHD2/NPNT/AKAP6/WT1/TMEM119	36
GO:0051146	BP	GO:0051146	striated muscle cell differentiation	28/1109	281/18800	0.00471895	0.0466966	0.0357333	ACTG1/CD81/RCAN1/SKI/BCL2/TPM1/VEGFA/TGFB1/MEF2A/MYH9/MYPN/SIK1/WNT3A/MYOD1/RARB/CYP26B1/KLHL40/MORF4L2/CDH2/CSRP2/IL4R/SIX4/CACNA1H/MYH11/EHD2/AKAP6/WT1/TMEM119	28
GO:0010952	BP	GO:0010952	positive regulation of peptidase activity	21/1109	192/18800	0.00472345	0.0466966	0.0357333	PMAIP1/ANTXR1/STAT3/FASLG/F3/APP/WNT3A/SMAD3/AGER/SOX7/PPARG/SENP1/BAK1/BOK/RPS3/NGFR/PERP/EGLN3/MAP3K5/AKIRIN2/FYN	21
GO:0048839	BP	GO:0048839	inner ear development	21/1109	192/18800	0.00472345	0.0466966	0.0357333	SOX9/SLC9A3R1/LRIG1/TGFB2/WNT5A/FZD6/WNT3A/MAPKAPK2/PAFAH1B1/ROR2/MAFB/SLC17A8/USH1G/MYO3A/TSKU/TBX2/SIX4/HOXA13/SOD1/HES5/KCNK3	21
GO:0007265	BP	GO:0007265	Ras protein signal transduction	33/1109	347/18800	0.00473367	0.0467145	0.035747	RHOG/ABL1/TIAM1/ARHGAP17/BCL6/TGFB2/PLD1/ARHGEF12/SPRY4/RAB9B/RAC1/RAB15/FGF2/NCKAP1/NOTCH2/GRB2/CDC42SE2/ARHGEF3/ARHGAP42/NGFR/IQSEC3/STARD13/RAPGEF1/PLEKHG7/STARD8/KANK2/HACE1/RHOU/DHCR24/RAPGEFL1/JUN/RASA4/F2RL2	33
GO:0043254	BP	GO:0043254	regulation of protein-containing complex assembly	37/1109	401/18800	0.00476711	0.0469611	0.0359358	ABL1/SOX9/OCLN/RIOK3/AIDA/VEGFA/NIN/CLU/PRKCE/TGFB1/DLG1/SLAIN2/NAV3/ATF7IP/GSK3B/RAC1/MAP1B/NCKAP1/CAMSAP2/MYADM/GRB2/ATAT1/BAK1/SPTAN1/SPTB/COTL1/FCHSD1/RPS3/ANKRA2/RICTOR/CTTN/NR1H2/FBLIM1/MAPRE3/DAAM2/PAK3/STX1B	37
GO:0090263	BP	GO:0090263	positive regulation of canonical Wnt signaling pathway	14/1109	109/18800	0.00483583	0.0475538	0.0363892	FZD9/TGFB1/SEMA5A/UBR5/TNKS2/SOX4/WNT3A/FGF2/SMAD3/ROR2/SFRP1/ADGRA2/DAAM2/UBE2B	14
GO:0030177	BP	GO:0030177	positive regulation of Wnt signaling pathway	17/1109	144/18800	0.00489286	0.0480296	0.0367533	ABL1/SKI/FZD9/TGFB1/WNT5A/SEMA5A/UBR5/TNKS2/SOX4/WNT3A/FGF2/SMAD3/ROR2/SFRP1/ADGRA2/DAAM2/UBE2B	17
GO:0050773	BP	GO:0050773	regulation of dendrite development	13/1109	98/18800	0.00493364	0.0481637	0.036856	ABL1/NEDD4/PTPRD/CAPRIN1/GSK3B/CAMSAP2/PAFAH1B1/LZTS1/RELN/BCL11A/LRP8/PAK3/FBXW8	13
GO:0150115	BP	GO:0150115	cell-substrate junction organization	13/1109	98/18800	0.00493364	0.0481637	0.036856	THBS1/ABL1/ACTG1/BCL2/VEGFA/TESK2/RAC1/SMAD3/SFRP1/LIMS1/CTTN/EFNA5/RAB8B	13
GO:0010232	BP	GO:0010232	vascular transport	12/1109	87/18800	0.0049412	0.0481637	0.036856	SLC5A6/SLC9A3R1/SLC38A1/ATP2B4/SLC5A3/SLC1A5/SLC2A3/SLCO3A1/AGER/ATP1A2/SLC27A1/SLC44A1	12
GO:0150104	BP	GO:0150104	transport across blood-brain barrier	12/1109	87/18800	0.0049412	0.0481637	0.036856	SLC5A6/SLC9A3R1/SLC38A1/ATP2B4/SLC5A3/SLC1A5/SLC2A3/SLCO3A1/AGER/ATP1A2/SLC27A1/SLC44A1	12
GO:0031018	BP	GO:0031018	endocrine pancreas development	8/1109	46/18800	0.00503244	0.0488212	0.0373591	IL6R/SOX9/ONECUT2/WNT5A/GSK3B/SOX4/CDH2/BAK1	8
GO:0030282	BP	GO:0030282	bone mineralization	15/1109	121/18800	0.00505373	0.0488212	0.0373591	PTGS2/BGLAP/SOX9/FZD9/TGFB1/DDR2/ACVR2A/SMAD3/ROR2/IBSP/FGFR3/FBN2/OMD/MATN1/TMEM119	15
GO:0015909	BP	GO:0015909	long-chain fatty acid transport	10/1109	66/18800	0.00507177	0.0488212	0.0373591	THBS1/IRS2/ACSL1/SLC27A2/ABCD3/PLA2G4A/PPARG/FABP4/SLC27A1/CPT2	10
GO:0032835	BP	GO:0032835	glomerulus development	10/1109	66/18800	0.00507177	0.0488212	0.0373591	IL6R/MYO1E/LHX1/BCL2/BASP1/NOTCH2/EXT1/RET/WT1/ADIPOQ	10
GO:0038034	BP	GO:0038034	signal transduction in absence of ligand	10/1109	66/18800	0.00507177	0.0488212	0.0373591	BCL2/FOXO3/IL1B/GSK3B/RET/BAK1/BOK/IL1A/PPP2R1B/EYA3	10
GO:0097192	BP	GO:0097192	extrinsic apoptotic signaling pathway in absence of ligand	10/1109	66/18800	0.00507177	0.0488212	0.0373591	BCL2/FOXO3/IL1B/GSK3B/RET/BAK1/BOK/IL1A/PPP2R1B/EYA3	10
GO:0046883	BP	GO:0046883	regulation of hormone secretion	24/1109	231/18800	0.00509475	0.0488212	0.0373591	IRS2/LRRC8A/MIDN/PRKCE/IL1B/CCL5/SOX4/STXBP4/TCF7L2/SFRP1/PPARG/RASL10B/ABCC8/MCU/KCNB1/GCK/ABCA12/NLGN2/ILDR1/SYT7/EFNA5/LIF/ADIPOQ/RAB8B	24
GO:0032801	BP	GO:0032801	receptor catabolic process	6/1109	28/18800	0.00510531	0.0488212	0.0373591	NEDD4/TGFB1/ANXA2/FURIN/ZNRF3/PCSK9	6
GO:0033688	BP	GO:0033688	regulation of osteoblast proliferation	6/1109	28/18800	0.00510531	0.0488212	0.0373591	ABL1/IGF1R/BCL2/SMAD3/SFRP1/TMEM119	6
GO:0042634	BP	GO:0042634	regulation of hair cycle	6/1109	28/18800	0.00510531	0.0488212	0.0373591	PER1/NIPBL/TGFB2/WNT5A/TSKU/NGFR	6
GO:0060512	BP	GO:0060512	prostate gland morphogenesis	6/1109	28/18800	0.00510531	0.0488212	0.0373591	AR/SOX9/WNT5A/SFRP1/FOXA1/HOXA13	6
GO:0006650	BP	GO:0006650	glycerophospholipid metabolic process	30/1109	309/18800	0.00513381	0.0489253	0.0374388	SOCS1/LDLR/PCYT1A/PCYT1B/LPGAT1/LPCAT3/FAM126A/OSBPL10/PLD1/GPAM/PIGA/OSBPL8/FGF2/PLSCR1/MTMR10/CDS1/PISD/PAFAH1B1/PNPLA6/SOCS3/PLA2G4A/PIKFYVE/GNPAT/PIK3C2B/LPCAT1/SLC27A1/NR1H2/IPMK/SLC44A1/VAC14	30
GO:1904951	BP	GO:1904951	positive regulation of establishment of protein localization	30/1109	309/18800	0.00513381	0.0489253	0.0374388	IRS2/PTGS2/CD81/ERGIC3/LRRC8A/TGFB2/PRKCE/TGFB1/IL1B/UBR5/GSK3B/SOX4/TCF7L2/SMAD3/CD2AP/IL13/TM9SF4/PPARG/IL1A/SFN/EXPH5/NR1H2/MCU/KCNB1/GCK/NLGN2/KCNN4/FYN/RHOU/NPEPPS	30
GO:0010959	BP	GO:0010959	regulation of metal ion transport	37/1109	403/18800	0.00516327	0.0489352	0.0374464	ABL1/PTGS2/DIAPH1/NEDD4/PER1/RRAD/SLC9A3R1/BCL2/PRKCE/ATP2B4/DLG1/PTPN3/WFS1/SLMAP/JPH1/SESTD1/FGF12/CCL5/SIK1/VMP1/CCL4/IL13/MYLK/ALG10B/ATP1A2/BAK1/CAMK2G/ABCC8/CACNA1D/TRPC3/GCK/EHD3/JPH2/KCNN4/PCSK9/AKAP6/FYN	37
GO:0001836	BP	GO:0001836	release of cytochrome c from mitochondria	9/1109	56/18800	0.00517384	0.0489352	0.0374464	SOD2/PMAIP1/FZD9/BCL2/CLU/PPIF/BAK1/BOK/SFN	9
GO:0045806	BP	GO:0045806	negative regulation of endocytosis	9/1109	56/18800	0.00517384	0.0489352	0.0374464	RAC1/ANXA2/ANKRD13B/SCAMP5/NR1H2/PCSK9/STX1B/ITGB3/ADIPOQ	9
GO:0021543	BP	GO:0021543	pallium development	19/1109	169/18800	0.00520583	0.0489352	0.0374464	IGF1R/SYNE2/ATP2B4/RTN4/GSK3B/WNT3A/TACC3/PAFAH1B1/SUN1/CCDC85C/NDE1/ATAT1/RELN/CDH2/TSKU/DLX2/NF2/LRP8/SRGAP2	19
GO:0021516	BP	GO:0021516	dorsal spinal cord development	5/1109	20/18800	0.00521412	0.0489352	0.0374464	DRAXIN/LHX1/WNT3A/DAAM2/PBX3	5
GO:0032793	BP	GO:0032793	positive regulation of CREB transcription factor activity	5/1109	20/18800	0.00521412	0.0489352	0.0374464	ADCY1/VEGFA/RELN/RPS6KA4/LRP8	5
GO:0044342	BP	GO:0044342	type B pancreatic cell proliferation	5/1109	20/18800	0.00521412	0.0489352	0.0374464	WNT3A/WDR13/SFRP1/ERRFI1/IGFBP4	5
GO:0060231	BP	GO:0060231	mesenchymal to epithelial transition	5/1109	20/18800	0.00521412	0.0489352	0.0374464	BASP1/TCF15/STAT1/WT1/LIF	5
GO:0072170	BP	GO:0072170	metanephric tubule development	5/1109	20/18800	0.00521412	0.0489352	0.0374464	SOX9/PKD1/STAT1/LIF/HES5	5
GO:0030856	BP	GO:0030856	regulation of epithelial cell differentiation	18/1109	157/18800	0.00524978	0.0491868	0.0376388	SOX9/LHX1/VEGFA/IL1B/SERPINE1/TMEM100/FOXJ2/FGF2/IL13/IL1A/ZFP36/SFN/ABCA12/ZDHHC21/ERRFI1/STAT1/LIF/HES5	18
GO:0019221	BP	GO:0019221	cytokine-mediated signaling pathway	43/1109	486/18800	0.00527139	0.0491984	0.0376478	IL6R/SOCS1/ACSL1/NFKBIA/SP100/STAT2/IL17RC/CXCL8/IRAK1/FOXO3/STAT3/IL1B/CCL20/WNT5A/F3/CD44/IFNAR2/CCL5/TXK/IRAK4/EXT1/PAFAH1B1/CCL4/PPARG/IL4R/JAK1/IL1A/LIMS1/IL21R/SLC27A1/IL12RB2/RPS6KA4/NR1H2/CCR6/LRP8/CRLF1/P4HB/STAT1/IFNAR1/MAPK3/CCR4/CMKLR1/ADIPOQ	43
GO:0031112	BP	GO:0031112	positive regulation of microtubule polymerization or depolymerization	7/1109	37/18800	0.00528644	0.0491984	0.0376478	OCLN/NIN/SLAIN2/NAV3/RAC1/MAP1B/RPS3	7
GO:0046326	BP	GO:0046326	positive regulation of glucose import	7/1109	37/18800	0.00528644	0.0491984	0.0376478	IRS2/OCLN/MEF2A/RHOQ/OSBPL8/FGF19/ADIPOQ	7
GO:2000758	BP	GO:2000758	positive regulation of peptidyl-lysine acetylation	7/1109	37/18800	0.00528644	0.0491984	0.0376478	SMARCB1/IL1B/SOX4/ARID5A/RPS6KA4/MAPK3/LIF	7
GO:0031334	BP	GO:0031334	positive regulation of protein-containing complex assembly	21/1109	194/18800	0.00532004	0.0494283	0.0378237	OCLN/VEGFA/NIN/CLU/PRKCE/TGFB1/DLG1/SLAIN2/NAV3/GSK3B/RAC1/MAP1B/NCKAP1/GRB2/ATAT1/BAK1/FCHSD1/RPS3/RICTOR/CTTN/NR1H2	21
GO:0070373	BP	GO:0070373	negative regulation of ERK1 and ERK2 cascade	11/1109	77/18800	0.00533507	0.0494852	0.0378672	ABL1/SLC9A3R1/TIMP3/DLG1/SPRY4/SEMA6A/DUSP9/ERRFI1/LIF/ADIPOQ/DUSP4	11
GO:0015908	BP	GO:0015908	fatty acid transport	13/1109	99/18800	0.00538099	0.0498279	0.0381295	THBS1/IRS2/ACSL1/SLC27A2/IL1B/ABCD3/FABP7/PLA2G4A/PPARG/FABP4/IL1A/SLC27A1/CPT2	13
GO:0031110	BP	GO:0031110	regulation of microtubule polymerization or depolymerization	12/1109	88/18800	0.00542235	0.0499611	0.0382314	ABL1/OCLN/NIN/SLAIN2/NAV3/RAC1/MAP1B/CAMSAP2/MID1/RPS3/MAPRE3/SPEF1	12
GO:0046849	BP	GO:0046849	bone remodeling	12/1109	88/18800	0.00542235	0.0499611	0.0382314	BGLAP/TGFB1/TNFRSF11B/MITF/GPR137B/NOTCH2/EXT1/SFRP1/TPP1/SYT7/TMEM119/ITGB3	12
GO:1903510	BP	GO:1903510	mucopolysaccharide metabolic process	12/1109	88/18800	0.00542235	0.0499611	0.0382314	CHPF2/TGFB1/IL1B/DSE/CD44/FGF2/EXT1/B4GAT1/GLCE/CHST15/NDNF/CHST1	12
GO:0048593	BP	GO:0048593	camera-type eye morphogenesis	15/1109	122/18800	0.00545681	0.0501955	0.0384107	SKI/SOX9/LHX1/VEGFA/MEIS1/WNT5A/NOTCH2/BAK1/TSKU/TBX2/SIX3/SDK1/WNT9A/CRB2/THRB	15
GO:0043523	BP	GO:0043523	regulation of neuron apoptotic process	22/1109	207/18800	0.00547282	0.0502595	0.0384597	ABL1/SOD2/DRAXIN/FZD9/BCL2/TGFB2/FOXO3/FASLG/WFS1/LIG4/MYBL2/BOK/SIX4/EGLN3/KCNB1/CRLF1/SOD1/PCSK9/NDNF/PAK3/IL10/JUN	22
GO:0030099	BP	GO:0030099	myeloid cell differentiation	36/1109	391/18800	0.00550087	0.0504337	0.038593	BGLAP/CD81/NFKBIA/DYRK3/SH3PXD2A/BCL6/VEGFA/MEIS1/TGFB1/FOXO3/STAT3/HOXA9/ITGB8/TLR3/SNRK/MITF/MYH9/APP/GPR137B/ANXA2/NOTCH2/ACVR2A/IRF4/PAFAH1B1/CBFA2T3/ROR2/SFRP1/MAFB/PPARG/ZFP36/ZBTB46/HOXA5/STAT1/LIF/JUN/ADIPOQ	36
GO:0030072	BP	GO:0030072	peptide hormone secretion	23/1109	220/18800	0.00558721	0.0509575	0.0389939	IRS2/LRRC8A/MIDN/PRKCE/IL1B/CCL5/SOX4/STXBP4/TCF7L2/SFRP1/CAMK2G/RASL10B/SNX19/ABCC8/MCU/KCNB1/GCK/ABCA12/NLGN2/ILDR1/SYT7/EFNA5/RAB8B	23
GO:0002087	BP	GO:0002087	regulation of respiratory gaseous exchange by nervous system process	4/1109	13/18800	0.00560386	0.0509575	0.0389939	TSHZ3/ATP1A2/NLGN2/PBX3	4
GO:0042659	BP	GO:0042659	regulation of cell fate specification	4/1109	13/18800	0.00560386	0.0509575	0.0389939	AR/WNT5A/WNT3A/FGF2	4
GO:0046185	BP	GO:0046185	aldehyde catabolic process	4/1109	13/18800	0.00560386	0.0509575	0.0389939	ADH5/PDXP/ALDH3B1/AGXT2	4
GO:0090177	BP	GO:0090177	establishment of planar polarity involved in neural tube closure	4/1109	13/18800	0.00560386	0.0509575	0.0389939	DVL3/WNT5A/SFRP1/FZD1	4
GO:1902305	BP	GO:1902305	regulation of sodium ion transmembrane transport	10/1109	67/18800	0.00565419	0.0513312	0.0392798	NEDD4/SLC9A3R1/PRKCE/ATP2B4/DLG1/PTPN3/SLMAP/FGF12/ATP1A2/PCSK9	10
GO:0048640	BP	GO:0048640	negative regulation of developmental growth	14/1109	111/18800	0.00568908	0.0515637	0.0394577	STK4/SEMA4C/DRAXIN/RNF6/WNT5A/SEMA5A/RTN4/WWC1/WNT3A/FGFR3/BCL11A/SEMA6A/SEMA6D/SEMA3F	14
GO:1903131	BP	GO:1903131	mononuclear cell differentiation	39/1109	433/18800	0.00572206	0.0517781	0.0396218	IL6R/SOCS1/PRDM1/ABL1/LRRC8A/IKZF3/FZD9/BCL6/BCL2/VEGFA/FOXO3/STAT3/IL1B/ITGB8/MYH9/SOX4/LFNG/LIG4/NOTCH2/IRF4/CYP26B1/AGER/SFRP1/MAFB/PPARG/BAK1/IL4R/IL1A/CD40LG/ZBTB46/RUNX3/PNP/CCR6/EGR3/TNFSF4/SOD1/BCL11B/IL10/JUN	39
GO:0050919	BP	GO:0050919	negative chemotaxis	8/1109	47/18800	0.0057581	0.051935	0.0397419	SEMA4C/WNT5A/SEMA5A/SEMA6A/SEMA6D/EFNA5/ITGB3/SEMA3F	8
GO:1905953	BP	GO:1905953	negative regulation of lipid localization	8/1109	47/18800	0.0057581	0.051935	0.0397419	THBS1/IRS2/NFKBIA/OSBPL8/PPARG/NR1H2/PCSK9/ITGB3	8
GO:0008217	BP	GO:0008217	regulation of blood pressure	20/1109	183/18800	0.00578738	0.0520303	0.0398147	PTGS2/SOD2/ADH5/AR/TPM1/DDAH1/APLN/KCNK6/EXT1/SMAD3/ATP1A2/PPARG/ARHGAP42/RASL10B/ADRB3/SOD1/AGTRAP/ECE1/NAV2/ADIPOQ	20
GO:0099504	BP	GO:0099504	synaptic vesicle cycle	20/1109	183/18800	0.00578738	0.0520303	0.0398147	ACTB/ACTG1/STX3/AMPH/ADCY1/PLD1/GSK3B/WNT3A/APBA1/RIMS3/SLC17A8/CDH2/STON2/BSN/NLGN2/SYT7/RAB3B/VPS18/STX1B/PPFIA3	20
GO:0048278	BP	GO:0048278	vesicle docking	9/1109	57/18800	0.00582998	0.0522442	0.0399784	STX3/RAB10/RAB15/KCNB1/RAB3B/VPS18/STX1B/PPFIA3/RAB8B	9
GO:0060350	BP	GO:0060350	endochondral bone morphogenesis	9/1109	57/18800	0.00582998	0.0522442	0.0399784	SOX9/ANXA6/EXT1/RARB/FGFR3/TSKU/HOXA11/MATN1/TMEM119	9
GO:0032956	BP	GO:0032956	regulation of actin cytoskeleton organization	33/1109	352/18800	0.00586061	0.0524303	0.0401208	RHOG/ABL1/ACTG1/ARHGAP17/TPM1/PRKCE/DLG1/SEMA5A/RHOQ/RAC1/LIMA1/NCKAP1/PDXP/ARHGEF10L/MYADM/NOTCH2/GRB2/SMAD3/CD2AP/SFRP1/RHOBTB3/RHPN2/SPTAN1/SPTB/COTL1/FCHSD1/IL1A/RICTOR/NF2/CTTN/DAAM2/EFNA5/PAK3	33
GO:0002244	BP	GO:0002244	hematopoietic progenitor cell differentiation	15/1109	123/18800	0.00588548	0.0524303	0.0401208	ABL1/DHTKD1/BCL2/TGFB1/SOX4/LIG4/EXT1/SFRP1/FLT4/TCF15/MLF1/HES5/SIN3A/ESCO2/TMEM91	15
GO:0042471	BP	GO:0042471	ear morphogenesis	15/1109	123/18800	0.00588548	0.0524303	0.0401208	SOX9/SLC9A3R1/NIPBL/LRIG1/WNT5A/FZD6/WNT3A/ROR2/MAFB/USH1G/MYO3A/TBX2/SIX4/SOD1/MAPK3	15
GO:0010827	BP	GO:0010827	regulation of glucose transmembrane transport	11/1109	78/18800	0.0058885	0.0524303	0.0401208	IRS2/OCLN/ASPSCR1/IL1B/MEF2A/RHOQ/OSBPL8/STXBP4/FGF19/C3/ADIPOQ	11
GO:0071241	BP	GO:0071241	cellular response to inorganic substance	23/1109	221/18800	0.00589901	0.0524398	0.0401282	PTGS2/ADCY1/DAXX/PPIF/FOXO1/MEF2A/WNT5A/SLC41A1/APP/LIG4/TIMELESS/FABP4/CARF/CACNA1H/MT1A/MTF1/SOD1/MAPK3/SYT7/CYP1A1/JUN/RASA4/KCNK3	23
GO:0106027	BP	GO:0106027	neuron projection organization	12/1109	89/18800	0.00593999	0.0527198	0.0403424	IGF1R/CAPRIN1/GSK3B/APP/PAFAH1B1/ARC/RELN/CTTN/LRP8/FYN/PAK3/SRCIN1	12
GO:0002825	BP	GO:0002825	regulation of T-helper 1 type immune response	6/1109	29/18800	0.00612172	0.0539877	0.0413127	IL1B/ARID5A/PLA2G4A/IL4R/TNFSF4/HAVCR2	6
GO:0003156	BP	GO:0003156	regulation of animal organ formation	6/1109	29/18800	0.00612172	0.0539877	0.0413127	AR/WNT5A/WNT3A/FGF2/HOXA11/WT1	6
GO:0051968	BP	GO:0051968	positive regulation of synaptic transmission, glutamatergic	6/1109	29/18800	0.00612172	0.0539877	0.0413127	PTGS2/TSHZ3/CACNG7/ROR2/RELN/NLGN2	6
GO:0060441	BP	GO:0060441	epithelial tube branching involved in lung morphogenesis	6/1109	29/18800	0.00612172	0.0539877	0.0413127	SOX9/EXT1/TBX2/FOXA1/HOXA5/DLG5	6
GO:0010742	BP	GO:0010742	macrophage derived foam cell differentiation	7/1109	38/18800	0.00615704	0.0540578	0.0413663	NFKBIA/TGFB1/PPARG/NR1H2/STAT1/ITGB3/ADIPOQ	7
GO:0006939	BP	GO:0006939	smooth muscle contraction	14/1109	112/18800	0.00615886	0.0540578	0.0413663	PTGS2/ATP2B4/DLG1/MYLK/ATP1A2/ARHGAP42/TBX2/CTTN/MYH11/ZDHHC21/SOD1/NPNT/TPCN2/SMTN	14
GO:0009185	BP	GO:0009185	ribonucleoside diphosphate metabolic process	14/1109	112/18800	0.00615886	0.0540578	0.0413663	AK4/GAPDH/DHTKD1/STAT3/DLG1/APP/CMPK1/ALDOA/LDHA/PGK1/TPI1/CBFA2T3/PKM/GCK	14
GO:0051047	BP	GO:0051047	positive regulation of secretion	29/1109	300/18800	0.00622173	0.0545235	0.0417227	IRS2/LRRC8A/TGFB2/PRKCE/TGFB1/IL1B/RAB15/SOX4/TCF7L2/CD2AP/SCAMP5/IL13/PLA2G4A/PPARG/IL4R/RASL10B/IL1A/CACNA1H/EXPH5/NR1H2/MCU/KCNB1/GCK/NLGN2/KCNN4/ILDR1/SYT7/STX1B/RAB8B	29
GO:0046683	BP	GO:0046683	response to organophosphorus	15/1109	124/18800	0.00634087	0.0554801	0.0424547	AHR/PTGS2/PER1/CYP1B1/IL1B/APP/PDXP/TRPC3/RAPGEF1/SOD1/STAT1/AKAP6/CPS1/WT1/ADIPOQ	15
GO:0010977	BP	GO:0010977	negative regulation of neuron projection development	16/1109	136/18800	0.00642717	0.0560586	0.0428973	SEMA4C/KREMEN1/DRAXIN/RNF6/WNT5A/SEMA5A/RTN4/WNT3A/PAFAH1B1/VIM/BCL11A/TSKU/SEMA6A/SEMA6D/STX1B/SEMA3F	16
GO:0045667	BP	GO:0045667	regulation of osteoblast differentiation	16/1109	136/18800	0.00642717	0.0560586	0.0428973	IL6R/SKI/SOX9/DDR2/FGF2/ACVR2A/SMAD3/SFRP1/TWIST2/PPARG/SMAD1/FBN2/SMOC1/NPNT/HAND2/TMEM119	16
GO:0042176	BP	GO:0042176	regulation of protein catabolic process	36/1109	395/18800	0.0064426	0.0560604	0.0428987	LDLR/CD81/NEDD4/SOX9/BAG6/DEDD/RNF40/RNFT1/BBS7/RNF144B/MFSD8/TIMP3/CLU/FOXO1/IL1B/PTPN3/WNT5A/GSK3B/ANXA2/PKD1/SMAD3/FURIN/N4BP1/CBFA2T3/KLHL40/AZIN1/LPCAT1/CHEK2/USP13/HMGCR/PCSK9/FYN/HACE1/IL10/SH3D19/FBXW8	36
GO:0072332	BP	GO:0072332	intrinsic apoptotic signaling pathway by p53 class mediator	11/1109	79/18800	0.00648608	0.0560604	0.0428987	PMAIP1/BAG6/TAF9B/BCL2/CD44/DYRK2/PPP1R13B/BOK/PERP/CHEK2/HINT1	11
GO:0002028	BP	GO:0002028	regulation of sodium ion transport	12/1109	90/18800	0.006496	0.0560604	0.0428987	NEDD4/PER1/SLC9A3R1/PRKCE/ATP2B4/DLG1/PTPN3/SLMAP/FGF12/SIK1/ATP1A2/PCSK9	12
GO:0046031	BP	GO:0046031	ADP metabolic process	12/1109	90/18800	0.006496	0.0560604	0.0428987	AK4/GAPDH/DHTKD1/STAT3/APP/ALDOA/LDHA/PGK1/TPI1/CBFA2T3/PKM/GCK	12
GO:0010766	BP	GO:0010766	negative regulation of sodium ion transport	5/1109	21/18800	0.00651627	0.0560604	0.0428987	NEDD4/SLC9A3R1/PRKCE/ATP1A2/PCSK9	5
GO:0038083	BP	GO:0038083	peptidyl-tyrosine autophosphorylation	5/1109	21/18800	0.00651627	0.0560604	0.0428987	ABL1/IGF1R/VEGFA/TXK/MAPK3	5
GO:0043576	BP	GO:0043576	regulation of respiratory gaseous exchange	5/1109	21/18800	0.00651627	0.0560604	0.0428987	SLC5A3/TSHZ3/ATP1A2/NLGN2/PBX3	5
GO:0150105	BP	GO:0150105	protein localization to cell-cell junction	5/1109	21/18800	0.00651627	0.0560604	0.0428987	ACTB/ACTG1/JAK1/DLG5/ILDR1	5
GO:0030514	BP	GO:0030514	negative regulation of BMP signaling pathway	9/1109	58/18800	0.00654845	0.0560604	0.0428987	ABL1/SKI/WNT5A/SFRP1/SKIL/PPARG/FZD1/NBL1/CHRDL1	9
GO:0048010	BP	GO:0048010	vascular endothelial growth factor receptor signaling pathway	9/1109	58/18800	0.00654845	0.0560604	0.0428987	NEDD4/VEGFA/IL1B/MAPKAPK2/VAV2/FLT4/CLEC14A/FYN/ITGB3	9
GO:0050732	BP	GO:0050732	negative regulation of peptidyl-tyrosine phosphorylation	9/1109	58/18800	0.00654845	0.0560604	0.0428987	SOCS1/SH3BP5/GPRC5A/SOCS3/SFRP1/NF2/PTK6/ERRFI1/SRCIN1	9
GO:0061005	BP	GO:0061005	cell differentiation involved in kidney development	9/1109	58/18800	0.00654845	0.0560604	0.0428987	MYO1E/LHX1/BASP1/NOTCH2/EXT1/STAT1/WT1/LIF/ADIPOQ	9
GO:0048146	BP	GO:0048146	positive regulation of fibroblast proliferation	8/1109	48/18800	0.00656068	0.0560787	0.0429127	ABL1/DDR2/WNT5A/LIG4/IL13/NGFR/JUN/FOSL2	8
GO:0042326	BP	GO:0042326	negative regulation of phosphorylation	35/1109	382/18800	0.00660521	0.0563725	0.0431376	IRS2/SOCS1/ABL1/DUSP1/ENG/MLLT1/PPP1R15B/MIDN/OCLN/AIDA/TGFB1/STAT3/IL1B/LRP6/SPRY4/SH3BP5/MYADM/GPRC5A/CTDSPL/CBFA2T3/SOCS3/SFRP1/PPARG/FABP4/BAK1/PTPN13/SFN/NF2/PTK6/HMGCR/ERRFI1/SRCIN1/JUN/UBE2B/ADIPOQ	35
GO:1904659	BP	GO:1904659	glucose transmembrane transport	14/1109	113/18800	0.00665918	0.056746	0.0434233	IRS2/OCLN/ASPSCR1/IL1B/MEF2A/SLC5A3/RHOQ/OSBPL8/STXBP4/SLC2A3/FGF19/SLC27A1/C3/ADIPOQ	14
GO:0009991	BP	GO:0009991	response to extracellular stimulus	42/1109	479/18800	0.00673237	0.0572818	0.0438334	PTGS2/LDLR/SOD2/BGLAP/ACSL1/IGF1R/PMAIP1/TRIM24/CYP1B1/BCL2/FOXO3/FOXO1/TNFRSF11B/PRKAB2/MAP1B/SIK1/MYOD1/CYP26B1/POSTN/SFRP1/PPARG/PPM1D/SUV39H1/GNPAT/IL1A/ZFP36/SESN3/NR1H2/GALP/KCNB1/MAP3K5/SOD1/STAT1/MAPK3/KANK2/PCSK9/CYP1A1/CPS1/PRKAB1/XPR1/ADIPOQ/SORD	42
GO:0062012	BP	GO:0062012	regulation of small molecule metabolic process	32/1109	342/18800	0.0067744	0.0575513	0.0440396	IRS2/PTGS2/LDLR/AK4/PDK1/PMAIP1/SOX9/LPGAT1/LPCAT3/MIDN/PRKCE/FOXO1/STAT3/ATP2B4/IL1B/GSK3B/APP/SIK1/NCOR2/FGFR4/CBFA2T3/DYRK2/SLC45A3/PPARG/FGF19/H6PD/WDTC1/NR1H2/GCK/SOD1/IGFBP4/ADIPOQ	32
GO:0050679	BP	GO:0050679	positive regulation of epithelial cell proliferation	22/1109	211/18800	0.00683261	0.0579572	0.0443502	AR/SOX9/VEGFA/STAT3/WNT5A/SEMA5A/RTN4/VASH2/F3/APLN/WNT3A/FGF2/STXBP4/TCF7L2/NOTCH2/SFRP1/FLT4/EPGN/EGR3/ITGB3/IL10/JUN	22
GO:0061008	BP	GO:0061008	hepaticobiliary system development	16/1109	137/18800	0.0068905	0.0583586	0.0446573	SOD2/SOX9/ONECUT2/NIPBL/PTPN3/WNT3A/PKD1/NOTCH2/SMAD3/RPS15/IGF2R/PCSK9/CYP1A1/CPS1/IL10/JUN	16
GO:0045787	BP	GO:0045787	positive regulation of cell cycle	31/1109	329/18800	0.00690093	0.0583586	0.0446573	ABL1/IGF1R/DYRK3/TGFB2/PRKCE/IL1B/LRP6/WNT5A/PHIP/APP/LFNG/PLSCR1/STXBP4/PKD1/PAFAH1B1/RACGAP1/USP2/CCNYL1/EIF4EBP1/TBX2/FOXA1/IL1A/HOXA13/EPGN/PTK6/MAPRE3/CHEK2/CYP1A1/IL10/UBE2B/SIN3A	31
GO:0032370	BP	GO:0032370	positive regulation of lipid transport	10/1109	69/18800	0.00697462	0.0588027	0.0449972	ACSL1/LPCAT3/FASLG/IL1B/ANXA2/PLA2G4A/IL1A/NR1H2/ABCA12/ADIPOQ	10
GO:0050922	BP	GO:0050922	negative regulation of chemotaxis	10/1109	69/18800	0.00697462	0.0588027	0.0449972	THBS1/DUSP1/SEMA4C/WNT5A/SEMA5A/WNT3A/SEMA6A/SEMA6D/NBL1/SEMA3F	10
GO:2001233	BP	GO:2001233	regulation of apoptotic signaling pathway	34/1109	370/18800	0.00704029	0.0592664	0.045352	THBS1/STK4/PTGS2/SOD2/AR/PMAIP1/SP100/SLC9A3R1/TAF9B/FZD9/BCL2/TIMP3/CLU/PPIF/IL1B/WFS1/PHIP/GSK3B/SERPINE1/CD44/TCF7L2/RET/SFRP1/SKIL/PLEKHF1/BOK/RPS3/IL1A/PPP2R1B/NGFR/CTTN/SOD1/P4HB/EYA3	34
GO:0008154	BP	GO:0008154	actin polymerization or depolymerization	21/1109	199/18800	0.0070875	0.0593088	0.0453844	ABL1/DIAPH1/PRKCE/DLG1/SEMA5A/RAC1/LIMA1/NCKAP1/PDXP/MYADM/GRB2/MICAL2/SPTAN1/SPTB/COTL1/FCHSD1/RICTOR/CTTN/DAAM2/PAK3/DIAPH2	21
GO:0010634	BP	GO:0010634	positive regulation of epithelial cell migration	19/1109	174/18800	0.0070965	0.0593088	0.0453844	THBS1/ABL1/PTGS2/SOX9/VEGFA/TGFB2/PRKCE/TGFB1/WNT5A/SEMA5A/RTN4/RAC1/FGF2/FUT1/ADGRA2/FLT4/NUS1/ITGB3/JUN	19
GO:0010950	BP	GO:0010950	positive regulation of endopeptidase activity	19/1109	174/18800	0.0070965	0.0593088	0.0453844	PMAIP1/STAT3/FASLG/F3/WNT3A/SMAD3/AGER/SOX7/PPARG/SENP1/BAK1/BOK/RPS3/NGFR/PERP/EGLN3/MAP3K5/AKIRIN2/FYN	19
GO:0042129	BP	GO:0042129	regulation of T cell proliferation	19/1109	174/18800	0.0070965	0.0593088	0.0453844	CD81/DLG1/IL1B/PELI1/GPAM/CCL5/CD274/AGER/RPS3/IL1A/PAWR/CD40LG/PNP/DLG5/TNFRSF21/TNFSF4/IL10/EFNB1/HAVCR2	19
GO:0002683	BP	GO:0002683	negative regulation of immune system process	38/1109	425/18800	0.00709869	0.0593088	0.0453844	THBS1/AHR/SOCS1/LDLR/DUSP1/SOX9/STAT2/RHBDF2/BCL6/TGFB2/TGFB1/DLG1/TLR3/PELI1/GPAM/GPR137B/CD274/FURIN/SFRP1/MAFB/PPARG/IL4R/PAWR/MIA3/GCSAM/ZBTB46/RUNX3/NR1H2/DLG5/TNFRSF21/TNFSF4/TIGIT/FYN/IL10/NBL1/ADIPOQ/HAVCR2/CD200R1	38
GO:0021766	BP	GO:0021766	hippocampus development	11/1109	80/18800	0.00713015	0.059393	0.0454489	IGF1R/ATP2B4/GSK3B/WNT3A/PAFAH1B1/ATAT1/RELN/TSKU/DLX2/NF2/LRP8	11
GO:0090077	BP	GO:0090077	foam cell differentiation	7/1109	39/18800	0.00713015	0.059393	0.0454489	NFKBIA/TGFB1/PPARG/NR1H2/STAT1/ITGB3/ADIPOQ	7
GO:0009259	BP	GO:0009259	ribonucleotide metabolic process	35/1109	384/18800	0.00714581	0.0594343	0.0454805	NME4/AK4/APRT/CTPS1/ACSL1/GAPDH/PDK1/PAPSS1/ACOT9/DHTKD1/ADCY1/TGFB1/STAT3/DLG1/SLC26A2/RHOQ/GPAM/COASY/APP/CMPK1/ALDOA/LDHA/PGK1/TPI1/CBFA2T3/PANK1/PKM/HACD2/PNP/HPRT1/GCK/HMGCR/SLC35B2/HINT1/PDE7B	35
GO:0042303	BP	GO:0042303	molting cycle	14/1109	114/18800	0.00719141	0.0596351	0.0456341	PTGS2/PER1/SOX9/NIPBL/LRIG1/BCL2/TGFB2/WNT5A/FZD6/EXT1/TSKU/NGFR/KRTAP4-9/ZDHHC21	14
GO:0042633	BP	GO:0042633	hair cycle	14/1109	114/18800	0.00719141	0.0596351	0.0456341	PTGS2/PER1/SOX9/NIPBL/LRIG1/BCL2/TGFB2/WNT5A/FZD6/EXT1/TSKU/NGFR/KRTAP4-9/ZDHHC21	14
GO:0001837	BP	GO:0001837	epithelial to mesenchymal transition	18/1109	162/18800	0.0072444	0.0599849	0.0459018	ENG/SOX9/TIAM1/TGFB2/TGFB1/IL1B/LRP6/WNT5A/RTN4/GSK3B/TMEM100/TCF7L2/SMAD3/SFRP1/FOXA1/DLG5/CRB2/TGFBR3L	18
GO:0002790	BP	GO:0002790	peptide secretion	23/1109	225/18800	0.00729333	0.0603002	0.0461431	IRS2/LRRC8A/MIDN/PRKCE/IL1B/CCL5/SOX4/STXBP4/TCF7L2/SFRP1/CAMK2G/RASL10B/SNX19/ABCC8/MCU/KCNB1/GCK/ABCA12/NLGN2/ILDR1/SYT7/EFNA5/RAB8B	23
GO:0030522	BP	GO:0030522	intracellular receptor signaling pathway	26/1109	264/18800	0.00732144	0.0603583	0.0461875	AHR/AR/NEDD4/NFKBIA/PER1/TRIM24/RIOK3/DAXX/STAT3/RNF6/UBR5/NR1D2/PTGIS/CLPB/RARB/NCOR2/CYP26B1/SFRP1/PPARG/FOXA1/KDM3A/NR1H2/DCBLD2/KANK2/THRB/VPS18	26
GO:0045599	BP	GO:0045599	negative regulation of fat cell differentiation	9/1109	59/18800	0.00733296	0.0603583	0.0461875	SOD2/TGFB1/FOXO1/WNT5A/WNT3A/RUNX1T1/SMAD3/JDP2/ADIPOQ	9
GO:2000351	BP	GO:2000351	regulation of endothelial cell apoptotic process	9/1109	59/18800	0.00733296	0.0603583	0.0461875	THBS1/ABL1/FOXO3/FASLG/SEMA5A/SERPINE1/IL13/CD40LG/NDNF	9
GO:0010976	BP	GO:0010976	positive regulation of neuron projection development	17/1109	150/18800	0.00734381	0.0603583	0.0461875	ABL1/IGF1R/CAPRIN1/SERPINI1/WNT5A/PAFAH1B1/RET/ROR2/RELN/DDX56/PTK6/RAPGEF1/LRP8/FYN/FZD1/NDNF/PAK3	17
GO:0042552	BP	GO:0042552	myelination	16/1109	138/18800	0.00738033	0.0604302	0.0462426	SKI/NDRG1/FAM126A/ASPA/CLU/DLG1/KLK6/TG/EGR2/PIKFYVE/GNPAT/MARVELD1/ZNF24/TNFRSF21/SOD1/HES5	16
GO:0097300	BP	GO:0097300	programmed necrotic cell death	8/1109	49/18800	0.00744512	0.0604302	0.0462426	FZD9/PPIF/FASLG/TLR3/PELI1/BOK/IPMK/MAP3K5	8
GO:0010867	BP	GO:0010867	positive regulation of triglyceride biosynthetic process	4/1109	14/18800	0.0074834	0.0604302	0.0462426	LDLR/CNEP1R1/SLC27A1/NR1H2	4
GO:0036151	BP	GO:0036151	phosphatidylcholine acyl-chain remodeling	4/1109	14/18800	0.0074834	0.0604302	0.0462426	LPCAT3/PLA2G4A/LPCAT1/NR1H2	4
GO:0007179	BP	GO:0007179	transforming growth factor beta receptor signaling pathway	21/1109	200/18800	0.0074929	0.0604302	0.0462426	THBS1/ENG/ITGB5/SKI/ONECUT2/TGFB2/TGFB1/STAT3/ITGB8/RNF111/SMAD3/FURIN/SKIL/PPARG/SMAD1/FBN2/SPINT3/NPNT/LTBP2/JUN/TGFBR3L	21
GO:0034284	BP	GO:0034284	response to monosaccharide	21/1109	200/18800	0.0074929	0.0604302	0.0462426	THBS1/IRS2/PTGS2/SOD2/IGF1R/SMARCB1/PRKCE/FOXO3/GPAM/TXNIP/SOX4/STXBP4/TCF7L2/AGER/IL1A/KCNB1/GCK/ABCA12/EFNA5/SIN3A/ADIPOQ	21
GO:0010631	BP	GO:0010631	epithelial cell migration	33/1109	358/18800	0.0075018	0.0604302	0.0462426	THBS1/ABL1/PTGS2/SOX9/SP100/CYP1B1/VEGFA/TGFB2/PRKCE/TGFB1/ATP2B4/WNT5A/SEMA5A/RTN4/RAC1/MYH9/FGF2/FUT1/KLF4/PPARG/ADGRA2/FLT4/MIA3/EPHB4/MEOX2/STARD13/NUS1/EGR3/DAAM2/CLEC14A/KANK2/ITGB3/JUN	33
GO:0009135	BP	GO:0009135	purine nucleoside diphosphate metabolic process	13/1109	103/18800	0.00750483	0.0604302	0.0462426	AK4/GAPDH/DHTKD1/STAT3/DLG1/APP/ALDOA/LDHA/PGK1/TPI1/CBFA2T3/PKM/GCK	13
GO:0009179	BP	GO:0009179	purine ribonucleoside diphosphate metabolic process	13/1109	103/18800	0.00750483	0.0604302	0.0462426	AK4/GAPDH/DHTKD1/STAT3/DLG1/APP/ALDOA/LDHA/PGK1/TPI1/CBFA2T3/PKM/GCK	13
GO:0032760	BP	GO:0032760	positive regulation of tumor necrosis factor production	13/1109	103/18800	0.00750483	0.0604302	0.0462426	THBS1/CLU/STAT3/TLR3/WNT5A/APP/MAPKAPK2/ARID5A/AGER/IL1A/ABCC8/SPON2/HAVCR2	13
GO:0035335	BP	GO:0035335	peptidyl-tyrosine dephosphorylation	13/1109	103/18800	0.00750483	0.0604302	0.0462426	DUSP1/PALD1/DUSP23/PTPRD/DUSP8/PTPN3/PTPN13/DUSP9/DUSP18/EYA3/PTPRE/DUSP28/DUSP4	13
GO:0042102	BP	GO:0042102	positive regulation of T cell proliferation	13/1109	103/18800	0.00750483	0.0604302	0.0462426	CD81/IL1B/GPAM/CCL5/CD274/AGER/RPS3/IL1A/CD40LG/PNP/TNFSF4/EFNB1/HAVCR2	13
GO:0042472	BP	GO:0042472	inner ear morphogenesis	13/1109	103/18800	0.00750483	0.0604302	0.0462426	SOX9/SLC9A3R1/LRIG1/WNT5A/FZD6/WNT3A/ROR2/MAFB/USH1G/MYO3A/TBX2/SIX4/SOD1	13
GO:1903076	BP	GO:1903076	regulation of protein localization to plasma membrane	13/1109	103/18800	0.00750483	0.0604302	0.0462426	RHOG/ACTB/AR/STX3/PGRMC1/PRKCE/TGFB1/ATP2B4/DLG1/RHOQ/MRAP2/WNT3A/LRRC15	13
GO:0046890	BP	GO:0046890	regulation of lipid biosynthetic process	19/1109	175/18800	0.00753444	0.0605809	0.0463579	PTGS2/LDLR/IGF1R/LPGAT1/LPCAT3/IL1B/SIK1/FGFR4/CNEP1R1/SLC45A3/FGF19/IL1A/H6PD/LPCAT1/SLC27A1/WDTC1/NR1H2/SOD1/C3	19
GO:0034764	BP	GO:0034764	positive regulation of transmembrane transport	22/1109	213/18800	0.0076098	0.0610983	0.0467538	IRS2/ABL1/ACSL1/SLC9A3R1/OCLN/MEF2A/RHOQ/OSBPL8/VMP1/IL13/ALG10B/ARC/RELN/FGF19/AZIN1/ABCC8/EHD3/JPH2/KCNN4/AKAP6/C3/ADIPOQ	22
GO:0008406	BP	GO:0008406	gonad development	23/1109	226/18800	0.00768115	0.0614935	0.0470562	AR/SOX9/PCYT1B/FNDC3A/CYP1B1/BCL2/VEGFA/TGFB2/FOXO3/PTX3/TLR3/WNT5A/BASP1/LFNG/ACVR2A/SFRP1/RHOBTB3/BOK/HOXA11/IL1A/SIX4/SOD1/WT1	23
GO:0009743	BP	GO:0009743	response to carbohydrate	23/1109	226/18800	0.00768115	0.0614935	0.0470562	THBS1/IRS2/PTGS2/SOD2/IGF1R/SMARCB1/PRKCE/FOXO3/IL1B/GPAM/TXNIP/MAP1B/SOX4/STXBP4/TCF7L2/AGER/IL1A/KCNB1/GCK/ABCA12/EFNA5/SIN3A/ADIPOQ	23
GO:0003407	BP	GO:0003407	neural retina development	10/1109	70/18800	0.00771843	0.0616143	0.0471487	SOX9/LHX1/TGFB2/ATP2B4/SLC17A8/DLX2/SIX3/SDK1/CRB2/THRB	10
GO:0032722	BP	GO:0032722	positive regulation of chemokine production	10/1109	70/18800	0.00771843	0.0616143	0.0471487	IL6R/IL1B/TLR3/WNT5A/APP/AGER/IL4R/TNFSF4/ADIPOQ/HAVCR2	10
GO:0007044	BP	GO:0007044	cell-substrate junction assembly	12/1109	92/18800	0.00773081	0.0616247	0.0471566	THBS1/ABL1/ACTG1/BCL2/VEGFA/TESK2/RAC1/SMAD3/SFRP1/LIMS1/CTTN/EFNA5	12
GO:0032409	BP	GO:0032409	regulation of transporter activity	29/1109	305/18800	0.00777511	0.0618889	0.0473588	ACTB/NEDD4/RRAD/SLC9A3R1/BCL2/PPIF/PRKCE/DLG1/PTPN3/SLC5A3/SLMAP/JPH1/FGF12/CACNG7/APP/VMP1/ALG10B/ARC/ATP1A2/PPARG/RELN/ABCC8/CACNA1D/EHD3/JPH2/NLGN2/PCSK9/AKAP6/ADIPOQ	29
GO:0006096	BP	GO:0006096	glycolytic process	11/1109	81/18800	0.00782305	0.0619158	0.0473794	GAPDH/DHTKD1/STAT3/APP/ALDOA/LDHA/PGK1/TPI1/CBFA2T3/PKM/GCK	11
GO:0021675	BP	GO:0021675	nerve development	11/1109	81/18800	0.00782305	0.0619158	0.0473794	LRIG1/EXT1/HOXA3/RET/MAFB/EGR2/SIX4/NGFR/ECE1/NAV2/SEMA3F	11
GO:0030500	BP	GO:0030500	regulation of bone mineralization	11/1109	81/18800	0.00782305	0.0619158	0.0473794	BGLAP/SOX9/FZD9/TGFB1/DDR2/ACVR2A/SMAD3/FBN2/OMD/MATN1/TMEM119	11
GO:0031016	BP	GO:0031016	pancreas development	11/1109	81/18800	0.00782305	0.0619158	0.0473794	IL6R/SOX9/ONECUT2/WFS1/WNT5A/MSLN/GSK3B/SOX4/TCF7L2/CDH2/BAK1	11
GO:0048813	BP	GO:0048813	dendrite morphogenesis	16/1109	139/18800	0.0078977	0.0624177	0.0477634	NEDD4/TPBG/PTPRD/CAPRIN1/MEF2A/GSK3B/PAFAH1B1/ARC/LZTS1/RELN/HPRT1/LRP8/FYN/PAK3/SRCIN1/FBXW8	16
GO:1901888	BP	GO:1901888	regulation of cell junction assembly	21/1109	201/18800	0.007917	0.0624813	0.0478121	THBS1/ABL1/ACTG1/TPBG/PTPRD/VEGFA/IL1B/WNT5A/RAC1/APP/WNT3A/SMAD3/SFRP1/THBS2/LIMS1/SIX4/DLG5/RAPGEF1/NLGN2/EFNA5/FZD1	21
GO:0046474	BP	GO:0046474	glycerophospholipid biosynthetic process	22/1109	214/18800	0.00802462	0.0630169	0.048222	SOCS1/PCYT1A/PCYT1B/LPCAT3/FAM126A/PLD1/GPAM/PIGA/FGF2/PLSCR1/CDS1/PISD/SOCS3/PLA2G4A/PIKFYVE/GNPAT/PIK3C2B/LPCAT1/SLC27A1/IPMK/SLC44A1/VAC14	22
GO:0010888	BP	GO:0010888	negative regulation of lipid storage	5/1109	22/18800	0.00803023	0.0630169	0.048222	NFKBIA/OSBPL8/PPARG/NR1H2/ITGB3	5
GO:0031065	BP	GO:0031065	positive regulation of histone deacetylation	5/1109	22/18800	0.00803023	0.0630169	0.048222	NIPBL/BCL6/VEGFA/SUV39H1/JDP2	5
GO:0034104	BP	GO:0034104	negative regulation of tissue remodeling	5/1109	22/18800	0.00803023	0.0630169	0.048222	TNFRSF11B/GPR137B/SFRP1/PPARG/TMEM119	5
GO:0046824	BP	GO:0046824	positive regulation of nucleocytoplasmic transport	9/1109	60/18800	0.00818726	0.0641428	0.0490836	PTGS2/NEDD4/TGFB1/IL1B/UBR5/GSK3B/TCF7L2/SMAD3/SFN	9
GO:0001764	BP	GO:0001764	neuron migration	18/1109	164/18800	0.0081968	0.0641428	0.0490836	NIPBL/TUBB2A/LHX1/VEGFA/STAT3/RAC1/MAP1B/PAFAH1B1/NDE1/RELN/SEMA6A/OLIG3/SRGAP2/NAV1/FYN/NDNF/CCR4/GPR173	18
GO:0043406	BP	GO:0043406	positive regulation of MAP kinase activity	14/1109	116/18800	0.0083572	0.065306	0.0499737	THBS1/DVL3/VEGFA/IRAK1/TGFB1/IL1B/WNT5A/FGF2/AGER/ROR2/S100A12/RPS3/EPGN/MAP3K5	14
GO:0060425	BP	GO:0060425	lung morphogenesis	8/1109	50/18800	0.00841638	0.0655212	0.0501383	SOX9/EXT1/TBX2/FOXA1/HOXA5/DLG5/MAPK3/LIF	8
GO:2001238	BP	GO:2001238	positive regulation of extrinsic apoptotic signaling pathway	8/1109	50/18800	0.00841638	0.0655212	0.0501383	THBS1/STK4/PMAIP1/TIMP3/RET/SFRP1/SKIL/PPP2R1B	8
GO:0007272	BP	GO:0007272	ensheathment of neurons	16/1109	140/18800	0.00844369	0.0655212	0.0501383	SKI/NDRG1/FAM126A/ASPA/CLU/DLG1/KLK6/TG/EGR2/PIKFYVE/GNPAT/MARVELD1/ZNF24/TNFRSF21/SOD1/HES5	16
GO:0008366	BP	GO:0008366	axon ensheathment	16/1109	140/18800	0.00844369	0.0655212	0.0501383	SKI/NDRG1/FAM126A/ASPA/CLU/DLG1/KLK6/TG/EGR2/PIKFYVE/GNPAT/MARVELD1/ZNF24/TNFRSF21/SOD1/HES5	16
GO:0008584	BP	GO:0008584	male gonad development	16/1109	140/18800	0.00844369	0.0655212	0.0501383	AR/SOX9/FNDC3A/CYP1B1/BCL2/TGFB2/TLR3/WNT5A/ACVR2A/SFRP1/RHOBTB3/BOK/HOXA11/IL1A/SIX4/WT1	16
GO:0090132	BP	GO:0090132	epithelium migration	33/1109	361/18800	0.00845591	0.0655245	0.0501409	THBS1/ABL1/PTGS2/SOX9/SP100/CYP1B1/VEGFA/TGFB2/PRKCE/TGFB1/ATP2B4/WNT5A/SEMA5A/RTN4/RAC1/MYH9/FGF2/FUT1/KLF4/PPARG/ADGRA2/FLT4/MIA3/EPHB4/MEOX2/STARD13/NUS1/EGR3/DAAM2/CLEC14A/KANK2/ITGB3/JUN	33
GO:0051881	BP	GO:0051881	regulation of mitochondrial membrane potential	10/1109	71/18800	0.0085219	0.0657783	0.0503351	ABL1/SOD2/PMAIP1/FZD9/BCL2/SLC25A33/BAK1/BOK/RNF122/SOD1	10
GO:0006757	BP	GO:0006757	ATP generation from ADP	11/1109	82/18800	0.00856717	0.0657783	0.0503351	GAPDH/DHTKD1/STAT3/APP/ALDOA/LDHA/PGK1/TPI1/CBFA2T3/PKM/GCK	11
GO:0003299	BP	GO:0003299	muscle hypertrophy in response to stress	6/1109	31/18800	0.00858339	0.0657783	0.0503351	FOXO1/ATP2B4/SMAD3/PPARG/TRPC3/ERRFI1	6
GO:0014887	BP	GO:0014887	cardiac muscle adaptation	6/1109	31/18800	0.00858339	0.0657783	0.0503351	FOXO1/ATP2B4/SMAD3/PPARG/TRPC3/ERRFI1	6
GO:0014898	BP	GO:0014898	cardiac muscle hypertrophy in response to stress	6/1109	31/18800	0.00858339	0.0657783	0.0503351	FOXO1/ATP2B4/SMAD3/PPARG/TRPC3/ERRFI1	6
GO:0035066	BP	GO:0035066	positive regulation of histone acetylation	6/1109	31/18800	0.00858339	0.0657783	0.0503351	SMARCB1/IL1B/ARID5A/RPS6KA4/MAPK3/LIF	6
GO:0061311	BP	GO:0061311	cell surface receptor signaling pathway involved in heart development	6/1109	31/18800	0.00858339	0.0657783	0.0503351	GALNT11/TGFB1/WNT5A/WNT3A/NOTCH2/HAND2	6
GO:0150117	BP	GO:0150117	positive regulation of cell-substrate junction organization	6/1109	31/18800	0.00858339	0.0657783	0.0503351	ABL1/VEGFA/RAC1/SMAD3/SFRP1/LIMS1	6
GO:0043433	BP	GO:0043433	negative regulation of DNA-binding transcription factor activity	20/1109	190/18800	0.00868199	0.066351	0.0507733	NFKBIA/SP100/CYP1B1/IRAK1/WFS1/FZD6/PELI1/SIK1/PTGIS/PKD1/TCF7L2/ADORA3/BHLHE40/KLF4/RLIM/TNFSF4/HAND2/CMKLR1/IL10/HAVCR2	20
GO:0060401	BP	GO:0060401	cytosolic calcium ion transport	20/1109	190/18800	0.00868199	0.066351	0.0507733	ABL1/DIAPH1/BCL2/PRKCE/FASLG/ATP2B4/JPH1/GP5/MCUR1/FGF2/IL13/ATP1A2/BAK1/MCU/CACNA1D/TRPC3/JPH2/AKAP6/FYN/TPCN2	20
GO:0006473	BP	GO:0006473	protein acetylation	22/1109	216/18800	0.00890955	0.0679032	0.0519611	ACTB/MLLT1/PER1/SMARCB1/BAG6/CPA4/YEATS2/FOXO1/IL1B/GSK3B/SOX4/MYOD1/ARID5A/IRF4/MORF4L2/ATAT1/RPS6KA4/MAPK3/LIF/TRRAP/SIN3A/ESCO2	22
GO:0043491	BP	GO:0043491	protein kinase B signaling	22/1109	216/18800	0.00890955	0.0679032	0.0519611	THBS1/ENG/IGF1R/SOX9/TPBG/SLC9A3R1/TGFB1/DLG1/IL1B/SEMA5A/RTN4/F3/PHLPP1/CCL5/TMEM100/OSBPL8/FGF2/TCF7L2/RET/MTDH/SESN3/RICTOR	22
GO:0019318	BP	GO:0019318	hexose metabolic process	24/1109	242/18800	0.00894248	0.0680608	0.0520817	IRS2/GAPDH/PDK1/PMAIP1/MIDN/PGM2L1/FOXO1/GSK3B/SIK1/FUT1/ALDOA/MPI/PGK1/TPI1/DYRK2/SLC45A3/H6PD/CHST15/WDTC1/GCK/IGFBP4/ADIPOQ/CHST1/SORD	24
GO:0046546	BP	GO:0046546	development of primary male sexual characteristics	16/1109	141/18800	0.00901938	0.0685522	0.0524578	AR/SOX9/FNDC3A/CYP1B1/BCL2/TGFB2/TLR3/WNT5A/ACVR2A/SFRP1/RHOBTB3/BOK/HOXA11/IL1A/SIX4/WT1	16
GO:0043112	BP	GO:0043112	receptor metabolic process	9/1109	61/18800	0.00911513	0.0691853	0.0529422	LDLR/NEDD4/TGFB1/ANXA2/FURIN/ZNRF3/EHD3/PCSK9/ECE1	9
GO:0002042	BP	GO:0002042	cell migration involved in sprouting angiogenesis	12/1109	94/18800	0.00914239	0.0692976	0.0530281	THBS1/ABL1/PTGS2/VEGFA/FGF2/KLF4/MIA3/EPHB4/MEOX2/STARD13/EGR3/CLEC14A	12
GO:0045927	BP	GO:0045927	positive regulation of growth	25/1109	256/18800	0.00933165	0.0706358	0.0540521	NIPBL/TAF9B/BCL2/VEGFA/TGFB2/WFS1/SEMA5A/BASP1/GPAM/CACNG7/MAP1B/SLC25A33/WNT3A/FGF2/MYOD1/PAFAH1B1/SFRP1/TBX2/SFN/IGFBP1/EXOSC2/AKAP6/EFNA5/WT1/RNF157	25
GO:0071222	BP	GO:0071222	cellular response to lipopolysaccharide	22/1109	217/18800	0.0093808	0.0707097	0.0541087	ABL1/NFKBIA/CXCL8/IRAK1/PRKCE/TGFB1/IL1B/WNT5A/SERPINE1/CCL5/CD274/ARID5A/CD180/VIM/IL1A/MTDH/ZFP36/TNFSF4/MAPK3/SPON2/IL10/HAVCR2	22
GO:0045861	BP	GO:0045861	negative regulation of proteolysis	32/1109	350/18800	0.00938323	0.0707097	0.0541087	THBS1/DNAJC1/PTGS2/GAPDH/BAG6/ANXA8/ANXA8L1/TIMP3/VEGFA/SERPINI1/PTPN3/PEBP1/SERPINE1/CD44/APP/ANXA2/FURIN/N4BP1/KLHL40/SERPINA4/KLF4/GAS1/CST9/SFN/SPINT3/NR1H2/CRB2/TNFAIP8/DHCR24/IL10/C3/PAPLN	32
GO:0043588	BP	GO:0043588	skin development	28/1109	296/18800	0.00940277	0.0707097	0.0541087	STK4/SOX9/BCL2/TGFB2/COL5A2/WNT5A/FZD6/TXNIP/KRT6C/PKD1/KRT7/EXT1/CYP26B1/IL1A/ZFP36/SFN/NGFR/EXPH5/ABCA12/TCF15/ZDHHC21/ERRFI1/DHCR24/BCL11B/FLNB/COL5A1/KRT8/FOSL2	28
GO:0032733	BP	GO:0032733	positive regulation of interleukin-10 production	7/1109	41/18800	0.00941135	0.0707097	0.0541087	STAT3/CD274/IRF4/IL13/CD40LG/TNFSF4/TIGIT	7
GO:1905521	BP	GO:1905521	regulation of macrophage migration	7/1109	41/18800	0.00941135	0.0707097	0.0541087	THBS1/CD81/AKIRIN1/CCL5/MAPK3/CMKLR1/CD200R1	7
GO:0001678	BP	GO:0001678	cellular glucose homeostasis	17/1109	154/18800	0.00946786	0.0707097	0.0541087	IRS2/IGF1R/SMARCB1/LRRC8A/PRKCE/FOXO3/FOXO1/SOX4/STXBP4/AGER/NGFR/ABCC8/KCNB1/GCK/ABCA12/EFNA5/SIN3A	17
GO:0097530	BP	GO:0097530	granulocyte migration	17/1109	154/18800	0.00946786	0.0707097	0.0541087	THBS1/RHOG/CXCL8/TGFB2/IL1B/CCL20/RAC1/AKIRIN1/CCL5/IRAK4/CCL4/S100A12/PIKFYVE/IL1A/MCU/MAPK3/CMKLR1	17
GO:0008347	BP	GO:0008347	glial cell migration	8/1109	51/18800	0.00947944	0.0707097	0.0541087	SYNE2/TGFB2/RTN4/PAFAH1B1/SUN1/RELN/LRP8/SRGAP2	8
GO:0045912	BP	GO:0045912	negative regulation of carbohydrate metabolic process	8/1109	51/18800	0.00947944	0.0707097	0.0541087	MIDN/TGFB1/STAT3/GSK3B/SIK1/CBFA2T3/GCK/ADIPOQ	8
GO:0071622	BP	GO:0071622	regulation of granulocyte chemotaxis	8/1109	51/18800	0.00947944	0.0707097	0.0541087	THBS1/CXCL8/RAC1/AKIRIN1/CCL5/MCU/MAPK3/CMKLR1	8
GO:0006090	BP	GO:0006090	pyruvate metabolic process	13/1109	106/18800	0.00949414	0.0707097	0.0541087	GAPDH/PDK1/DHTKD1/STAT3/APP/ALDOA/LDHA/LDHB/PGK1/TPI1/CBFA2T3/PKM/GCK	13
GO:0060840	BP	GO:0060840	artery development	13/1109	106/18800	0.00949414	0.0707097	0.0541087	PRDM1/LDLR/ENG/VEGFA/TGFB2/SOX4/LOXL1/MYLK/EGR2/TBX2/HOXA13/NGFR/HAND2	13
GO:0003413	BP	GO:0003413	chondrocyte differentiation involved in endochondral bone morphogenesis	4/1109	15/18800	0.00973484	0.0715315	0.0547375	SOX9/ANXA6/TSKU/MATN1	4
GO:0032905	BP	GO:0032905	transforming growth factor beta1 production	4/1109	15/18800	0.00973484	0.0715315	0.0547375	THBS1/FURIN/CD2AP/TSKU	4
GO:0033127	BP	GO:0033127	regulation of histone phosphorylation	4/1109	15/18800	0.00973484	0.0715315	0.0547375	IL1B/RPS6KA4/MAPK3/UBE2B	4
GO:0034116	BP	GO:0034116	positive regulation of heterotypic cell-cell adhesion	4/1109	15/18800	0.00973484	0.0715315	0.0547375	IL1B/CD44/AGER/IL10	4
GO:0070885	BP	GO:0070885	negative regulation of calcineurin-NFAT signaling cascade	4/1109	15/18800	0.00973484	0.0715315	0.0547375	RCAN1/ATP2B4/GSK3B/DYRK2	4
GO:0072075	BP	GO:0072075	metanephric mesenchyme development	4/1109	15/18800	0.00973484	0.0715315	0.0547375	BASP1/SIX4/STAT1/WT1	4
GO:0106057	BP	GO:0106057	negative regulation of calcineurin-mediated signaling	4/1109	15/18800	0.00973484	0.0715315	0.0547375	RCAN1/ATP2B4/GSK3B/DYRK2	4
GO:0007039	BP	GO:0007039	protein catabolic process in the vacuole	5/1109	23/18800	0.00977185	0.0715315	0.0547375	LDLR/CD81/MFSD8/VPS13A/TPP1	5
GO:0019430	BP	GO:0019430	removal of superoxide radicals	5/1109	23/18800	0.00977185	0.0715315	0.0547375	SOD2/SOD3/FBLN5/SOD1/CCS	5
GO:0045663	BP	GO:0045663	positive regulation of myoblast differentiation	5/1109	23/18800	0.00977185	0.0715315	0.0547375	LRRC8A/BOC/AKIRIN1/MYOD1/MAP3K5	5
GO:0045723	BP	GO:0045723	positive regulation of fatty acid biosynthetic process	5/1109	23/18800	0.00977185	0.0715315	0.0547375	PTGS2/LPGAT1/IL1B/SLC45A3/NR1H2	5
GO:0051457	BP	GO:0051457	maintenance of protein location in nucleus	5/1109	23/18800	0.00977185	0.0715315	0.0547375	SP100/SYNE1/CHCHD10/SUN1/SUN2	5
GO:0097150	BP	GO:0097150	neuronal stem cell population maintenance	5/1109	23/18800	0.00977185	0.0715315	0.0547375	FOXO3/FOXO1/HOOK3/CDH2/HES5	5
GO:0045137	BP	GO:0045137	development of primary sexual characteristics	23/1109	231/18800	0.00988122	0.0722369	0.0552774	AR/SOX9/PCYT1B/FNDC3A/CYP1B1/BCL2/VEGFA/TGFB2/FOXO3/PTX3/TLR3/WNT5A/BASP1/LFNG/ACVR2A/SFRP1/RHOBTB3/BOK/HOXA11/IL1A/SIX4/SOD1/WT1	23
GO:0034599	BP	GO:0034599	cellular response to oxidative stress	27/1109	284/18800	0.00998126	0.0728724	0.0557636	ABL1/SOD2/PDK1/CYP1B1/BCL2/TPM1/PPIF/FOXO3/FOXO1/SOD3/ZNF622/CPEB2/ALDH3B1/RPS3/PAWR/FBLN5/NFE2L1/MAP3K5/SOD1/P4HB/MAPK3/CCS/FYN/FZD1/IL10/JUN/SIN3A	27
GO:0030201	BP	GO:0030201	heparan sulfate proteoglycan metabolic process	6/1109	32/18800	0.0100487	0.0732145	0.0560255	DSE/TCF7L2/EXT1/TM9SF2/GLCE/HS6ST3	6
GO:0032970	BP	GO:0032970	regulation of actin filament-based process	35/1109	393/18800	0.0100564	0.0732145	0.0560255	RHOG/ABL1/ACTG1/ARHGAP17/TPM1/PRKCE/DLG1/SEMA5A/RHOQ/RAC1/MYH9/LIMA1/NCKAP1/PDXP/ARHGEF10L/MYADM/NOTCH2/GRB2/SMAD3/CD2AP/SFRP1/RHOBTB3/ATP1A2/RHPN2/SPTAN1/SPTB/COTL1/FCHSD1/IL1A/RICTOR/NF2/CTTN/DAAM2/EFNA5/PAK3	35
GO:0031663	BP	GO:0031663	lipopolysaccharide-mediated signaling pathway	9/1109	62/18800	0.0101204	0.0732145	0.0560255	NFKBIA/IRAK1/PRKCE/TGFB1/IL1B/CCL5/CD180/MTDH/MAPK3	9
GO:0035904	BP	GO:0035904	aorta development	9/1109	62/18800	0.0101204	0.0732145	0.0560255	PRDM1/ENG/TGFB2/SOX4/LOXL1/MYLK/EGR2/TBX2/NGFR	9
GO:0043030	BP	GO:0043030	regulation of macrophage activation	9/1109	62/18800	0.0101204	0.0732145	0.0560255	THBS1/LDLR/WNT5A/GPR137B/IL13/PLA2G4A/IL4R/IL10/HAVCR2	9
GO:0046902	BP	GO:0046902	regulation of mitochondrial membrane permeability	9/1109	62/18800	0.0101204	0.0732145	0.0560255	BNIP3L/PMAIP1/FZD9/BCL2/PPIF/GSK3B/CHCHD10/BAK1/BOK	9
GO:2000736	BP	GO:2000736	regulation of stem cell differentiation	9/1109	62/18800	0.0101204	0.0732145	0.0560255	ABL1/SOX9/TGFB2/STAT3/GSK3B/WNT3A/KDM3A/TCF15/HES5	9
GO:0046785	BP	GO:0046785	microtubule polymerization	11/1109	84/18800	0.0102188	0.0738032	0.0564759	ABL1/OCLN/NIN/SLAIN2/NAV3/RAC1/MAP1B/CAMSAP2/NDE1/RPS3/MAPRE3	11
GO:1903557	BP	GO:1903557	positive regulation of tumor necrosis factor superfamily cytokine production	13/1109	107/18800	0.0102417	0.0738032	0.0564759	THBS1/CLU/STAT3/TLR3/WNT5A/APP/MAPKAPK2/ARID5A/AGER/IL1A/ABCC8/SPON2/HAVCR2	13
GO:2001056	BP	GO:2001056	positive regulation of cysteine-type endopeptidase activity	16/1109	143/18800	0.0102643	0.0738032	0.0564759	PMAIP1/FASLG/F3/WNT3A/SMAD3/SOX7/PPARG/SENP1/BAK1/BOK/RPS3/NGFR/PERP/EGLN3/MAP3K5/FYN	16
GO:0009150	BP	GO:0009150	purine ribonucleotide metabolic process	33/1109	366/18800	0.0102682	0.0738032	0.0564759	NME4/AK4/APRT/ACSL1/GAPDH/PDK1/PAPSS1/ACOT9/DHTKD1/ADCY1/TGFB1/STAT3/DLG1/SLC26A2/RHOQ/GPAM/COASY/APP/ALDOA/LDHA/PGK1/TPI1/CBFA2T3/PANK1/PKM/HACD2/PNP/HPRT1/GCK/HMGCR/SLC35B2/HINT1/PDE7B	33
GO:0090130	BP	GO:0090130	tissue migration	33/1109	366/18800	0.0102682	0.0738032	0.0564759	THBS1/ABL1/PTGS2/SOX9/SP100/CYP1B1/VEGFA/TGFB2/PRKCE/TGFB1/ATP2B4/WNT5A/SEMA5A/RTN4/RAC1/MYH9/FGF2/FUT1/KLF4/PPARG/ADGRA2/FLT4/MIA3/EPHB4/MEOX2/STARD13/NUS1/EGR3/DAAM2/CLEC14A/KANK2/ITGB3/JUN	33
GO:0034219	BP	GO:0034219	carbohydrate transmembrane transport	15/1109	131/18800	0.0103771	0.0742503	0.056818	IRS2/OCLN/ASPSCR1/IL1B/MEF2A/SLC5A3/RHOQ/OSBPL8/STXBP4/SLC2A3/SLC45A3/FGF19/SLC27A1/C3/ADIPOQ	15
GO:0002274	BP	GO:0002274	myeloid leukocyte activation	23/1109	232/18800	0.0103772	0.0742503	0.056818	THBS1/LDLR/NDRG1/CXCL8/CLU/PRKCE/ITGB8/TLR3/WNT5A/APP/CCL5/GPR137B/PLSCR1/NOTCH2/IRF4/AGER/IL13/PLA2G4A/S100A12/IL4R/IL10/JUN/HAVCR2	23
GO:0051897	BP	GO:0051897	positive regulation of protein kinase B signaling	14/1109	119/18800	0.0103806	0.0742503	0.056818	THBS1/ENG/IGF1R/TPBG/TGFB1/SEMA5A/RTN4/F3/OSBPL8/FGF2/TCF7L2/RET/MTDH/RICTOR	14
GO:0051651	BP	GO:0051651	maintenance of location in cell	22/1109	219/18800	0.0103838	0.0742503	0.056818	ABL1/DIAPH1/SP100/SYNE1/PRKCE/FASLG/VPS13A/JPH1/ARHGAP21/GP5/FGF2/ANXA6/CHCHD10/PAFAH1B1/SUN1/IL13/ATP1A2/SLC30A4/SUN2/JPH2/AKAP6/TPCN2	22
GO:0016311	BP	GO:0016311	dephosphorylation	37/1109	422/18800	0.0105159	0.0750978	0.0574666	RCAN1/DUSP1/PALD1/DUSP23/PPP1R15B/PTPRD/BCL2/TGFB2/TGFB1/DLG1/DUSP8/PTPN3/GSK3B/PHLPP1/ARMT1/MTMR10/SLC39A10/PDXP/SMAD3/CTDSPL/CNEP1R1/ATP1A2/PPM1D/CAMK2G/PTPN13/PPP2R1B/DUSP9/PPP1R15A/DUSP18/NPNT/FBXW11/LHPP/EYA3/PTPRE/NCEH1/DUSP28/DUSP4	37
GO:0007015	BP	GO:0007015	actin filament organization	39/1109	450/18800	0.0105299	0.0751017	0.0574695	RHOG/ABL1/ACTG1/DIAPH1/ITGB5/MYO1E/ARHGAP17/MARCKSL1/BCL2/TPM1/PRKCE/DLG1/SEMA5A/RAC1/LIMA1/NCKAP1/ALDOA/PDXP/ARHGEF10L/MYADM/GRB2/SMAD3/CD2AP/SFRP1/MICAL2/RHOBTB3/RHPN2/SPTAN1/SPTB/COTL1/FCHSD1/PAWR/RICTOR/NF2/CTTN/MCU/DAAM2/PAK3/DIAPH2	39
GO:0002204	BP	GO:0002204	somatic recombination of immunoglobulin genes involved in immune response	8/1109	52/18800	0.0106393	0.0754939	0.0577697	BCL6/TGFB1/LIG4/RNF168/CD40LG/CCR6/TNFSF4/IL10	8
GO:0002208	BP	GO:0002208	somatic diversification of immunoglobulins involved in immune response	8/1109	52/18800	0.0106393	0.0754939	0.0577697	BCL6/TGFB1/LIG4/RNF168/CD40LG/CCR6/TNFSF4/IL10	8
GO:0045190	BP	GO:0045190	isotype switching	8/1109	52/18800	0.0106393	0.0754939	0.0577697	BCL6/TGFB1/LIG4/RNF168/CD40LG/CCR6/TNFSF4/IL10	8
GO:1904036	BP	GO:1904036	negative regulation of epithelial cell apoptotic process	8/1109	52/18800	0.0106393	0.0754939	0.0577697	ABL1/IGF1R/WFS1/SEMA5A/SERPINE1/TCF7L2/IL13/NDNF	8
GO:0007009	BP	GO:0007009	plasma membrane organization	17/1109	156/18800	0.0106996	0.0758253	0.0580233	AR/SLC9A3R1/NDRG1/ATG9A/TGFB2/CLU/FASLG/MYH9/VMP1/PLSCR1/ANXA6/DMKN/EHD2/SOD1/SYT7/COL5A1/OSBPL2	17
GO:0060964	BP	GO:0060964	regulation of miRNA-mediated gene silencing	7/1109	42/18800	0.0107331	0.0758688	0.0580566	TRIM71/TGFB1/STAT3/NCOR2/PPARG/ZFP36/ELAVL1	7
GO:0070266	BP	GO:0070266	necroptotic process	7/1109	42/18800	0.0107331	0.0758688	0.0580566	FZD9/PPIF/FASLG/TLR3/PELI1/BOK/IPMK	7
GO:0045732	BP	GO:0045732	positive regulation of protein catabolic process	23/1109	233/18800	0.010893	0.0769016	0.0588468	LDLR/CD81/NEDD4/SOX9/BAG6/RNF40/RNFT1/BBS7/RNF144B/CLU/FOXO1/IL1B/WNT5A/GSK3B/FURIN/CBFA2T3/KLHL40/LPCAT1/USP13/PCSK9/HACE1/SH3D19/FBXW8	23
GO:1903038	BP	GO:1903038	negative regulation of leukocyte cell-cell adhesion	16/1109	144/18800	0.0109357	0.077105	0.0590025	SOCS1/BCL6/DLG1/PELI1/CD274/KLF4/IL4R/PAWR/MIA3/RUNX3/DLG5/TNFRSF21/TNFSF4/TIGIT/IL10/HAVCR2	16
GO:0022898	BP	GO:0022898	regulation of transmembrane transporter activity	26/1109	273/18800	0.0110681	0.0778945	0.0596067	ACTB/NEDD4/RRAD/SLC9A3R1/BCL2/PPIF/PRKCE/DLG1/PTPN3/SLMAP/JPH1/FGF12/CACNG7/APP/VMP1/ALG10B/ARC/ATP1A2/RELN/ABCC8/CACNA1D/EHD3/JPH2/NLGN2/PCSK9/AKAP6	26
GO:0007498	BP	GO:0007498	mesoderm development	15/1109	132/18800	0.0110897	0.0778945	0.0596067	IKZF3/LHX1/VEGFA/WNT5A/WNT3A/ACVR2A/EXT1/SMAD3/KLF4/SMAD1/HOXA11/NF2/CRB2/TCF15/ITGB3	15
GO:0032874	BP	GO:0032874	positive regulation of stress-activated MAPK cascade	15/1109	132/18800	0.0110897	0.0778945	0.0596067	SEMA4C/VEGFA/TGFB2/IL1B/TLR3/WNT5A/APP/ZNF622/AGER/MID1/FGF19/FLT4/IL1A/MAP3K5/HAND2	15
GO:0072503	BP	GO:0072503	cellular divalent inorganic cation homeostasis	42/1109	494/18800	0.0111444	0.0779285	0.0596327	ABL1/DIAPH1/FZD9/BCL2/PRKCE/FASLG/ATP2B4/LRP6/PTGFR/WFS1/WNT5A/JPH1/GP5/SLC41A1/APP/CCL5/MCUR1/FGF2/ANXA6/SLC39A10/PKD1/SMAD3/ATP13A3/IL13/ATP1A2/BAK1/BOK/SLC30A4/MT1A/MCU/CACNA1D/CCR6/TRPC3/TMCO1/JPH2/AKAP6/FYN/CCR4/CMKLR1/TPCN2/KCNK3/F2RL2	42
GO:0032613	BP	GO:0032613	interleukin-10 production	9/1109	63/18800	0.0112068	0.0779285	0.0596327	STAT3/CD274/IRF4/AGER/IL13/CD40LG/TNFRSF21/TNFSF4/TIGIT	9
GO:0032623	BP	GO:0032623	interleukin-2 production	9/1109	63/18800	0.0112068	0.0779285	0.0596327	ABL1/IL1B/NAV3/IRF4/RPS3/IL1A/ZFP36/PNP/HAVCR2	9
GO:0032653	BP	GO:0032653	regulation of interleukin-10 production	9/1109	63/18800	0.0112068	0.0779285	0.0596327	STAT3/CD274/IRF4/AGER/IL13/CD40LG/TNFRSF21/TNFSF4/TIGIT	9
GO:0032663	BP	GO:0032663	regulation of interleukin-2 production	9/1109	63/18800	0.0112068	0.0779285	0.0596327	ABL1/IL1B/NAV3/IRF4/RPS3/IL1A/ZFP36/PNP/HAVCR2	9
GO:0051893	BP	GO:0051893	regulation of focal adhesion assembly	9/1109	63/18800	0.0112068	0.0779285	0.0596327	THBS1/ABL1/ACTG1/VEGFA/RAC1/SMAD3/SFRP1/LIMS1/EFNA5	9
GO:0090109	BP	GO:0090109	regulation of cell-substrate junction assembly	9/1109	63/18800	0.0112068	0.0779285	0.0596327	THBS1/ABL1/ACTG1/VEGFA/RAC1/SMAD3/SFRP1/LIMS1/EFNA5	9
GO:2000401	BP	GO:2000401	regulation of lymphocyte migration	9/1109	63/18800	0.0112068	0.0779285	0.0596327	CCL20/WNT5A/APP/CCL5/CCL4/MIA3/GCSAM/CCR6/CD200R1	9
GO:0001933	BP	GO:0001933	negative regulation of protein phosphorylation	31/1109	341/18800	0.0112685	0.0782597	0.0598861	SOCS1/ABL1/DUSP1/ENG/MLLT1/PPP1R15B/OCLN/AIDA/TGFB1/IL1B/LRP6/SPRY4/SH3BP5/MYADM/GPRC5A/CTDSPL/SOCS3/SFRP1/PPARG/FABP4/BAK1/PTPN13/SFN/NF2/PTK6/HMGCR/ERRFI1/SRCIN1/JUN/UBE2B/ADIPOQ	31
GO:0070588	BP	GO:0070588	calcium ion transmembrane transport	29/1109	314/18800	0.0113742	0.0788952	0.0603724	ABL1/DIAPH1/RRAD/PRKCE/FASLG/ATP2B4/JPH1/SESTD1/GP5/CACNG7/MCUR1/WNT3A/VMP1/ANXA2/FGF2/ANXA6/PKD1/IL13/ATP1A2/CACNA1H/MCU/CACNA1D/TRPC3/TMCO1/EHD3/JPH2/AKAP6/FYN/TPCN2	29
GO:0045637	BP	GO:0045637	regulation of myeloid cell differentiation	21/1109	208/18800	0.0114619	0.0794046	0.0607622	BGLAP/NFKBIA/MEIS1/TGFB1/FOXO3/STAT3/HOXA9/TLR3/MITF/GPR137B/NOTCH2/ACVR2A/ROR2/SFRP1/MAFB/ZFP36/ZBTB46/HOXA5/STAT1/LIF/ADIPOQ	21
GO:0032642	BP	GO:0032642	regulation of chemokine production	12/1109	97/18800	0.0116263	0.0803429	0.0614802	IL6R/IL1B/TLR3/WNT5A/APP/AGER/KLF4/IL4R/TNFSF4/IL10/ADIPOQ/HAVCR2	12
GO:0032755	BP	GO:0032755	positive regulation of interleukin-6 production	12/1109	97/18800	0.0116263	0.0803429	0.0614802	IL6R/STAT3/IL1B/TLR3/WNT5A/APP/ARID5A/AGER/IL1A/AKIRIN2/TNFSF4/SPON2	12
GO:0021988	BP	GO:0021988	olfactory lobe development	6/1109	33/18800	0.0116832	0.0804362	0.0615516	SKI/WNT5A/FUT1/EXT1/ATP1A2/DLX2	6
GO:0033687	BP	GO:0033687	osteoblast proliferation	6/1109	33/18800	0.0116832	0.0804362	0.0615516	ABL1/IGF1R/BCL2/SMAD3/SFRP1/TMEM119	6
GO:2000191	BP	GO:2000191	regulation of fatty acid transport	6/1109	33/18800	0.0116832	0.0804362	0.0615516	THBS1/IRS2/ACSL1/IL1B/PLA2G4A/IL1A	6
GO:0001759	BP	GO:0001759	organ induction	5/1109	24/18800	0.0117562	0.08044	0.0615545	AR/WNT5A/WNT3A/FGF2/HOXA11	5
GO:0045649	BP	GO:0045649	regulation of macrophage differentiation	5/1109	24/18800	0.0117562	0.08044	0.0615545	TGFB1/ROR2/ZBTB46/LIF/ADIPOQ	5
GO:0061162	BP	GO:0061162	establishment of monopolar cell polarity	5/1109	24/18800	0.0117562	0.08044	0.0615545	SLC9A3R1/MYO9A/WNT5A/MAP1B/TCF15	5
GO:0071676	BP	GO:0071676	negative regulation of mononuclear cell migration	5/1109	24/18800	0.0117562	0.08044	0.0615545	DUSP1/MIA3/GCSAM/NBL1/CD200R1	5
GO:2000737	BP	GO:2000737	negative regulation of stem cell differentiation	5/1109	24/18800	0.0117562	0.08044	0.0615545	STAT3/GSK3B/WNT3A/TCF15/HES5	5
GO:0060326	BP	GO:0060326	cell chemotaxis	29/1109	315/18800	0.0118464	0.0809579	0.0619509	THBS1/RHOG/IL6R/DUSP1/TPBG/CXCL8/VEGFA/TGFB2/IL1B/CCL20/WNT5A/SEMA5A/SERPINE1/RAC1/AKIRIN1/CCL5/FGF2/CCL4/S100A12/PIKFYVE/MCU/CCR6/EGR3/MAPK3/CCR4/HSD3B7/CMKLR1/IL10/NBL1	29
GO:0010718	BP	GO:0010718	positive regulation of epithelial to mesenchymal transition	8/1109	53/18800	0.0119008	0.0811298	0.0620824	ENG/TIAM1/TGFB2/TGFB1/IL1B/TCF7L2/SMAD3/CRB2	8
GO:0072132	BP	GO:0072132	mesenchyme morphogenesis	8/1109	53/18800	0.0119008	0.0811298	0.0620824	ENG/SOX9/TGFB2/WNT5A/TMEM100/WNT3A/SMAD3/TBX2	8
GO:0097305	BP	GO:0097305	response to alcohol	23/1109	235/18800	0.0119867	0.081615	0.0624537	AHR/SOD2/BGLAP/IGF1R/ADCY1/CYP1B1/PRKCE/TGFB1/FOXO3/KLF9/LRP6/PTGFR/IL13/SFRP1/FGF19/BAK1/H6PD/LRP8/TNFSF4/SOD1/FYN/EFNA5/ADIPOQ	23
GO:0046631	BP	GO:0046631	alpha-beta T cell activation	17/1109	158/18800	0.0120551	0.0819804	0.0627333	IL6R/SOCS1/PRDM1/ABL1/CD81/BCL6/BCL2/STAT3/CD274/IRF4/AGER/ELF4/IL4R/RUNX3/PNP/TNFSF4/BCL11B	17
GO:0016601	BP	GO:0016601	Rac protein signal transduction	7/1109	43/18800	0.0121845	0.0823582	0.0630224	RHOG/TIAM1/ARHGAP17/RAC1/NCKAP1/HACE1/RHOU	7
GO:0031063	BP	GO:0031063	regulation of histone deacetylation	7/1109	43/18800	0.0121845	0.0823582	0.0630224	SKI/NIPBL/YEATS2/BCL6/VEGFA/SUV39H1/JDP2	7
GO:0046394	BP	GO:0046394	carboxylic acid biosynthetic process	29/1109	316/18800	0.0123345	0.0823582	0.0630224	PTGS2/BCAT1/LTA4H/LPGAT1/SLC27A2/ATP2B4/IL1B/PRKAB2/ABCD3/PTGIS/OLAH/BHMT2/SCD5/FGFR4/PLA2G4A/SLC45A3/MTHFD1L/FGF19/WDTC1/HACD2/PLOD2/NR1H2/CYP1A1/GOT1/CPS1/PRKAB1/HSD3B7/AGXT2/OSBPL2	29
GO:0060402	BP	GO:0060402	calcium ion transport into cytosol	18/1109	171/18800	0.0123498	0.0823582	0.0630224	ABL1/DIAPH1/BCL2/PRKCE/FASLG/ATP2B4/JPH1/GP5/FGF2/IL13/ATP1A2/BAK1/CACNA1D/TRPC3/JPH2/AKAP6/FYN/TPCN2	18
GO:0001947	BP	GO:0001947	heart looping	9/1109	64/18800	0.0123781	0.0823582	0.0630224	ENG/BBS7/WNT5A/WNT3A/NOTCH2/SMAD3/MICAL2/TBX2/HAND2	9
GO:0031638	BP	GO:0031638	zymogen activation	9/1109	64/18800	0.0123781	0.0823582	0.0630224	THBS1/C1RL/SERPINE1/ANXA2/PGK1/FURIN/BAK1/PERP/DHCR24	9
GO:0031649	BP	GO:0031649	heat generation	4/1109	16/18800	0.0123836	0.0823582	0.0630224	PTGS2/IL1B/IL1A/SLC27A1	4
GO:0044065	BP	GO:0044065	regulation of respiratory system process	4/1109	16/18800	0.0123836	0.0823582	0.0630224	TSHZ3/ATP1A2/NLGN2/PBX3	4
GO:0046184	BP	GO:0046184	aldehyde biosynthetic process	4/1109	16/18800	0.0123836	0.0823582	0.0630224	TPI1/TKT/KDM3A/CACNA1H	4
GO:0055064	BP	GO:0055064	chloride ion homeostasis	4/1109	16/18800	0.0123836	0.0823582	0.0630224	CA12/CKB/FASLG/SLC12A5	4
GO:0055083	BP	GO:0055083	monovalent inorganic anion homeostasis	4/1109	16/18800	0.0123836	0.0823582	0.0630224	CA12/CKB/FASLG/SLC12A5	4
GO:0060330	BP	GO:0060330	regulation of response to interferon-gamma	4/1109	16/18800	0.0123836	0.0823582	0.0630224	SOCS1/TXK/PPARG/NR1H2	4
GO:0060334	BP	GO:0060334	regulation of interferon-gamma-mediated signaling pathway	4/1109	16/18800	0.0123836	0.0823582	0.0630224	SOCS1/TXK/PPARG/NR1H2	4
GO:0071391	BP	GO:0071391	cellular response to estrogen stimulus	4/1109	16/18800	0.0123836	0.0823582	0.0630224	AR/TRIM24/ARID5A/SFRP1	4
GO:0072224	BP	GO:0072224	metanephric glomerulus development	4/1109	16/18800	0.0123836	0.0823582	0.0630224	LHX1/RET/WT1/ADIPOQ	4
GO:1901201	BP	GO:1901201	regulation of extracellular matrix assembly	4/1109	16/18800	0.0123836	0.0823582	0.0630224	SOX9/ANTXR1/TGFB1/SMAD3	4
GO:2000095	BP	GO:2000095	regulation of Wnt signaling pathway, planar cell polarity pathway	4/1109	16/18800	0.0123836	0.0823582	0.0630224	ABL1/ZNRF3/SFRP1/SPEF1	4
GO:0045685	BP	GO:0045685	regulation of glial cell differentiation	10/1109	75/18800	0.0123923	0.0823582	0.0630224	LDLR/ASPA/TGFB1/EGR2/SLC45A3/DLX2/TNFRSF21/DAAM2/LIF/HES5	10
GO:0140056	BP	GO:0140056	organelle localization by membrane tethering	10/1109	75/18800	0.0123923	0.0823582	0.0630224	STX3/RAB10/RAB15/VMP1/KCNB1/RAB3B/VPS18/STX1B/PPFIA3/RAB8B	10
GO:0006814	BP	GO:0006814	sodium ion transport	24/1109	249/18800	0.0124387	0.0824694	0.0631075	NEDD4/PER1/SLC20A1/SLC5A6/SLC9A3R1/SLC38A1/SLC38A7/PRKCE/ATP2B4/DLG1/PTPN3/SLC5A3/SLMAP/SLC9A6/FGF12/SLC41A1/SIK1/ATP1A2/SLC17A8/CACNA1H/KLHL3/SLC22A4/PCSK9/TPCN2	24
GO:0015833	BP	GO:0015833	peptide transport	24/1109	249/18800	0.0124387	0.0824694	0.0631075	IRS2/SLC9A3R1/LRRC8A/MIDN/PRKCE/IL1B/CCL5/SOX4/STXBP4/TCF7L2/SFRP1/CAMK2G/RASL10B/SNX19/ABCC8/MCU/KCNB1/GCK/ABCA12/NLGN2/ILDR1/SYT7/EFNA5/RAB8B	24
GO:0018394	BP	GO:0018394	peptidyl-lysine acetylation	19/1109	184/18800	0.0125424	0.0828166	0.0633732	ACTB/MLLT1/PER1/SMARCB1/BAG6/CPA4/YEATS2/IL1B/SOX4/MYOD1/ARID5A/IRF4/MORF4L2/ATAT1/RPS6KA4/MAPK3/LIF/TRRAP/SIN3A	19
GO:0016575	BP	GO:0016575	histone deacetylation	12/1109	98/18800	0.0125601	0.0828166	0.0633732	PER1/SKI/NIPBL/YEATS2/BCL6/VEGFA/RBBP4/MORF4L2/SUV39H1/GATAD2B/JDP2/SIN3A	12
GO:0032602	BP	GO:0032602	chemokine production	12/1109	98/18800	0.0125601	0.0828166	0.0633732	IL6R/IL1B/TLR3/WNT5A/APP/AGER/KLF4/IL4R/TNFSF4/IL10/ADIPOQ/HAVCR2	12
GO:0060349	BP	GO:0060349	bone morphogenesis	12/1109	98/18800	0.0125601	0.0828166	0.0633732	SKI/SOX9/ATG9A/ANXA6/EXT1/RARB/CYP26B1/FGFR3/TSKU/HOXA11/MATN1/TMEM119	12
GO:0030595	BP	GO:0030595	leukocyte chemotaxis	23/1109	236/18800	0.0125656	0.0828166	0.0633732	THBS1/IL6R/DUSP1/CXCL8/VEGFA/TGFB2/IL1B/CCL20/WNT5A/SERPINE1/RAC1/AKIRIN1/CCL5/CCL4/S100A12/PIKFYVE/MCU/CCR6/MAPK3/HSD3B7/CMKLR1/IL10/NBL1	23
GO:0001889	BP	GO:0001889	liver development	15/1109	134/18800	0.0126298	0.082945	0.0634714	SOD2/SOX9/ONECUT2/PTPN3/WNT3A/PKD1/NOTCH2/SMAD3/RPS15/IGF2R/PCSK9/CYP1A1/CPS1/IL10/JUN	15
GO:0014074	BP	GO:0014074	response to purine-containing compound	15/1109	134/18800	0.0126298	0.082945	0.0634714	AHR/PTGS2/PER1/CYP1B1/IL1B/APP/PDXP/TRPC3/RAPGEF1/SOD1/STAT1/AKAP6/CPS1/WT1/ADIPOQ	15
GO:0070304	BP	GO:0070304	positive regulation of stress-activated protein kinase signaling cascade	15/1109	134/18800	0.0126298	0.082945	0.0634714	SEMA4C/VEGFA/TGFB2/IL1B/TLR3/WNT5A/APP/ZNF622/AGER/MID1/FGF19/FLT4/IL1A/MAP3K5/HAND2	15
GO:0014902	BP	GO:0014902	myotube differentiation	14/1109	122/18800	0.0127688	0.0837585	0.0640939	CD81/RCAN1/SKI/BCL2/MYH9/SIK1/MYOD1/CYP26B1/KLHL40/IL4R/SIX4/CACNA1H/EHD2/TMEM119	14
GO:0009791	BP	GO:0009791	post-embryonic development	11/1109	87/18800	0.0131413	0.0858838	0.0657203	PRDM1/ABL1/SOD2/MYO1E/LHX1/BCL2/VEGFA/KLF4/BAK1/IGF2R/BCL11B	11
GO:0001890	BP	GO:0001890	placenta development	16/1109	147/18800	0.0131595	0.0858838	0.0657203	STK4/PRDM1/PTGS2/DEDD/ITGB8/VASH2/PKD1/NOTCH2/GRB2/SOCS3/PPARG/SOD1/LIF/IL10/PLCD3/FBXW8	16
GO:0034614	BP	GO:0034614	cellular response to reactive oxygen species	16/1109	147/18800	0.0131595	0.0858838	0.0657203	ABL1/SOD2/CYP1B1/TPM1/PPIF/FOXO3/SOD3/RPS3/PAWR/FBLN5/MAP3K5/SOD1/MAPK3/CCS/IL10/JUN	16
GO:2000377	BP	GO:2000377	regulation of reactive oxygen species metabolic process	16/1109	147/18800	0.0131595	0.0858838	0.0657203	THBS1/SOD2/CYP1B1/BCL2/TGFB1/FOXO3/FOXO1/SLC5A3/RAC1/COQ7/SLC25A33/GRB2/PIKFYVE/FBLN5/SOD1/FYN	16
GO:0051258	BP	GO:0051258	protein polymerization	26/1109	277/18800	0.0131701	0.0858838	0.0657203	ABL1/DIAPH1/OCLN/NIN/PRKCE/DLG1/SLAIN2/NAV3/RAC1/MAP1B/NCKAP1/CAMSAP2/MYADM/GRB2/NDE1/SPTAN1/SPTB/COTL1/FCHSD1/RPS3/RICTOR/CTTN/MAPRE3/DAAM2/PAK3/DIAPH2	26
GO:0014888	BP	GO:0014888	striated muscle adaptation	8/1109	54/18800	0.0132689	0.0862248	0.0659812	FOXO1/ATP2B4/MYOD1/SMAD3/PPARG/CAMK2G/TRPC3/ERRFI1	8
GO:0061900	BP	GO:0061900	glial cell activation	8/1109	54/18800	0.0132689	0.0862248	0.0659812	LDLR/CLU/IL1B/TLR3/APP/AGER/IL13/JUN	8
GO:0071320	BP	GO:0071320	cellular response to cAMP	8/1109	54/18800	0.0132689	0.0862248	0.0659812	AHR/CYP1B1/APP/RAPGEF1/AKAP6/CPS1/WT1/ADIPOQ	8
GO:0042180	BP	GO:0042180	cellular ketone metabolic process	21/1109	211/18800	0.0133257	0.0864925	0.0661861	IRS2/PTGS2/PDK1/SOX9/LPGAT1/PRKCE/ATP2B4/IL1B/COQ7/TPI1/NCOR2/AKR1B10/FGFR4/SLC45A3/PPARG/FGF19/H6PD/WDTC1/CACNA1H/NR1H2/ADIPOQ	21
GO:0016053	BP	GO:0016053	organic acid biosynthetic process	29/1109	318/18800	0.0133594	0.08661	0.066276	PTGS2/BCAT1/LTA4H/LPGAT1/SLC27A2/ATP2B4/IL1B/PRKAB2/ABCD3/PTGIS/OLAH/BHMT2/SCD5/FGFR4/PLA2G4A/SLC45A3/MTHFD1L/FGF19/WDTC1/HACD2/PLOD2/NR1H2/CYP1A1/GOT1/CPS1/PRKAB1/HSD3B7/AGXT2/OSBPL2	29
GO:0031128	BP	GO:0031128	developmental induction	6/1109	34/18800	0.0134965	0.0871934	0.0667224	AR/SOX9/WNT5A/WNT3A/FGF2/HOXA11	6
GO:0032743	BP	GO:0032743	positive regulation of interleukin-2 production	6/1109	34/18800	0.0134965	0.0871934	0.0667224	ABL1/IL1B/IRF4/RPS3/IL1A/PNP	6
GO:0034383	BP	GO:0034383	low-density lipoprotein particle clearance	6/1109	34/18800	0.0134965	0.0871934	0.0667224	LDLR/ANXA2/ABCC8/PCSK9/NCEH1/ADIPOQ	6
GO:0062197	BP	GO:0062197	cellular response to chemical stress	30/1109	332/18800	0.0135252	0.0872774	0.0667867	ABL1/PTGS2/SOD2/PDK1/CYP1B1/BCL2/TPM1/PPIF/FOXO3/FOXO1/SOD3/ZNF622/CPEB2/ALDH3B1/MYLK/RPS3/PAWR/FBLN5/NFE2L1/MAP3K5/ERRFI1/SOD1/P4HB/MAPK3/CCS/FYN/FZD1/IL10/JUN/SIN3A	30
GO:0010951	BP	GO:0010951	negative regulation of endopeptidase activity	24/1109	251/18800	0.0136172	0.0877692	0.067163	THBS1/PTGS2/GAPDH/ANXA8/ANXA8L1/TIMP3/VEGFA/SERPINI1/PEBP1/SERPINE1/CD44/APP/ANXA2/FURIN/SERPINA4/KLF4/CST9/SFN/SPINT3/CRB2/TNFAIP8/DHCR24/C3/PAPLN	24
GO:0001938	BP	GO:0001938	positive regulation of endothelial cell proliferation	13/1109	111/18800	0.0136997	0.0878507	0.0672254	VEGFA/STAT3/WNT5A/SEMA5A/VASH2/F3/APLN/FGF2/FLT4/EGR3/ITGB3/IL10/JUN	13
GO:0046632	BP	GO:0046632	alpha-beta T cell differentiation	13/1109	111/18800	0.0136997	0.0878507	0.0672254	IL6R/SOCS1/PRDM1/ABL1/BCL6/BCL2/STAT3/IRF4/IL4R/RUNX3/PNP/TNFSF4/BCL11B	13
GO:0006509	BP	GO:0006509	membrane protein ectodomain proteolysis	7/1109	44/18800	0.0137721	0.0878507	0.0672254	TIMP3/IL1B/PTPN3/MYH9/FURIN/IL10/SH3D19	7
GO:0021762	BP	GO:0021762	substantia nigra development	7/1109	44/18800	0.0137721	0.0878507	0.0672254	ACTB/ZNF148/CKB/BASP1/FGF2/S100A1/YWHAQ	7
GO:0021795	BP	GO:0021795	cerebral cortex cell migration	7/1109	44/18800	0.0137721	0.0878507	0.0672254	SYNE2/RTN4/PAFAH1B1/SUN1/RELN/LRP8/SRGAP2	7
GO:0048286	BP	GO:0048286	lung alveolus development	7/1109	44/18800	0.0137721	0.0878507	0.0672254	ATXN1L/FLT4/FOXA1/HOXA5/ABCA12/ERRFI1/LIF	7
GO:0060147	BP	GO:0060147	regulation of post-transcriptional gene silencing	7/1109	44/18800	0.0137721	0.0878507	0.0672254	TRIM71/TGFB1/STAT3/NCOR2/PPARG/ZFP36/ELAVL1	7
GO:0061001	BP	GO:0061001	regulation of dendritic spine morphogenesis	7/1109	44/18800	0.0137721	0.0878507	0.0672254	CAPRIN1/PAFAH1B1/ARC/RELN/LRP8/PAK3/SRCIN1	7
GO:1900368	BP	GO:1900368	regulation of post-transcriptional gene silencing by RNA	7/1109	44/18800	0.0137721	0.0878507	0.0672254	TRIM71/TGFB1/STAT3/NCOR2/PPARG/ZFP36/ELAVL1	7
GO:0018393	BP	GO:0018393	internal peptidyl-lysine acetylation	18/1109	173/18800	0.0137998	0.0879262	0.0672832	ACTB/MLLT1/PER1/SMARCB1/BAG6/CPA4/YEATS2/IL1B/MYOD1/ARID5A/IRF4/MORF4L2/ATAT1/RPS6KA4/MAPK3/LIF/TRRAP/SIN3A	18
GO:0006658	BP	GO:0006658	phosphatidylserine metabolic process	5/1109	25/18800	0.0139973	0.0882738	0.0675491	LPCAT3/OSBPL10/OSBPL8/PLSCR1/SLC27A1	5
GO:0031639	BP	GO:0031639	plasminogen activation	5/1109	25/18800	0.0139973	0.0882738	0.0675491	THBS1/SERPINE1/ANXA2/PGK1/DHCR24	5
GO:0032469	BP	GO:0032469	endoplasmic reticulum calcium ion homeostasis	5/1109	25/18800	0.0139973	0.0882738	0.0675491	BCL2/WFS1/APP/BAK1/TMCO1	5
GO:0046639	BP	GO:0046639	negative regulation of alpha-beta T cell differentiation	5/1109	25/18800	0.0139973	0.0882738	0.0675491	SOCS1/BCL6/IL4R/RUNX3/TNFSF4	5
GO:0048668	BP	GO:0048668	collateral sprouting	5/1109	25/18800	0.0139973	0.0882738	0.0675491	ABL1/NIN/APP/WNT3A/EFNA5	5
GO:0061339	BP	GO:0061339	establishment or maintenance of monopolar cell polarity	5/1109	25/18800	0.0139973	0.0882738	0.0675491	SLC9A3R1/MYO9A/WNT5A/MAP1B/TCF15	5
GO:0071450	BP	GO:0071450	cellular response to oxygen radical	5/1109	25/18800	0.0139973	0.0882738	0.0675491	SOD2/SOD3/FBLN5/SOD1/CCS	5
GO:0071451	BP	GO:0071451	cellular response to superoxide	5/1109	25/18800	0.0139973	0.0882738	0.0675491	SOD2/SOD3/FBLN5/SOD1/CCS	5
GO:1905523	BP	GO:1905523	positive regulation of macrophage migration	5/1109	25/18800	0.0139973	0.0882738	0.0675491	THBS1/AKIRIN1/CCL5/MAPK3/CMKLR1	5
GO:0043542	BP	GO:0043542	endothelial cell migration	26/1109	279/18800	0.0143353	0.0902172	0.0690363	THBS1/ABL1/PTGS2/SP100/CYP1B1/VEGFA/TGFB1/ATP2B4/WNT5A/SEMA5A/RAC1/MYH9/FGF2/FUT1/KLF4/PPARG/ADGRA2/FLT4/MIA3/EPHB4/MEOX2/STARD13/NUS1/EGR3/CLEC14A/ITGB3	26
GO:0050806	BP	GO:0050806	positive regulation of synaptic transmission	17/1109	161/18800	0.014338	0.0902172	0.0690363	ABL1/PTGS2/STX3/ADCY1/PRKCE/TSHZ3/GSK3B/CACNG7/APP/RIMS3/AGER/ROR2/MPP2/ARC/RELN/NLGN2/STX1B	17
GO:0014013	BP	GO:0014013	regulation of gliogenesis	12/1109	100/18800	0.014599	0.0917559	0.0702137	LDLR/SKI/ASPA/TGFB1/IL1B/EGR2/DLX2/NF2/ABCC8/DAAM2/LIF/HES5	12
GO:0031669	BP	GO:0031669	cellular response to nutrient levels	21/1109	213/18800	0.0146965	0.0922642	0.0706027	BGLAP/PMAIP1/TRIM24/BCL2/FOXO3/FOXO1/PRKAB2/SIK1/MYOD1/POSTN/SFRP1/PPM1D/SUV39H1/SESN3/KCNB1/MAP3K5/MAPK3/KANK2/PCSK9/PRKAB1/XPR1	21
GO:1905517	BP	GO:1905517	macrophage migration	8/1109	55/18800	0.0147485	0.0924759	0.0707647	THBS1/CD81/AKIRIN1/CCL5/ROR2/MAPK3/CMKLR1/CD200R1	8
GO:0006919	BP	GO:0006919	activation of cysteine-type endopeptidase activity involved in apoptotic process	10/1109	77/18800	0.0147635	0.0924759	0.0707647	PMAIP1/FASLG/F3/SMAD3/PPARG/SENP1/BAK1/BOK/NGFR/EGLN3	10
GO:0006081	BP	GO:0006081	cellular aldehyde metabolic process	9/1109	66/18800	0.0149909	0.0935834	0.0716122	ADH5/CYP1B1/PDXP/TPI1/ALDH3B1/TKT/KDM3A/CACNA1H/AGXT2	9
GO:0070265	BP	GO:0070265	necrotic cell death	9/1109	66/18800	0.0149909	0.0935834	0.0716122	ATG9A/FZD9/PPIF/FASLG/TLR3/PELI1/BOK/IPMK/MAP3K5	9
GO:2000514	BP	GO:2000514	regulation of CD4-positive, alpha-beta T cell activation	9/1109	66/18800	0.0149909	0.0935834	0.0716122	SOCS1/CD81/BCL6/CD274/IRF4/AGER/IL4R/RUNX3/TNFSF4	9
GO:0090092	BP	GO:0090092	regulation of transmembrane receptor protein serine/threonine kinase signaling pathway	25/1109	267/18800	0.0152627	0.0948175	0.0725565	THBS1/ABL1/ENG/SKI/ONECUT2/TGFB2/TGFB1/WNT5A/RNF111/NOTCH2/ACVR2A/SMAD3/SFRP1/SKIL/PPARG/FBN2/HOXA13/SPINT3/CRB2/NPNT/FZD1/HES5/NBL1/CHRDL1/TGFBR3L	25
GO:0006475	BP	GO:0006475	internal protein amino acid acetylation	18/1109	175/18800	0.0153803	0.0948175	0.0725565	ACTB/MLLT1/PER1/SMARCB1/BAG6/CPA4/YEATS2/IL1B/MYOD1/ARID5A/IRF4/MORF4L2/ATAT1/RPS6KA4/MAPK3/LIF/TRRAP/SIN3A	18
GO:0001710	BP	GO:0001710	mesodermal cell fate commitment	4/1109	17/18800	0.0154518	0.0948175	0.0725565	WNT3A/KLF4/SMAD1/HOXA11	4
GO:0006390	BP	GO:0006390	mitochondrial transcription	4/1109	17/18800	0.0154518	0.0948175	0.0725565	FOXO3/SLC25A33/CHCHD10/TFB1M	4
GO:0010934	BP	GO:0010934	macrophage cytokine production	4/1109	17/18800	0.0154518	0.0948175	0.0725565	TGFB2/TGFB1/WNT5A/SPON2	4
GO:0010935	BP	GO:0010935	regulation of macrophage cytokine production	4/1109	17/18800	0.0154518	0.0948175	0.0725565	TGFB2/TGFB1/WNT5A/SPON2	4
GO:0045198	BP	GO:0045198	establishment of epithelial cell apical/basal polarity	4/1109	17/18800	0.0154518	0.0948175	0.0725565	SLC9A3R1/MYO9A/WNT5A/TCF15	4
GO:0045956	BP	GO:0045956	positive regulation of calcium ion-dependent exocytosis	4/1109	17/18800	0.0154518	0.0948175	0.0725565	SCAMP5/CACNA1H/KCNB1/SYT7	4
GO:0046827	BP	GO:0046827	positive regulation of protein export from nucleus	4/1109	17/18800	0.0154518	0.0948175	0.0725565	IL1B/GSK3B/TCF7L2/SFN	4
GO:0048339	BP	GO:0048339	paraxial mesoderm development	4/1109	17/18800	0.0154518	0.0948175	0.0725565	WNT5A/WNT3A/SMAD3/TCF15	4
GO:0070230	BP	GO:0070230	positive regulation of lymphocyte apoptotic process	4/1109	17/18800	0.0154518	0.0948175	0.0725565	WNT5A/CCL5/CD274/IL10	4
GO:0090036	BP	GO:0090036	regulation of protein kinase C signaling	4/1109	17/18800	0.0154518	0.0948175	0.0725565	VEGFA/WNT5A/MYADM/FLT4	4
GO:1903358	BP	GO:1903358	regulation of Golgi organization	4/1109	17/18800	0.0154518	0.0948175	0.0725565	USP6NL/CAMSAP2/EHD3/MAPK3	4
GO:0035633	BP	GO:0035633	maintenance of blood-brain barrier	6/1109	35/18800	0.0154974	0.0948175	0.0725565	PTGS2/ACTB/ACTG1/OCLN/VEGFA/ABCC8	6
GO:1905898	BP	GO:1905898	positive regulation of response to endoplasmic reticulum stress	6/1109	35/18800	0.0154974	0.0948175	0.0725565	PMAIP1/BAG6/RNFT1/BAK1/BOK/USP13	6
GO:0010677	BP	GO:0010677	negative regulation of cellular carbohydrate metabolic process	7/1109	45/18800	0.0155025	0.0948175	0.0725565	MIDN/STAT3/GSK3B/SIK1/CBFA2T3/GCK/ADIPOQ	7
GO:1900271	BP	GO:1900271	regulation of long-term synaptic potentiation	7/1109	45/18800	0.0155025	0.0948175	0.0725565	ABL1/ADCY1/GSK3B/APP/AGER/ARC/RELN	7
GO:1904646	BP	GO:1904646	cellular response to amyloid-beta	7/1109	45/18800	0.0155025	0.0948175	0.0725565	IGF1R/FOXO3/GSK3B/APP/AGER/NGFR/FYN	7
GO:0034765	BP	GO:0034765	regulation of ion transmembrane transport	40/1109	476/18800	0.0155128	0.0948175	0.0725565	ABL1/DIAPH1/NEDD4/RRAD/SLC9A3R1/PPIF/PRKCE/ATP2B4/DLG1/PTPN3/SLMAP/JPH1/SESTD1/FGF12/CACNG7/APP/KCND3/KCNK6/KCNA7/VMP1/IL13/ALG10B/ARC/ATP1A2/RELN/CACNA1H/ABCC8/CACNA1D/KCNC3/KCNB1/KCNK5/EHD3/JPH2/NLGN2/KCNN4/PCSK9/AKAP6/FYN/CLIC5/TPCN2	40
GO:0043280	BP	GO:0043280	positive regulation of cysteine-type endopeptidase activity involved in apoptotic process	14/1109	125/18800	0.0155622	0.0949105	0.0726277	PMAIP1/FASLG/F3/WNT3A/SMAD3/SOX7/PPARG/SENP1/BAK1/BOK/RPS3/NGFR/EGLN3/MAP3K5	14
GO:0050868	BP	GO:0050868	negative regulation of T cell activation	14/1109	125/18800	0.0155622	0.0949105	0.0726277	SOCS1/BCL6/DLG1/PELI1/CD274/IL4R/PAWR/RUNX3/DLG5/TNFRSF21/TNFSF4/TIGIT/IL10/HAVCR2	14
GO:0046879	BP	GO:0046879	hormone secretion	26/1109	281/18800	0.0155815	0.0949243	0.0726383	IRS2/LRRC8A/MIDN/PRKCE/IL1B/CCL5/SOX4/STXBP4/TCF7L2/SFRP1/PPARG/CAMK2G/RASL10B/SNX19/ABCC8/MCU/KCNB1/GCK/ABCA12/NLGN2/ILDR1/SYT7/EFNA5/LIF/ADIPOQ/RAB8B	26
GO:0001649	BP	GO:0001649	osteoblast differentiation	23/1109	241/18800	0.0158044	0.0961763	0.0735963	IL6R/BGLAP/SKI/SOX9/DDR2/GSK3B/WNT3A/FGF2/ACVR2A/SMAD3/SFRP1/IBSP/RPS15/TWIST2/PPARG/SMAD1/FBN2/SMOC1/NPNT/HAND2/FZD1/TMEM119/ITGA11	23
GO:0030307	BP	GO:0030307	positive regulation of cell growth	17/1109	163/18800	0.0160384	0.0974646	0.0745821	TAF9B/BCL2/VEGFA/TGFB2/SEMA5A/CACNG7/MAP1B/SLC25A33/WNT3A/PAFAH1B1/SFRP1/SFN/IGFBP1/EXOSC2/AKAP6/EFNA5/RNF157	17
GO:0007422	BP	GO:0007422	peripheral nervous system development	10/1109	78/18800	0.0160687	0.0974646	0.0745821	SKI/ONECUT2/NDRG1/SERPINI1/SLC5A3/EGR2/RUNX3/EGR3/SOD1/HAND2	10
GO:0007492	BP	GO:0007492	endoderm development	10/1109	78/18800	0.0160687	0.0974646	0.0745821	DUSP1/ITGB5/LHX1/COL5A2/EXT1/SMAD3/ARC/SOX7/COL5A1/DUSP4	10
GO:0007266	BP	GO:0007266	Rho protein signal transduction	15/1109	138/18800	0.016206	0.0981901	0.0751373	RHOG/ABL1/BCL6/ARHGEF12/RAC1/CDC42SE2/ARHGEF3/ARHGAP42/NGFR/STARD13/PLEKHG7/STARD8/KANK2/RHOU/F2RL2	15
GO:0003012	BP	GO:0003012	muscle system process	38/1109	449/18800	0.0162422	0.0983026	0.0752234	PTGS2/TPM1/FOXO3/FOXO1/ATP2B4/DLG1/IL1B/MEF2A/SLMAP/FGF12/KCND3/ALDOA/ANXA6/MYOD1/SMAD3/MYLK/ATP1A2/PPARG/ARHGAP42/CAMK2G/TBX2/SYNM/MYH14/CTTN/CACNA1H/ABCC8/CACNA1D/TRPC3/MYH11/EHD3/ZDHHC21/ERRFI1/SOD1/NPNT/HAND2/AKAP6/TPCN2/SMTN	38
GO:0030166	BP	GO:0030166	proteoglycan biosynthetic process	8/1109	56/18800	0.0163443	0.0987054	0.0755316	CHPF2/DSE/TCF7L2/EXT1/TM9SF2/GLCE/CHST15/HS6ST3	8
GO:0060337	BP	GO:0060337	type I interferon signaling pathway	8/1109	56/18800	0.0163443	0.0987054	0.0755316	SP100/STAT2/IRAK1/WNT5A/IFNAR2/JAK1/STAT1/IFNAR1	8
GO:0042531	BP	GO:0042531	positive regulation of tyrosine phosphorylation of STAT protein	9/1109	67/18800	0.0164397	0.0990511	0.0757962	IL6R/CCL5/IL13/FGFR3/PTK6/CRLF1/FYN/LIF/HES5	9
GO:0071300	BP	GO:0071300	cellular response to retinoic acid	9/1109	67/18800	0.0164397	0.0990511	0.0757962	SOX9/WNT5A/GSK3B/WNT3A/RET/CYP26B1/PTK6/WNT9A/HAND2	9
GO:0007350	BP	GO:0007350	blastoderm segmentation	5/1109	26/18800	0.0165085	0.0990511	0.0757962	WNT5A/BASP1/WT1/SEMA3F/PLD6	5
GO:0021895	BP	GO:0021895	cerebral cortex neuron differentiation	5/1109	26/18800	0.0165085	0.0990511	0.0757962	C21orf91/PAFAH1B1/DLX2/HPRT1/SIN3A	5
GO:0030878	BP	GO:0030878	thyroid gland development	5/1109	26/18800	0.0165085	0.0990511	0.0757962	HOXA3/SMAD3/TG/HOXA5/MAPK3	5
GO:0050857	BP	GO:0050857	positive regulation of antigen receptor-mediated signaling pathway	5/1109	26/18800	0.0165085	0.0990511	0.0757962	CD81/CMTM3/SLC39A10/RPS3/KCNN4	5
GO:0061097	BP	GO:0061097	regulation of protein tyrosine kinase activity	11/1109	90/18800	0.0166569	0.0998337	0.076395	APP/CCL5/SH3BP5/WNT3A/GPRC5A/RELN/EPGN/PTK6/LRP8/ERRFI1/SRCIN1	11
GO:0071219	BP	GO:0071219	cellular response to molecule of bacterial origin	22/1109	229/18800	0.0167676	0.100389	0.0768196	ABL1/NFKBIA/CXCL8/IRAK1/PRKCE/TGFB1/IL1B/WNT5A/SERPINE1/CCL5/CD274/ARID5A/CD180/VIM/IL1A/MTDH/ZFP36/TNFSF4/MAPK3/SPON2/IL10/HAVCR2	22
GO:1904062	BP	GO:1904062	regulation of cation transmembrane transport	31/1109	352/18800	0.0170427	0.101926	0.0779962	ABL1/DIAPH1/NEDD4/RRAD/SLC9A3R1/PPIF/PRKCE/ATP2B4/DLG1/PTPN3/SLMAP/JPH1/SESTD1/FGF12/CACNG7/APP/VMP1/IL13/ALG10B/ARC/ATP1A2/RELN/ABCC8/CACNA1D/EHD3/JPH2/NLGN2/KCNN4/PCSK9/AKAP6/FYN	31
GO:0050727	BP	GO:0050727	regulation of inflammatory response	34/1109	394/18800	0.017075	0.101975	0.0780335	PTGS2/LDLR/CD81/NFKBIA/LPCAT3/RHBDF2/BCL6/IL1B/TLR3/WNT5A/SERPINE1/APP/CCL5/NR1D2/PTGIS/SMAD3/FURIN/AGER/SOCS3/IL13/S100A12/KLF4/PPARG/FABP4/ZFP36/RICTOR/TNFSF4/SOD1/FYN/C2CD4B/IL10/C3/ADIPOQ/CD200R1	34
GO:0071383	BP	GO:0071383	cellular response to steroid hormone stimulus	20/1109	203/18800	0.0170876	0.101975	0.0780335	AR/IGF1R/NEDD4/PER1/CYP1B1/DAXX/FOXO3/KLF9/RNF6/UBR5/MYOD1/NCOR2/SFRP1/ATP1A2/FOXA1/KDM3A/ZFP36/ERRFI1/KANK2/VPS18	20
GO:0051962	BP	GO:0051962	positive regulation of nervous system development	25/1109	270/18800	0.0173158	0.103066	0.0788685	TIAM1/TPBG/ASPA/PTPRD/VEGFA/NIN/CAPRIN1/TGFB1/IL1B/SEMA5A/MAP1B/WNT3A/LIG4/PAFAH1B1/SKIL/THBS2/EGR2/RELN/DLG5/LRP8/NLGN2/EFNA5/LIF/PAK3/FBXW8	25
GO:0110053	BP	GO:0110053	regulation of actin filament organization	25/1109	270/18800	0.0173158	0.103066	0.0788685	ABL1/ACTG1/TPM1/PRKCE/DLG1/SEMA5A/RAC1/LIMA1/NCKAP1/PDXP/ARHGEF10L/MYADM/GRB2/SMAD3/SFRP1/RHPN2/SPTAN1/SPTB/COTL1/FCHSD1/RICTOR/NF2/CTTN/DAAM2/PAK3	25
GO:0044089	BP	GO:0044089	positive regulation of cellular component biogenesis	41/1109	494/18800	0.0173796	0.103066	0.0788685	ABL1/SOX9/TPBG/OCLN/PTPRD/TPM1/VEGFA/NIN/CLU/PRKCE/TGFB1/DLG1/RHOQ/SLAIN2/SNX30/NAV3/ATF7IP/GSK3B/RAC1/AKIRIN1/MAP1B/NCKAP1/ARHGEF10L/GRB2/SMAD3/SFRP1/THBS2/ATAT1/BAK1/FCHSD1/RPS3/LIMS1/RICTOR/NF2/CTTN/NR1H2/DLG5/NLGN2/EFNA5/SIN3A/CNOT6L	41
GO:0060966	BP	GO:0060966	regulation of gene silencing by RNA	7/1109	46/18800	0.0173817	0.103066	0.0788685	TRIM71/TGFB1/STAT3/NCOR2/PPARG/ZFP36/ELAVL1	7
GO:0061462	BP	GO:0061462	protein localization to lysosome	7/1109	46/18800	0.0173817	0.103066	0.0788685	CD81/NEDD4/CLU/RTN4/CACNG7/GPR137B/GNPTAB	7
GO:0085029	BP	GO:0085029	extracellular matrix assembly	7/1109	46/18800	0.0173817	0.103066	0.0788685	SOX9/ANTXR1/TGFB1/SMAD3/THSD4/FBLN5/MYH11	7
GO:0046323	BP	GO:0046323	glucose import	10/1109	79/18800	0.0174575	0.103234	0.0789971	IRS2/OCLN/ASPSCR1/MEF2A/RHOQ/OSBPL8/SLC2A3/FGF19/SLC27A1/ADIPOQ	10
GO:0048844	BP	GO:0048844	artery morphogenesis	10/1109	79/18800	0.0174575	0.103234	0.0789971	PRDM1/LDLR/ENG/VEGFA/TGFB2/SOX4/MYLK/TBX2/HOXA13/HAND2	10
GO:0006699	BP	GO:0006699	bile acid biosynthetic process	6/1109	36/18800	0.0176945	0.103234	0.0789971	SLC27A2/ABCD3/FGFR4/FGF19/HSD3B7/OSBPL2	6
GO:0010837	BP	GO:0010837	regulation of keratinocyte proliferation	6/1109	36/18800	0.0176945	0.103234	0.0789971	KLF9/STXBP4/NOTCH2/ZFP36/SFN/BCL11B	6
GO:0048261	BP	GO:0048261	negative regulation of receptor-mediated endocytosis	6/1109	36/18800	0.0176945	0.103234	0.0789971	RAC1/ANXA2/ANKRD13B/PCSK9/ITGB3/ADIPOQ	6
GO:0048854	BP	GO:0048854	brain morphogenesis	6/1109	36/18800	0.0176945	0.103234	0.0789971	FOXO3/WNT5A/FZD6/PAFAH1B1/CDH2/FBXW11	6
GO:0034976	BP	GO:0034976	response to endoplasmic reticulum stress	24/1109	257/18800	0.0176953	0.103234	0.0789971	THBS1/ABL1/PMAIP1/BAG6/LPCAT3/RNFT1/PPP1R15B/CXCL8/BCL2/CLU/WFS1/SGTB/GSK3B/SCAMP5/BAK1/BOK/RHBDD1/NR1H2/PPP1R15A/TMCO1/USP13/MAP3K5/P4HB/JUN	24
GO:0010749	BP	GO:0010749	regulation of nitric oxide mediated signal transduction	3/1109	10/18800	0.0179676	0.103234	0.0789971	THBS1/VEGFA/ATP2B4	3
GO:0030214	BP	GO:0030214	hyaluronan catabolic process	3/1109	10/18800	0.0179676	0.103234	0.0789971	TGFB1/CD44/FGF2	3
GO:0032380	BP	GO:0032380	regulation of intracellular sterol transport	3/1109	10/18800	0.0179676	0.103234	0.0789971	ANXA2/NUS1/PCSK9	3
GO:0032383	BP	GO:0032383	regulation of intracellular cholesterol transport	3/1109	10/18800	0.0179676	0.103234	0.0789971	ANXA2/NUS1/PCSK9	3
GO:0048340	BP	GO:0048340	paraxial mesoderm morphogenesis	3/1109	10/18800	0.0179676	0.103234	0.0789971	WNT5A/WNT3A/SMAD3	3
GO:0048703	BP	GO:0048703	embryonic viscerocranium morphogenesis	3/1109	10/18800	0.0179676	0.103234	0.0789971	NIPBL/LHX1/MTHFD1L	3
GO:0048755	BP	GO:0048755	branching morphogenesis of a nerve	3/1109	10/18800	0.0179676	0.103234	0.0789971	RTN4/BCL11A/DLX2	3
GO:0050861	BP	GO:0050861	positive regulation of B cell receptor signaling pathway	3/1109	10/18800	0.0179676	0.103234	0.0789971	CD81/CMTM3/SLC39A10	3
GO:0060068	BP	GO:0060068	vagina development	3/1109	10/18800	0.0179676	0.103234	0.0789971	LHX1/WNT5A/BAK1	3
GO:0060536	BP	GO:0060536	cartilage morphogenesis	3/1109	10/18800	0.0179676	0.103234	0.0789971	HOXA5/MATN1/HAND2	3
GO:0072070	BP	GO:0072070	loop of Henle development	3/1109	10/18800	0.0179676	0.103234	0.0789971	PKD1/IRX2/HES5	3
GO:0072173	BP	GO:0072173	metanephric tubule morphogenesis	3/1109	10/18800	0.0179676	0.103234	0.0789971	SOX9/PKD1/HES5	3
GO:0090037	BP	GO:0090037	positive regulation of protein kinase C signaling	3/1109	10/18800	0.0179676	0.103234	0.0789971	VEGFA/WNT5A/FLT4	3
GO:1901203	BP	GO:1901203	positive regulation of extracellular matrix assembly	3/1109	10/18800	0.0179676	0.103234	0.0789971	SOX9/TGFB1/SMAD3	3
GO:1902884	BP	GO:1902884	positive regulation of response to oxidative stress	3/1109	10/18800	0.0179676	0.103234	0.0789971	ABL1/FOXO3/PAWR	3
GO:0045638	BP	GO:0045638	negative regulation of myeloid cell differentiation	11/1109	91/18800	0.0179721	0.103234	0.0789971	NFKBIA/MEIS1/HOXA9/TLR3/GPR137B/SFRP1/MAFB/ZFP36/ZBTB46/HOXA5/ADIPOQ	11
GO:0060021	BP	GO:0060021	roof of mouth development	11/1109	91/18800	0.0179721	0.103234	0.0789971	SKI/BBS7/TGFB2/DLG1/ITGB8/WNT5A/WNT3A/TBX2/MEOX2/HAND2/FZD1	11
GO:0090277	BP	GO:0090277	positive regulation of peptide hormone secretion	11/1109	91/18800	0.0179721	0.103234	0.0789971	IRS2/LRRC8A/PRKCE/SOX4/TCF7L2/RASL10B/MCU/GCK/NLGN2/ILDR1/RAB8B	11
GO:0010611	BP	GO:0010611	regulation of cardiac muscle hypertrophy	9/1109	68/18800	0.0179883	0.103234	0.0789971	FOXO1/ATP2B4/MEF2A/SMAD3/PPARG/TRPC3/ERRFI1/HAND2/AKAP6	9
GO:0043627	BP	GO:0043627	response to estrogen	9/1109	68/18800	0.0179883	0.103234	0.0789971	AR/BGLAP/TRIM24/TNFRSF11B/ARID5A/SFRP1/IL4R/HOXA11/CITED4	9
GO:0061371	BP	GO:0061371	determination of heart left/right asymmetry	9/1109	68/18800	0.0179883	0.103234	0.0789971	ENG/BBS7/WNT5A/WNT3A/NOTCH2/SMAD3/MICAL2/TBX2/HAND2	9
GO:0072665	BP	GO:0072665	protein localization to vacuole	9/1109	68/18800	0.0179883	0.103234	0.0789971	CD81/NEDD4/CLU/VPS13A/VPS36/RTN4/CACNG7/GPR137B/GNPTAB	9
GO:0150116	BP	GO:0150116	regulation of cell-substrate junction organization	9/1109	68/18800	0.0179883	0.103234	0.0789971	THBS1/ABL1/ACTG1/VEGFA/RAC1/SMAD3/SFRP1/LIMS1/EFNA5	9
GO:0021782	BP	GO:0021782	glial cell development	13/1109	115/18800	0.0179902	0.103234	0.0789971	LDLR/SKI/NDRG1/ASPA/CLU/IL1B/APP/SOX4/AGER/ROR2/VIM/SOD1/HES5	13
GO:0001936	BP	GO:0001936	regulation of endothelial cell proliferation	18/1109	178/18800	0.0180118	0.103234	0.0789971	THBS1/VEGFA/STAT3/WNT5A/SEMA5A/VASH2/F3/APLN/FGF2/FUT1/PPARG/FLT4/NGFR/EGR3/STAT1/ITGB3/IL10/JUN	18
GO:0032768	BP	GO:0032768	regulation of monooxygenase activity	8/1109	57/18800	0.0180609	0.103234	0.0789971	ATP2B4/IL1B/DDAH1/S100A1/ACVR2A/IL1A/NUS1/ZDHHC21	8
GO:0070228	BP	GO:0070228	regulation of lymphocyte apoptotic process	8/1109	57/18800	0.0180609	0.103234	0.0789971	IRS2/BCL6/WNT5A/GPAM/CCL5/CD274/SLC39A10/IL10	8
GO:0006641	BP	GO:0006641	triglyceride metabolic process	12/1109	103/18800	0.0181161	0.103234	0.0789971	LDLR/ACSL1/LPGAT1/GPAM/SIK1/CNEP1R1/SLC27A1/NR1H2/SLC22A4/PCSK9/CPS1/C3	12
GO:0010522	BP	GO:0010522	regulation of calcium ion transport into cytosol	12/1109	103/18800	0.0181161	0.103234	0.0789971	ABL1/DIAPH1/BCL2/PRKCE/JPH1/IL13/ATP1A2/BAK1/TRPC3/JPH2/AKAP6/FYN	12
GO:1901796	BP	GO:1901796	regulation of signal transduction by p53 class mediator	12/1109	103/18800	0.0181161	0.103234	0.0789971	PMAIP1/DYRK3/TRIM24/TAF9B/BCL2/CD44/SOX4/DYRK2/USP2/RPS15/CHEK2/MLF1	12
GO:1905477	BP	GO:1905477	positive regulation of protein localization to membrane	12/1109	103/18800	0.0181161	0.103234	0.0789971	RHOG/CD81/STX3/PGRMC1/PRKCE/ATP2B4/DLG1/SLC5A3/WNT3A/KCNB1/NLGN2/FYN	12
GO:0050878	BP	GO:0050878	regulation of body fluid levels	33/1109	382/18800	0.0183126	0.104247	0.0797721	THBS1/ACTB/ACTG1/APRT/ANXA8/EMILIN2/VEGFA/PRKCE/WFS1/FZD6/HPS5/GP5/F3/SERPINE1/APLN/MYH9/TXK/WNT3A/PLSCR1/ENTPD1/EXT1/VAV2/NCOR2/CYP26B1/PLA2G4A/CD40LG/SFN/NR1H2/ABCA12/SLC22A4/KCNN4/ITGB3/F2RL2	33
GO:0008654	BP	GO:0008654	phospholipid biosynthetic process	24/1109	258/18800	0.0184599	0.104978	0.0803312	SOCS1/PCYT1A/PCYT1B/LPGAT1/LPCAT3/FAM126A/PLD1/GPAM/PIGA/FGF2/PLSCR1/CDS1/PISD/SOCS3/PLA2G4A/PIKFYVE/GNPAT/PIK3C2B/LPCAT1/SLC27A1/NUS1/IPMK/SLC44A1/VAC14	24
GO:0042391	BP	GO:0042391	regulation of membrane potential	36/1109	425/18800	0.018703	0.106252	0.0813061	ABL1/SOD2/NEDD4/PMAIP1/FZD9/BCL2/DLG1/PTPN3/SLMAP/FGF12/GSK3B/APP/KCND3/KCNK6/SLC25A33/CHCHD10/RIMS3/TMEM161B/MPP2/ATP1A2/RELN/BAK1/BOK/RNF122/MYH14/CACNA1H/CACNA1D/KCNB1/KCNK5/EHD3/SOD1/NLGN2/KCNN4/AKAP6/STX1B/KCNK3	36
GO:0071621	BP	GO:0071621	granulocyte chemotaxis	14/1109	128/18800	0.0188015	0.106612	0.0815818	THBS1/CXCL8/TGFB2/IL1B/CCL20/RAC1/AKIRIN1/CCL5/CCL4/S100A12/PIKFYVE/MCU/MAPK3/CMKLR1	14
GO:0055074	BP	GO:0055074	calcium ion homeostasis	39/1109	468/18800	0.0188419	0.106612	0.0815818	ABL1/DIAPH1/TRIM24/FZD9/BCL2/PRKCE/FASLG/ATP2B4/LRP6/PTGFR/WFS1/WNT5A/JPH1/GP5/APP/CCL5/MCUR1/FGF2/ANXA6/PKD1/SMAD3/ATP13A3/IL13/ATP1A2/BAK1/BOK/MCU/CACNA1D/CCR6/TRPC3/TMCO1/JPH2/AKAP6/FYN/CCR4/CMKLR1/TPCN2/KCNK3/F2RL2	39
GO:1903039	BP	GO:1903039	positive regulation of leukocyte cell-cell adhesion	23/1109	245/18800	0.0188434	0.106612	0.0815818	SOCS1/CD81/BCL6/IRAK1/FOXO3/IL1B/GPAM/CD44/CCL5/SOX4/CD274/AGER/IL4R/RPS3/IL1A/CD40LG/RUNX3/PNP/EGR3/TNFSF4/FYN/EFNB1/HAVCR2	23
GO:0097061	BP	GO:0097061	dendritic spine organization	10/1109	80/18800	0.0189328	0.106612	0.0815818	IGF1R/CAPRIN1/PAFAH1B1/ARC/RELN/CTTN/LRP8/FYN/PAK3/SRCIN1	10
GO:0046851	BP	GO:0046851	negative regulation of bone remodeling	4/1109	18/18800	0.0189583	0.106612	0.0815818	TNFRSF11B/GPR137B/SFRP1/TMEM119	4
GO:0050665	BP	GO:0050665	hydrogen peroxide biosynthetic process	4/1109	18/18800	0.0189583	0.106612	0.0815818	SOD2/SOD1/FYN/CYP1A1	4
GO:0060965	BP	GO:0060965	negative regulation of miRNA-mediated gene silencing	4/1109	18/18800	0.0189583	0.106612	0.0815818	TGFB1/NCOR2/PPARG/ELAVL1	4
GO:0071786	BP	GO:0071786	endoplasmic reticulum tubular network organization	4/1109	18/18800	0.0189583	0.106612	0.0815818	RAB10/RTN4/ATL1/ATL3	4
GO:0072077	BP	GO:0072077	renal vesicle morphogenesis	4/1109	18/18800	0.0189583	0.106612	0.0815818	SOX9/LHX1/STAT1/LIF	4
GO:0090190	BP	GO:0090190	positive regulation of branching involved in ureteric bud morphogenesis	4/1109	18/18800	0.0189583	0.106612	0.0815818	SOX9/LHX1/VEGFA/SIX4	4
GO:1904892	BP	GO:1904892	regulation of receptor signaling pathway via STAT	13/1109	116/18800	0.019206	0.107888	0.0825582	IL6R/SOCS1/CYP1B1/PTPRD/TGFB1/CCL5/RET/SOCS3/PPARG/NF2/LIF/IL10/HES5	13
GO:0002092	BP	GO:0002092	positive regulation of receptor internalization	5/1109	27/18800	0.0193017	0.107888	0.0825582	VEGFA/APLN/WNT3A/ATAD1/PCSK9	5
GO:0003401	BP	GO:0003401	axis elongation	5/1109	27/18800	0.0193017	0.107888	0.0825582	SOX9/WNT5A/WNT3A/SFRP1/SIX4	5
GO:0007026	BP	GO:0007026	negative regulation of microtubule depolymerization	5/1109	27/18800	0.0193017	0.107888	0.0825582	NAV3/MAP1B/CAMSAP2/MID1/SPEF1	5
GO:0010758	BP	GO:0010758	regulation of macrophage chemotaxis	5/1109	27/18800	0.0193017	0.107888	0.0825582	THBS1/AKIRIN1/CCL5/MAPK3/CMKLR1	5
GO:0010875	BP	GO:0010875	positive regulation of cholesterol efflux	5/1109	27/18800	0.0193017	0.107888	0.0825582	NFKBIA/PPARG/NR1H2/ABCA12/ADIPOQ	5
GO:0019217	BP	GO:0019217	regulation of fatty acid metabolic process	11/1109	92/18800	0.0193628	0.108121	0.0827363	IRS2/PTGS2/PDK1/SOX9/LPGAT1/IL1B/SLC45A3/PPARG/WDTC1/NR1H2/ADIPOQ	11
GO:0001774	BP	GO:0001774	microglial cell activation	7/1109	47/18800	0.0194159	0.108199	0.0827964	LDLR/CLU/TLR3/APP/AGER/IL13/JUN	7
GO:0045646	BP	GO:0045646	regulation of erythrocyte differentiation	7/1109	47/18800	0.0194159	0.108199	0.0827964	FOXO3/STAT3/ACVR2A/MAFB/ZFP36/HOXA5/STAT1	7
GO:0043270	BP	GO:0043270	positive regulation of ion transport	25/1109	273/18800	0.0195813	0.109012	0.0834183	ABL1/SLC9A3R1/DLG1/IL1B/WFS1/FGF12/CCL5/VMP1/CCL4/IL13/MYLK/PLA2G4A/ALG10B/ARC/RELN/BAK1/IL1A/ABCC8/CACNA1D/TRPC3/EHD3/JPH2/KCNN4/AKAP6/RAB3B	25
GO:0051092	BP	GO:0051092	positive regulation of NF-kappaB transcription factor activity	16/1109	154/18800	0.0197192	0.109669	0.0839216	AR/CLU/IRAK1/STAT3/IL1B/TLR3/WNT5A/APP/SLCO3A1/AGER/S100A12/RPS3/MTDH/CD40LG/RPS6KA4/TRIML2	16
GO:0042886	BP	GO:0042886	amide transport	26/1109	287/18800	0.0198442	0.11014	0.0842817	IRS2/SLC5A6/SLC9A3R1/LRRC8A/MIDN/PRKCE/IL1B/CCL5/SOX4/STXBP4/TCF7L2/SFRP1/CAMK2G/RASL10B/SLC27A1/SNX19/ABCC8/MCU/KCNB1/GCK/ABCA12/NLGN2/ILDR1/SYT7/EFNA5/RAB8B	26
GO:0009746	BP	GO:0009746	response to hexose	19/1109	193/18800	0.019883	0.11014	0.0842817	THBS1/IRS2/PTGS2/IGF1R/SMARCB1/PRKCE/FOXO3/GPAM/TXNIP/SOX4/STXBP4/TCF7L2/AGER/KCNB1/GCK/ABCA12/EFNA5/SIN3A/ADIPOQ	19
GO:0006611	BP	GO:0006611	protein export from nucleus	8/1109	58/18800	0.0199029	0.11014	0.0842817	SP100/TGFB1/IL1B/GSK3B/PKD1/TCF7L2/EGR2/SFN	8
GO:0071357	BP	GO:0071357	cellular response to type I interferon	8/1109	58/18800	0.0199029	0.11014	0.0842817	SP100/STAT2/IRAK1/WNT5A/IFNAR2/JAK1/STAT1/IFNAR1	8
GO:2000649	BP	GO:2000649	regulation of sodium ion transmembrane transporter activity	8/1109	58/18800	0.0199029	0.11014	0.0842817	NEDD4/SLC9A3R1/PRKCE/PTPN3/SLMAP/FGF12/ATP1A2/PCSK9	8
GO:0035601	BP	GO:0035601	protein deacylation	14/1109	129/18800	0.0199874	0.110498	0.0845552	PER1/SKI/NIPBL/YEATS2/BCL6/VEGFA/RBBP4/MORF4L2/SUV39H1/GATAD2B/JDP2/LYPLAL1/BEX4/SIN3A	14
GO:0003230	BP	GO:0003230	cardiac atrium development	6/1109	37/18800	0.0200961	0.110658	0.084678	ENG/IGF1R/TGFB2/WNT5A/SOX4/NOTCH2	6
GO:0010092	BP	GO:0010092	specification of animal organ identity	6/1109	37/18800	0.0200961	0.110658	0.084678	AR/WNT5A/WNT3A/FGF2/EXT1/HOXA11	6
GO:0048009	BP	GO:0048009	insulin-like growth factor receptor signaling pathway	6/1109	37/18800	0.0200961	0.110658	0.084678	AR/IGF1R/PHIP/IGFBP1/IGF2R/IGFBP4	6
GO:0070306	BP	GO:0070306	lens fiber cell differentiation	6/1109	37/18800	0.0200961	0.110658	0.084678	FGF2/SMAD3/SKIL/VIM/SIX3/NF2	6
GO:0006874	BP	GO:0006874	cellular calcium ion homeostasis	38/1109	456/18800	0.0202264	0.111265	0.0851429	ABL1/DIAPH1/FZD9/BCL2/PRKCE/FASLG/ATP2B4/LRP6/PTGFR/WFS1/WNT5A/JPH1/GP5/APP/CCL5/MCUR1/FGF2/ANXA6/PKD1/SMAD3/ATP13A3/IL13/ATP1A2/BAK1/BOK/MCU/CACNA1D/CCR6/TRPC3/TMCO1/JPH2/AKAP6/FYN/CCR4/CMKLR1/TPCN2/KCNK3/F2RL2	38
GO:0051346	BP	GO:0051346	negative regulation of hydrolase activity	32/1109	371/18800	0.0203267	0.111706	0.0854802	THBS1/ABL1/PTGS2/GAPDH/RRP1B/ANXA8/ANXA8L1/TIMP3/VEGFA/TGFB2/SERPINI1/PTX3/GSK3B/PEBP1/SERPINE1/CD44/APP/ANXA2/FURIN/CPEB2/SERPINA4/KLF4/CST9/SFN/SPINT3/PPP1R15A/CRB2/TNFAIP8/DHCR24/C3/RASA4/PAPLN	32
GO:0070374	BP	GO:0070374	positive regulation of ERK1 and ERK2 cascade	21/1109	220/18800	0.02039	0.111943	0.0856616	ABL1/TPBG/TGFB1/CCL20/CD44/APP/CCL5/FGF2/NOTCH2/AGER/FGFR4/CCL4/FGFR3/FGF19/FLT4/IL1A/NPNT/MAPK3/HAND2/JUN/HAVCR2	21
GO:0042752	BP	GO:0042752	regulation of circadian rhythm	13/1109	117/18800	0.0204826	0.112201	0.085859	PER1/ADCY1/GSK3B/PHLPP1/NR1D2/SIK1/TIMELESS/BHLHE40/USP2/PPARG/SUV39H1/FBXW11/SIN3A	13
GO:0006446	BP	GO:0006446	regulation of translational initiation	10/1109	81/18800	0.0204975	0.112201	0.085859	BZW1/PPP1R15B/EIF4EBP2/EIF5/CCL5/HABP4/EIF4EBP1/PPP1R15A/KLHL25/EIF1	10
GO:0045445	BP	GO:0045445	myoblast differentiation	10/1109	81/18800	0.0204975	0.112201	0.085859	SOX9/LRRC8A/TGFB1/MBNL1/BOC/AKIRIN1/MYOD1/TCF7L2/MAP3K5/PLEKHM3	10
GO:1901890	BP	GO:1901890	positive regulation of cell junction assembly	12/1109	105/18800	0.0207905	0.113693	0.0870005	ABL1/TPBG/PTPRD/VEGFA/RAC1/SMAD3/SFRP1/THBS2/LIMS1/DLG5/NLGN2/EFNA5	12
GO:0002793	BP	GO:0002793	positive regulation of peptide secretion	11/1109	93/18800	0.0208317	0.113694	0.0870014	IRS2/LRRC8A/PRKCE/SOX4/TCF7L2/RASL10B/MCU/GCK/NLGN2/ILDR1/RAB8B	11
GO:0045185	BP	GO:0045185	maintenance of protein location	11/1109	93/18800	0.0208317	0.113694	0.0870014	NFKBIA/SP100/SYNE1/VPS13A/PKD1/CHCHD10/SUN1/FBN2/SUN2/IL10/NBL1	11
GO:0001935	BP	GO:0001935	endothelial cell proliferation	19/1109	194/18800	0.020869	0.113786	0.0870717	THBS1/VEGFA/STAT3/DLG1/WNT5A/SEMA5A/VASH2/F3/APLN/FGF2/FUT1/PPARG/FLT4/NGFR/EGR3/STAT1/ITGB3/IL10/JUN	19
GO:0030168	BP	GO:0030168	platelet activation	14/1109	130/18800	0.0212289	0.115635	0.0884865	ACTB/ACTG1/EMILIN2/FZD6/GP5/MYH9/TXK/WNT3A/PLSCR1/VAV2/PLA2G4A/CD40LG/ITGB3/F2RL2	14
GO:0002562	BP	GO:0002562	somatic diversification of immune receptors via germline recombination within a single locus	9/1109	70/18800	0.0213993	0.116047	0.0888019	BCL6/TGFB1/LIG4/RNF168/CD40LG/CCR6/TNFSF4/BCL11B/IL10	9
GO:0003143	BP	GO:0003143	embryonic heart tube morphogenesis	9/1109	70/18800	0.0213993	0.116047	0.0888019	ENG/BBS7/WNT5A/WNT3A/NOTCH2/SMAD3/MICAL2/TBX2/HAND2	9
GO:0016444	BP	GO:0016444	somatic cell DNA recombination	9/1109	70/18800	0.0213993	0.116047	0.0888019	BCL6/TGFB1/LIG4/RNF168/CD40LG/CCR6/TNFSF4/BCL11B/IL10	9
GO:0051966	BP	GO:0051966	regulation of synaptic transmission, glutamatergic	9/1109	70/18800	0.0213993	0.116047	0.0888019	PTGS2/TSHZ3/CACNG7/ROR2/ATAD1/ATP1A2/RELN/CDH2/NLGN2	9
GO:0015850	BP	GO:0015850	organic hydroxy compound transport	23/1109	248/18800	0.021409	0.116047	0.0888019	LDLR/ACTB/LPCAT3/OSBPL10/CLU/LRP6/ABCD3/SLC5A3/LIMA1/OSBPL8/ANXA2/ADORA3/FURIN/FGF19/NR1H2/NUS1/KCNB1/PCSK9/SYT7/RAB3B/ITGB3/TPCN2/OSBPL2	23
GO:0010761	BP	GO:0010761	fibroblast migration	7/1109	48/18800	0.0216106	0.116912	0.0894638	THBS1/PRKCE/TGFB1/DDR2/RAC1/FGF2/PAK3	7
GO:1901985	BP	GO:1901985	positive regulation of protein acetylation	7/1109	48/18800	0.0216106	0.116912	0.0894638	SMARCB1/IL1B/SOX4/ARID5A/RPS6KA4/MAPK3/LIF	7
GO:0035264	BP	GO:0035264	multicellular organism growth	15/1109	143/18800	0.0217147	0.117361	0.0898072	AR/NIPBL/BCL2/STAT3/GPAM/SLC12A5/APP/TNKS2/APBA1/NOTCH2/EXT1/RARB/WDTC1/HOXA5/SOD1	15
GO:0010466	BP	GO:0010466	negative regulation of peptidase activity	24/1109	262/18800	0.0217807	0.117539	0.0899438	THBS1/PTGS2/GAPDH/ANXA8/ANXA8L1/TIMP3/VEGFA/SERPINI1/PEBP1/SERPINE1/CD44/APP/ANXA2/FURIN/SERPINA4/KLF4/CST9/SFN/SPINT3/CRB2/TNFAIP8/DHCR24/C3/PAPLN	24
GO:0006476	BP	GO:0006476	protein deacetylation	13/1109	118/18800	0.0218216	0.117539	0.0899438	PER1/SKI/NIPBL/YEATS2/BCL6/VEGFA/RBBP4/MORF4L2/SUV39H1/GATAD2B/JDP2/BEX4/SIN3A	13
GO:0043500	BP	GO:0043500	muscle adaptation	13/1109	118/18800	0.0218216	0.117539	0.0899438	FOXO3/FOXO1/ATP2B4/IL1B/MEF2A/MYOD1/SMAD3/PPARG/CAMK2G/TRPC3/ERRFI1/HAND2/AKAP6	13
GO:0000768	BP	GO:0000768	syncytium formation by plasma membrane fusion	8/1109	59/18800	0.0218747	0.117539	0.0899438	CD81/SH3PXD2A/VASH2/MYH9/MYOD1/IL4R/CACNA1H/EHD2	8
GO:0046686	BP	GO:0046686	response to cadmium ion	8/1109	59/18800	0.0218747	0.117539	0.0899438	SOD2/DAXX/MT1A/MTF1/SOD1/MAPK3/JUN/SORD	8
GO:0140253	BP	GO:0140253	cell-cell fusion	8/1109	59/18800	0.0218747	0.117539	0.0899438	CD81/SH3PXD2A/VASH2/MYH9/MYOD1/IL4R/CACNA1H/EHD2	8
GO:0008643	BP	GO:0008643	carbohydrate transport	16/1109	156/18800	0.0219878	0.118033	0.0903215	IRS2/OCLN/ASPSCR1/IL1B/MEF2A/SLC5A3/RHOQ/OSBPL8/STXBP4/SLC2A3/SLC45A3/FGF19/SLC27A1/SLC37A3/C3/ADIPOQ	16
GO:0021953	BP	GO:0021953	central nervous system neuron differentiation	17/1109	169/18800	0.0220876	0.118226	0.0904693	DRAXIN/LHX1/NIN/C21orf91/SOX4/WNT3A/PAFAH1B1/SCYL3/TSKU/DLX2/OLIG3/HPRT1/NDNF/BCL11B/HES5/SIN3A/NOVA2	17
GO:0030041	BP	GO:0030041	actin filament polymerization	17/1109	169/18800	0.0220876	0.118226	0.0904693	ABL1/DIAPH1/PRKCE/DLG1/RAC1/NCKAP1/MYADM/GRB2/SPTAN1/SPTB/COTL1/FCHSD1/RICTOR/CTTN/DAAM2/PAK3/DIAPH2	17
GO:0048639	BP	GO:0048639	positive regulation of developmental growth	17/1109	169/18800	0.0220876	0.118226	0.0904693	NIPBL/BCL2/VEGFA/SEMA5A/BASP1/GPAM/CACNG7/MAP1B/WNT3A/FGF2/MYOD1/PAFAH1B1/TBX2/AKAP6/EFNA5/WT1/RNF157	17
GO:0009914	BP	GO:0009914	hormone transport	26/1109	290/18800	0.022294	0.118917	0.0909981	IRS2/LRRC8A/MIDN/PRKCE/IL1B/CCL5/SOX4/STXBP4/TCF7L2/SFRP1/PPARG/CAMK2G/RASL10B/SNX19/ABCC8/MCU/KCNB1/GCK/ABCA12/NLGN2/ILDR1/SYT7/EFNA5/LIF/ADIPOQ/RAB8B	26
GO:0050769	BP	GO:0050769	positive regulation of neurogenesis	21/1109	222/18800	0.0222957	0.118917	0.0909981	TIAM1/ASPA/PTPRD/VEGFA/NIN/CAPRIN1/TGFB1/IL1B/SEMA5A/MAP1B/WNT3A/LIG4/PAFAH1B1/SKIL/EGR2/RELN/LRP8/EFNA5/LIF/PAK3/FBXW8	21
GO:0035249	BP	GO:0035249	synaptic transmission, glutamatergic	11/1109	94/18800	0.0223808	0.118917	0.0909981	PTGS2/TSHZ3/CACNG7/EXT1/ROR2/ATAD1/ATP1A2/SLC17A8/RELN/CDH2/NLGN2	11
GO:1905954	BP	GO:1905954	positive regulation of lipid localization	11/1109	94/18800	0.0223808	0.118917	0.0909981	ACSL1/LPCAT3/FASLG/IL1B/ANXA2/PLA2G4A/IL1A/NR1H2/ABCA12/C3/ADIPOQ	11
GO:0000303	BP	GO:0000303	response to superoxide	5/1109	28/18800	0.0223879	0.118917	0.0909981	SOD2/SOD3/FBLN5/SOD1/CCS	5
GO:0044331	BP	GO:0044331	cell-cell adhesion mediated by cadherin	5/1109	28/18800	0.0223879	0.118917	0.0909981	VEGFA/WNT5A/WNT3A/CDH2/FOXA1	5
GO:0090312	BP	GO:0090312	positive regulation of protein deacetylation	5/1109	28/18800	0.0223879	0.118917	0.0909981	NIPBL/BCL6/VEGFA/SUV39H1/JDP2	5
GO:1903319	BP	GO:1903319	positive regulation of protein maturation	5/1109	28/18800	0.0223879	0.118917	0.0909981	LPCAT3/MYH9/SOX4/ANXA2/RHBDD1	5
GO:0010595	BP	GO:0010595	positive regulation of endothelial cell migration	14/1109	131/18800	0.0225274	0.11934	0.0913216	THBS1/ABL1/PTGS2/VEGFA/TGFB1/WNT5A/SEMA5A/RAC1/FGF2/FUT1/ADGRA2/FLT4/NUS1/ITGB3	14
GO:0032386	BP	GO:0032386	regulation of intracellular transport	29/1109	332/18800	0.0226007	0.11934	0.0913216	PTGS2/BNIP3L/CD81/NEDD4/SP100/ERGIC3/TGFB1/IL1B/UBR5/GSK3B/MAP1B/WWC1/MDFIC/ANXA2/TCF7L2/SMAD3/GAS1/TM9SF4/SFN/NUS1/KCNB1/ABCA12/EHD2/MAPK3/PCSK9/FYN/RHOU/NPEPPS/ADIPOQ	29
GO:0030217	BP	GO:0030217	T cell differentiation	24/1109	263/18800	0.0226793	0.11934	0.0913216	IL6R/SOCS1/PRDM1/ABL1/BCL6/BCL2/FOXO3/STAT3/IL1B/SOX4/LFNG/LIG4/IRF4/CYP26B1/MAFB/IL4R/IL1A/RUNX3/PNP/CCR6/EGR3/TNFSF4/SOD1/BCL11B	24
GO:0032412	BP	GO:0032412	regulation of ion transmembrane transporter activity	24/1109	263/18800	0.0226793	0.11934	0.0913216	NEDD4/RRAD/SLC9A3R1/PPIF/PRKCE/DLG1/PTPN3/SLMAP/JPH1/FGF12/CACNG7/APP/VMP1/ALG10B/ARC/ATP1A2/RELN/ABCC8/CACNA1D/EHD3/JPH2/NLGN2/PCSK9/AKAP6	24
GO:0032371	BP	GO:0032371	regulation of sterol transport	6/1109	38/18800	0.0227097	0.11934	0.0913216	LPCAT3/ANXA2/FURIN/NR1H2/NUS1/PCSK9	6
GO:0032374	BP	GO:0032374	regulation of cholesterol transport	6/1109	38/18800	0.0227097	0.11934	0.0913216	LPCAT3/ANXA2/FURIN/NR1H2/NUS1/PCSK9	6
GO:0040036	BP	GO:0040036	regulation of fibroblast growth factor receptor signaling pathway	6/1109	38/18800	0.0227097	0.11934	0.0913216	THBS1/WNT5A/SPRY4/APLN/FGF2/NGFR	6
GO:1902229	BP	GO:1902229	regulation of intrinsic apoptotic signaling pathway in response to DNA damage	6/1109	38/18800	0.0227097	0.11934	0.0913216	TAF9B/BCL2/CLU/CD44/SKIL/RPS3	6
GO:0015732	BP	GO:0015732	prostaglandin transport	4/1109	19/18800	0.0229186	0.11934	0.0913216	IL1B/SLCO3A1/PLA2G4A/IL1A	4
GO:0030011	BP	GO:0030011	maintenance of cell polarity	4/1109	19/18800	0.0229186	0.11934	0.0913216	SLC9A3R1/GSK3B/DLG5/CRB2	4
GO:0032695	BP	GO:0032695	negative regulation of interleukin-12 production	4/1109	19/18800	0.0229186	0.11934	0.0913216	THBS1/TIGIT/CMKLR1/IL10	4
GO:0034162	BP	GO:0034162	toll-like receptor 9 signaling pathway	4/1109	19/18800	0.0229186	0.11934	0.0913216	IRAK1/RTN4/IRAK4/HAVCR2	4
GO:0060039	BP	GO:0060039	pericardium development	4/1109	19/18800	0.0229186	0.11934	0.0913216	WNT5A/SMAD3/HAND2/WT1	4
GO:0060149	BP	GO:0060149	negative regulation of post-transcriptional gene silencing	4/1109	19/18800	0.0229186	0.11934	0.0913216	TGFB1/NCOR2/PPARG/ELAVL1	4
GO:0060967	BP	GO:0060967	negative regulation of gene silencing by RNA	4/1109	19/18800	0.0229186	0.11934	0.0913216	TGFB1/NCOR2/PPARG/ELAVL1	4
GO:0072074	BP	GO:0072074	kidney mesenchyme development	4/1109	19/18800	0.0229186	0.11934	0.0913216	BASP1/SIX4/STAT1/WT1	4
GO:0072079	BP	GO:0072079	nephron tubule formation	4/1109	19/18800	0.0229186	0.11934	0.0913216	SOX9/SIX4/IRX2/HES5	4
GO:0072087	BP	GO:0072087	renal vesicle development	4/1109	19/18800	0.0229186	0.11934	0.0913216	SOX9/LHX1/STAT1/LIF	4
GO:1900369	BP	GO:1900369	negative regulation of post-transcriptional gene silencing by RNA	4/1109	19/18800	0.0229186	0.11934	0.0913216	TGFB1/NCOR2/PPARG/ELAVL1	4
GO:1902894	BP	GO:1902894	negative regulation of miRNA transcription	4/1109	19/18800	0.0229186	0.11934	0.0913216	SOX9/TGFB1/PPARG/ZNF512B	4
GO:1905146	BP	GO:1905146	lysosomal protein catabolic process	4/1109	19/18800	0.0229186	0.11934	0.0913216	LDLR/MFSD8/VPS13A/TPP1	4
GO:0043393	BP	GO:0043393	regulation of protein binding	19/1109	196/18800	0.0229533	0.119409	0.0913743	STK4/ABL1/ACTB/NVL/TIAM1/WNT5A/GSK3B/APP/WNT3A/ANXA2/LFNG/PKD1/TCF7L2/BTBD1/MAPRE3/MAPK3/PCSK9/IL10/ADIPOQ	19
GO:1902107	BP	GO:1902107	positive regulation of leukocyte differentiation	16/1109	157/18800	0.0231936	0.120433	0.0921584	SOCS1/BCL6/TGFB1/FOXO3/SOX4/NOTCH2/AGER/ROR2/IL4R/ZBTB46/RUNX3/PNP/EGR3/TNFSF4/LIF/IL10	16
GO:1903708	BP	GO:1903708	positive regulation of hemopoiesis	16/1109	157/18800	0.0231936	0.120433	0.0921584	SOCS1/BCL6/TGFB1/FOXO3/SOX4/NOTCH2/AGER/ROR2/IL4R/ZBTB46/RUNX3/PNP/EGR3/TNFSF4/LIF/IL10	16
GO:0051928	BP	GO:0051928	positive regulation of calcium ion transport	13/1109	119/18800	0.0232247	0.120466	0.0921833	ABL1/WFS1/CCL5/VMP1/CCL4/IL13/MYLK/BAK1/CACNA1D/TRPC3/EHD3/JPH2/AKAP6	13
GO:0090257	BP	GO:0090257	regulation of muscle system process	23/1109	250/18800	0.0232646	0.120466	0.0921833	PTGS2/TPM1/FOXO3/FOXO1/ATP2B4/DLG1/MEF2A/ANXA6/SMAD3/ATP1A2/PPARG/ARHGAP42/CAMK2G/CTTN/ABCC8/TRPC3/EHD3/ZDHHC21/ERRFI1/SOD1/NPNT/HAND2/AKAP6	23
GO:0014743	BP	GO:0014743	regulation of muscle hypertrophy	9/1109	71/18800	0.0232686	0.120466	0.0921833	FOXO1/ATP2B4/MEF2A/SMAD3/PPARG/TRPC3/ERRFI1/HAND2/AKAP6	9
GO:0050870	BP	GO:0050870	positive regulation of T cell activation	21/1109	223/18800	0.0232986	0.120466	0.0921833	SOCS1/CD81/BCL6/FOXO3/IL1B/GPAM/CCL5/SOX4/CD274/AGER/IL4R/RPS3/IL1A/CD40LG/RUNX3/PNP/EGR3/TNFSF4/FYN/EFNB1/HAVCR2	21
GO:0016032	BP	GO:0016032	viral process	35/1109	418/18800	0.0235343	0.120466	0.0921833	LDLR/CD81/ITGB5/NEDD4/SMARCB1/RRP1B/PABPC1/CXCL8/BCL2/PTX3/FBXL2/GSK3B/USP6NL/CCL5/SLC1A5/ZNFX1/MDFIC/LIG4/PLSCR1/FURIN/SRPK1/N4BP1/CCL4/LRRC15/PIKFYVE/ZFP36/IGF2R/P4HB/STAT1/VPS18/XPR1/ITGB3/JUN/TPCN2/TRIML2	35
GO:0001660	BP	GO:0001660	fever generation	3/1109	11/18800	0.0236391	0.120466	0.0921833	PTGS2/IL1B/IL1A	3
GO:0007494	BP	GO:0007494	midgut development	3/1109	11/18800	0.0236391	0.120466	0.0921833	WNT5A/RET/CPS1	3
GO:0032836	BP	GO:0032836	glomerular basement membrane development	3/1109	11/18800	0.0236391	0.120466	0.0921833	MYO1E/EXT1/WT1	3
GO:0034454	BP	GO:0034454	microtubule anchoring at centrosome	3/1109	11/18800	0.0236391	0.120466	0.0921833	NIN/GSK3B/HOOK3	3
GO:0045628	BP	GO:0045628	regulation of T-helper 2 cell differentiation	3/1109	11/18800	0.0236391	0.120466	0.0921833	BCL6/IL4R/TNFSF4	3
GO:0048251	BP	GO:0048251	elastic fiber assembly	3/1109	11/18800	0.0236391	0.120466	0.0921833	THSD4/FBLN5/MYH11	3
GO:0060433	BP	GO:0060433	bronchus development	3/1109	11/18800	0.0236391	0.120466	0.0921833	SOX9/IL13/HOXA5	3
GO:1901030	BP	GO:1901030	positive regulation of mitochondrial outer membrane permeabilization involved in apoptotic signaling pathway	3/1109	11/18800	0.0236391	0.120466	0.0921833	GSK3B/CHCHD10/BOK	3
GO:1902065	BP	GO:1902065	response to L-glutamate	3/1109	11/18800	0.0236391	0.120466	0.0921833	IGF1R/BCL11A/FYN	3
GO:1903897	BP	GO:1903897	regulation of PERK-mediated unfolded protein response	3/1109	11/18800	0.0236391	0.120466	0.0921833	PPP1R15B/BOK/PPP1R15A	3
GO:2000049	BP	GO:2000049	positive regulation of cell-cell adhesion mediated by cadherin	3/1109	11/18800	0.0236391	0.120466	0.0921833	WNT5A/WNT3A/FOXA1	3
GO:2000644	BP	GO:2000644	regulation of receptor catabolic process	3/1109	11/18800	0.0236391	0.120466	0.0921833	ANXA2/FURIN/PCSK9	3
GO:2001223	BP	GO:2001223	negative regulation of neuron migration	3/1109	11/18800	0.0236391	0.120466	0.0921833	STAT3/SRGAP2/GPR173	3
GO:0008637	BP	GO:0008637	apoptotic mitochondrial changes	12/1109	107/18800	0.0237472	0.120466	0.0921833	BNIP3L/SOD2/PMAIP1/FZD9/BCL2/CLU/PPIF/GSK3B/CHCHD10/BAK1/BOK/SFN	12
GO:0033138	BP	GO:0033138	positive regulation of peptidyl-serine phosphorylation	12/1109	107/18800	0.0237472	0.120466	0.0921833	STK4/PTGS2/BCL2/VEGFA/TGFB1/ATP2B4/WNT5A/CD44/APP/WNT3A/RET/LIF	12
GO:0060395	BP	GO:0060395	SMAD protein signal transduction	10/1109	83/18800	0.0239065	0.120466	0.0921833	SKI/TGFB2/TGFB1/SMAD3/ROR2/VIM/PPARG/SMAD1/JUN/NCEH1	10
GO:0030225	BP	GO:0030225	macrophage differentiation	7/1109	49/18800	0.0239716	0.120466	0.0921833	VEGFA/TGFB1/APP/ROR2/ZBTB46/LIF/ADIPOQ	7
GO:0030850	BP	GO:0030850	prostate gland development	7/1109	49/18800	0.0239716	0.120466	0.0921833	AR/SOX9/WNT5A/SFRP1/HOXA11/FOXA1/HOXA13	7
GO:0046850	BP	GO:0046850	regulation of bone remodeling	7/1109	49/18800	0.0239716	0.120466	0.0921833	BGLAP/TNFRSF11B/GPR137B/SFRP1/SYT7/TMEM119/ITGB3	7
GO:0048546	BP	GO:0048546	digestive tract morphogenesis	7/1109	49/18800	0.0239716	0.120466	0.0921833	NIPBL/BBS7/BCL2/WNT5A/SMAD3/SFRP1/HOXA13	7
GO:0050885	BP	GO:0050885	neuromuscular process controlling balance	7/1109	49/18800	0.0239716	0.120466	0.0921833	ABL1/APP/IGDCC3/PAFAH1B1/TPP1/USH1G/NLGN2	7
GO:0090102	BP	GO:0090102	cochlea development	7/1109	49/18800	0.0239716	0.120466	0.0921833	SOX9/WNT5A/PAFAH1B1/SLC17A8/MYO3A/TBX2/KCNK3	7
GO:1904894	BP	GO:1904894	positive regulation of receptor signaling pathway via STAT	7/1109	49/18800	0.0239716	0.120466	0.0921833	IL6R/SOCS1/CYP1B1/TGFB1/CCL5/IL10/HES5	7
GO:0016447	BP	GO:0016447	somatic recombination of immunoglobulin gene segments	8/1109	60/18800	0.0239804	0.120466	0.0921833	BCL6/TGFB1/LIG4/RNF168/CD40LG/CCR6/TNFSF4/IL10	8
GO:0033866	BP	GO:0033866	nucleoside bisphosphate biosynthetic process	8/1109	60/18800	0.0239804	0.120466	0.0921833	ACSL1/PDK1/PAPSS1/SLC26A2/COASY/PANK1/HACD2/SLC35B2	8
GO:0034030	BP	GO:0034030	ribonucleoside bisphosphate biosynthetic process	8/1109	60/18800	0.0239804	0.120466	0.0921833	ACSL1/PDK1/PAPSS1/SLC26A2/COASY/PANK1/HACD2/SLC35B2	8
GO:0034033	BP	GO:0034033	purine nucleoside bisphosphate biosynthetic process	8/1109	60/18800	0.0239804	0.120466	0.0921833	ACSL1/PDK1/PAPSS1/SLC26A2/COASY/PANK1/HACD2/SLC35B2	8
GO:0043407	BP	GO:0043407	negative regulation of MAP kinase activity	8/1109	60/18800	0.0239804	0.120466	0.0921833	DUSP1/AIDA/IL1B/SPRY4/SFRP1/PPARG/HMGCR/ADIPOQ	8
GO:0043506	BP	GO:0043506	regulation of JUN kinase activity	8/1109	60/18800	0.0239804	0.120466	0.0921833	DVL3/AIDA/WNT5A/AGER/ROR2/SFRP1/RPS3/MAP3K5	8
GO:0046324	BP	GO:0046324	regulation of glucose import	8/1109	60/18800	0.0239804	0.120466	0.0921833	IRS2/OCLN/ASPSCR1/MEF2A/RHOQ/OSBPL8/FGF19/ADIPOQ	8
GO:0090311	BP	GO:0090311	regulation of protein deacetylation	8/1109	60/18800	0.0239804	0.120466	0.0921833	SKI/NIPBL/YEATS2/BCL6/VEGFA/SUV39H1/JDP2/BEX4	8
GO:0043502	BP	GO:0043502	regulation of muscle adaptation	11/1109	95/18800	0.0240127	0.120519	0.0922238	FOXO3/FOXO1/ATP2B4/MEF2A/SMAD3/PPARG/CAMK2G/TRPC3/ERRFI1/HAND2/AKAP6	11
GO:0051924	BP	GO:0051924	regulation of calcium ion transport	23/1109	251/18800	0.0242378	0.121506	0.0929795	ABL1/PTGS2/DIAPH1/RRAD/BCL2/PRKCE/WFS1/JPH1/SESTD1/CCL5/VMP1/CCL4/IL13/MYLK/ATP1A2/BAK1/CAMK2G/CACNA1D/TRPC3/EHD3/JPH2/AKAP6/FYN	23
GO:0007612	BP	GO:0007612	learning	15/1109	145/18800	0.024275	0.121506	0.0929795	ABL1/PTGS2/TPBG/PGRMC1/ATXN1L/SLC12A5/APP/ATAD1/ARC/ATP1A2/RELN/ATXN1/ABCC8/HMGCR/FYN	15
GO:0015748	BP	GO:0015748	organophosphate ester transport	15/1109	145/18800	0.024275	0.121506	0.0929795	LDLR/LRRC8A/SLC25A19/ATG9A/OSBPL10/FASLG/SLC25A33/OSBPL8/VMP1/PLSCR1/PCTP/ABCA12/KCNN4/SLC35B2/OSBPL2	15
GO:0008064	BP	GO:0008064	regulation of actin polymerization or depolymerization	16/1109	158/18800	0.0244487	0.122265	0.0935602	PRKCE/DLG1/SEMA5A/LIMA1/NCKAP1/PDXP/MYADM/GRB2/SPTAN1/SPTB/COTL1/FCHSD1/RICTOR/CTTN/DAAM2/PAK3	16
GO:0034329	BP	GO:0034329	cell junction assembly	35/1109	420/18800	0.0250435	0.125127	0.0957503	THBS1/ABL1/ACTB/ACTG1/TPBG/OCLN/PTPRD/BCL2/VEGFA/DLG1/IL1B/MYO9A/WNT5A/TESK2/RAC1/APP/MAP1B/WNT3A/VMP1/SMAD3/SFRP1/THBS2/CDH2/GNPAT/LIMS1/SIX4/SDK1/CTTN/DLG5/RAPGEF1/BSN/NLGN2/ILDR1/EFNA5/FZD1	35
GO:0032388	BP	GO:0032388	positive regulation of intracellular transport	19/1109	198/18800	0.025193	0.125649	0.0961491	PTGS2/CD81/NEDD4/ERGIC3/TGFB1/IL1B/UBR5/GSK3B/ANXA2/TCF7L2/SMAD3/TM9SF4/SFN/KCNB1/ABCA12/EHD2/FYN/RHOU/NPEPPS	19
GO:0048167	BP	GO:0048167	regulation of synaptic plasticity	19/1109	198/18800	0.025193	0.125649	0.0961491	ABL1/PTGS2/STX3/ADCY1/EIF4EBP2/TSHZ3/GSK3B/APP/MAP1B/RIMS3/AGER/MPP2/ARC/LZTS1/EGR2/RELN/KCNB1/SYT7/PPFIA3	19
GO:0030330	BP	GO:0030330	DNA damage response, signal transduction by p53 class mediator	9/1109	72/18800	0.0252516	0.125715	0.0961999	PMAIP1/SP100/DYRK3/NDRG1/FOXO3/CD44/SOX4/PPM1D/CHEK2	9
GO:0045665	BP	GO:0045665	negative regulation of neuron differentiation	9/1109	72/18800	0.0252516	0.125715	0.0961999	SOX9/MEIS1/FOXO3/GSK3B/APP/WNT3A/DLX2/SIX3/HES5	9
GO:0098732	BP	GO:0098732	macromolecule deacylation	14/1109	133/18800	0.0253013	0.12585	0.0963032	PER1/SKI/NIPBL/YEATS2/BCL6/VEGFA/RBBP4/MORF4L2/SUV39H1/GATAD2B/JDP2/LYPLAL1/BEX4/SIN3A	14
GO:0007173	BP	GO:0007173	epidermal growth factor receptor signaling pathway	12/1109	108/18800	0.0253364	0.125911	0.0963502	ABL1/SOX9/RHBDF2/TGFB1/FASLG/PTPN3/GRB2/GPRC5A/EPGN/PTK6/ERRFI1/FAM83B	12
GO:0032570	BP	GO:0032570	response to progesterone	6/1109	39/18800	0.0255423	0.126627	0.0968981	THBS1/IGF1R/CYP1B1/TGFB2/TGFB1/TXNIP	6
GO:1901031	BP	GO:1901031	regulation of response to reactive oxygen species	6/1109	39/18800	0.0255423	0.126627	0.0968981	ABL1/FOXO3/PAWR/SESN3/FBLN5/IL10	6
GO:0001708	BP	GO:0001708	cell fate specification	11/1109	96/18800	0.0257294	0.126627	0.0968981	AR/SOX9/WNT5A/WNT3A/FGF2/TBX2/HOXA11/FOXA1/HOXA13/OLIG3/TBX4	11
GO:0030316	BP	GO:0030316	osteoclast differentiation	11/1109	96/18800	0.0257294	0.126627	0.0968981	BGLAP/CD81/SH3PXD2A/TLR3/MITF/GPR137B/ANXA2/NOTCH2/PAFAH1B1/SFRP1/MAFB	11
GO:0030832	BP	GO:0030832	regulation of actin filament length	16/1109	159/18800	0.0257541	0.126627	0.0968981	PRKCE/DLG1/SEMA5A/LIMA1/NCKAP1/PDXP/MYADM/GRB2/SPTAN1/SPTB/COTL1/FCHSD1/RICTOR/CTTN/DAAM2/PAK3	16
GO:0022406	BP	GO:0022406	membrane docking	10/1109	84/18800	0.0257562	0.126627	0.0968981	STX3/RAB10/RAB15/VMP1/KCNB1/RAB3B/VPS18/STX1B/PPFIA3/RAB8B	10
GO:0031397	BP	GO:0031397	negative regulation of protein ubiquitination	10/1109	84/18800	0.0257562	0.126627	0.0968981	ABL1/NXN/PRKCE/UBR5/SOX4/N4BP1/KLHL40/RPS15/RPS3/FYN	10
GO:0035050	BP	GO:0035050	embryonic heart tube development	10/1109	84/18800	0.0257562	0.126627	0.0968981	ENG/BBS7/WNT5A/WNT3A/NOTCH2/SMAD3/MICAL2/TBX2/HAND2/ECE1	10
GO:0000305	BP	GO:0000305	response to oxygen radical	5/1109	29/18800	0.0257767	0.126627	0.0968981	SOD2/SOD3/FBLN5/SOD1/CCS	5
GO:0001773	BP	GO:0001773	myeloid dendritic cell activation	5/1109	29/18800	0.0257767	0.126627	0.0968981	ITGB8/NOTCH2/IRF4/IL10/HAVCR2	5
GO:0003209	BP	GO:0003209	cardiac atrium morphogenesis	5/1109	29/18800	0.0257767	0.126627	0.0968981	ENG/TGFB2/WNT5A/SOX4/NOTCH2	5
GO:0032369	BP	GO:0032369	negative regulation of lipid transport	5/1109	29/18800	0.0257767	0.126627	0.0968981	THBS1/IRS2/NR1H2/PCSK9/ITGB3	5
GO:0061082	BP	GO:0061082	myeloid leukocyte cytokine production	5/1109	29/18800	0.0257767	0.126627	0.0968981	BCL6/TGFB2/TGFB1/WNT5A/SPON2	5
GO:0007405	BP	GO:0007405	neuroblast proliferation	8/1109	61/18800	0.0262243	0.128287	0.0981683	RAB10/FZD9/VEGFA/WNT3A/PAFAH1B1/RACGAP1/NDE1/SIX3	8
GO:1903409	BP	GO:1903409	reactive oxygen species biosynthetic process	8/1109	61/18800	0.0262243	0.128287	0.0981683	SOD2/FOXO3/SLC5A3/SLC25A33/PIKFYVE/SOD1/FYN/CYP1A1	8
GO:0007041	BP	GO:0007041	lysosomal transport	13/1109	121/18800	0.0262301	0.128287	0.0981683	NEDD4/CLU/CACNG7/VPS53/HOOK3/IGF2R/GNPTAB/EHD3/PCSK9/VPS18/HMGXB4/RNF157/TPCN2	13
GO:0038127	BP	GO:0038127	ERBB signaling pathway	13/1109	121/18800	0.0262301	0.128287	0.0981683	ABL1/SOX9/RHBDF2/TGFB1/FASLG/PTPN3/RTN4/GRB2/GPRC5A/EPGN/PTK6/ERRFI1/FAM83B	13
GO:0051101	BP	GO:0051101	regulation of DNA binding	13/1109	121/18800	0.0262301	0.128287	0.0981683	NFKBIA/SKI/SP100/TGFB1/HABP4/IRF4/AGER/KLF4/PPARG/HAND2/LIF/JUN/SIN3A	13
GO:0002269	BP	GO:0002269	leukocyte activation involved in inflammatory response	7/1109	50/18800	0.0265038	0.128719	0.0984991	LDLR/CLU/TLR3/APP/AGER/IL13/JUN	7
GO:0019933	BP	GO:0019933	cAMP-mediated signaling	7/1109	50/18800	0.0265038	0.128719	0.0984991	AHR/SOX9/ADCY1/AKAP6/UBE2B/RNF157/PDE7B	7
GO:0030857	BP	GO:0030857	negative regulation of epithelial cell differentiation	7/1109	50/18800	0.0265038	0.128719	0.0984991	SOX9/VEGFA/FOXJ2/IL13/IL1A/STAT1/HES5	7
GO:0031057	BP	GO:0031057	negative regulation of histone modification	7/1109	50/18800	0.0265038	0.128719	0.0984991	SKI/SMARCB1/UBR5/MTF2/KDM3A/UBE2B/SIN3A	7
GO:0032873	BP	GO:0032873	negative regulation of stress-activated MAPK cascade	7/1109	50/18800	0.0265038	0.128719	0.0984991	DUSP1/PER1/AIDA/FOXO1/DLG1/PAFAH1B1/SFRP1	7
GO:0070303	BP	GO:0070303	negative regulation of stress-activated protein kinase signaling cascade	7/1109	50/18800	0.0265038	0.128719	0.0984991	DUSP1/PER1/AIDA/FOXO1/DLG1/PAFAH1B1/SFRP1	7
GO:0099054	BP	GO:0099054	presynapse assembly	7/1109	50/18800	0.0265038	0.128719	0.0984991	PTPRD/WNT5A/APP/WNT3A/BSN/NLGN2/FZD1	7
GO:1903307	BP	GO:1903307	positive regulation of regulated secretory pathway	7/1109	50/18800	0.0265038	0.128719	0.0984991	RAB15/SCAMP5/IL13/IL4R/CACNA1H/KCNB1/SYT7	7
GO:2001235	BP	GO:2001235	positive regulation of apoptotic signaling pathway	14/1109	134/18800	0.0267797	0.129935	0.0994289	THBS1/STK4/PMAIP1/SLC9A3R1/TIMP3/RET/SFRP1/SKIL/PLEKHF1/BOK/RPS3/PPP2R1B/NGFR/SOD1	14
GO:0023061	BP	GO:0023061	signal release	37/1109	451/18800	0.0268008	0.129935	0.0994289	IRS2/STX3/LRRC8A/MIDN/ADCY1/PRKCE/IL1B/GSK3B/CCL5/SOX4/APBA1/STXBP4/TCF7L2/ADORA3/RIMS3/PLA2G4A/SFRP1/PPARG/CAMK2G/RASL10B/IL1A/SNX19/ABCC8/MCU/KCNB1/GCK/ABCA12/NLGN2/ILDR1/SYT7/EFNA5/VPS18/LIF/STX1B/ADIPOQ/PPFIA3/RAB8B	37
GO:0032526	BP	GO:0032526	response to retinoic acid	12/1109	109/18800	0.0270019	0.130681	0.1	SOX9/WNT5A/GSK3B/WNT3A/RET/CYP26B1/KLF4/TBX2/PTK6/IGF2R/WNT9A/HAND2	12
GO:0034446	BP	GO:0034446	substrate adhesion-dependent cell spreading	12/1109	109/18800	0.0270019	0.130681	0.1	ABL1/ANTXR1/MEGF9/SPRY4/RAC1/MYADM/LIMS1/SRGAP2/P4HB/EFNA5/SRCIN1/ITGB3	12
GO:0006163	BP	GO:0006163	purine nucleotide metabolic process	33/1109	394/18800	0.0271511	0.13123	0.10042	NME4/AK4/APRT/ACSL1/GAPDH/PDK1/PAPSS1/ACOT9/DHTKD1/ADCY1/TGFB1/STAT3/DLG1/SLC26A2/RHOQ/GPAM/COASY/APP/ALDOA/LDHA/PGK1/TPI1/CBFA2T3/PANK1/PKM/HACD2/PNP/HPRT1/GCK/HMGCR/SLC35B2/HINT1/PDE7B	33
GO:0042693	BP	GO:0042693	muscle cell fate commitment	4/1109	20/18800	0.0273447	0.13123	0.10042	WNT3A/MYOD1/TBX2/WT1	4
GO:0046485	BP	GO:0046485	ether lipid metabolic process	4/1109	20/18800	0.0273447	0.13123	0.10042	PAFAH1B1/PLA2G4A/GNPAT/NCEH1	4
GO:0071379	BP	GO:0071379	cellular response to prostaglandin stimulus	4/1109	20/18800	0.0273447	0.13123	0.10042	PRKCE/PTGFR/SFRP1/TNFSF4	4
GO:0097623	BP	GO:0097623	potassium ion export across plasma membrane	4/1109	20/18800	0.0273447	0.13123	0.10042	DLG1/KCND3/KCNB1/KCNK5	4
GO:1903209	BP	GO:1903209	positive regulation of oxidative stress-induced cell death	4/1109	20/18800	0.0273447	0.13123	0.10042	ABL1/FOXO3/PAWR/SOD1	4
GO:2001014	BP	GO:2001014	regulation of skeletal muscle cell differentiation	4/1109	20/18800	0.0273447	0.13123	0.10042	AKIRIN1/NR1D2/CYP26B1/SIX4	4
GO:0003007	BP	GO:0003007	heart morphogenesis	23/1109	254/18800	0.0273461	0.13123	0.10042	ENG/SOX9/NIPBL/BBS7/TPM1/VEGFA/TGFB2/TGFB1/WNT5A/RTN4/TMEM100/SOX4/WNT3A/NOTCH2/EXT1/SMAD3/MICAL2/TBX2/EPHB4/HAND2/FZD1/JUN/COL5A1	23
GO:0001707	BP	GO:0001707	mesoderm formation	9/1109	73/18800	0.0273514	0.13123	0.10042	WNT5A/WNT3A/SMAD3/KLF4/SMAD1/HOXA11/NF2/CRB2/ITGB3	9
GO:0140029	BP	GO:0140029	exocytic process	9/1109	73/18800	0.0273514	0.13123	0.10042	STX3/RAB10/RAB15/KCNB1/RAB3B/VPS18/STX1B/PPFIA3/RAB8B	9
GO:2001237	BP	GO:2001237	negative regulation of extrinsic apoptotic signaling pathway	11/1109	97/18800	0.0275333	0.131989	0.101001	THBS1/AR/BCL2/IL1B/PHIP/GSK3B/SERPINE1/TCF7L2/IL1A/CTTN/EYA3	11
GO:0046889	BP	GO:0046889	positive regulation of lipid biosynthetic process	10/1109	85/18800	0.0277062	0.132589	0.10146	PTGS2/LDLR/IGF1R/LPGAT1/IL1B/CNEP1R1/SLC45A3/IL1A/SLC27A1/NR1H2	10
GO:2000243	BP	GO:2000243	positive regulation of reproductive process	10/1109	85/18800	0.0277062	0.132589	0.10146	AR/SOX9/RNASE10/VEGFA/WNT5A/LFNG/CACNA1H/CCR6/WT1/UBE2B	10
GO:0051283	BP	GO:0051283	negative regulation of sequestering of calcium ion	13/1109	122/18800	0.0278355	0.133093	0.101846	ABL1/DIAPH1/PRKCE/FASLG/JPH1/GP5/FGF2/ANXA6/IL13/ATP1A2/JPH2/AKAP6/TPCN2	13
GO:0010817	BP	GO:0010817	regulation of hormone levels	40/1109	496/18800	0.0279795	0.133514	0.102168	IRS2/IGF1R/LRRC8A/MIDN/CYP1B1/PRKCE/IL1B/CCL5/SOX4/ADH1A/STXBP4/TCF7L2/FURIN/CYP26B1/AKR1B10/KLK6/TG/SFRP1/PPARG/CAMK2G/RASL10B/FOXA1/H6PD/SNX19/CACNA1H/ABCC8/MCU/KCNB1/GCK/ABCA12/NLGN2/ILDR1/SYT7/CYP1A1/EFNA5/LIF/ECE1/SIN3A/ADIPOQ/RAB8B	40
GO:0051896	BP	GO:0051896	regulation of protein kinase B signaling	18/1109	187/18800	0.0280197	0.133514	0.102168	THBS1/ENG/IGF1R/TPBG/SLC9A3R1/TGFB1/DLG1/SEMA5A/RTN4/F3/PHLPP1/OSBPL8/FGF2/TCF7L2/RET/MTDH/SESN3/RICTOR	18
GO:0071706	BP	GO:0071706	tumor necrosis factor superfamily cytokine production	18/1109	187/18800	0.0280197	0.133514	0.102168	THBS1/CLU/STAT3/TLR3/WNT5A/APP/CD274/MAPKAPK2/ARID5A/AGER/IL1A/ZFP36/ABCC8/ERRFI1/SPON2/IL10/ADIPOQ/HAVCR2	18
GO:1903555	BP	GO:1903555	regulation of tumor necrosis factor superfamily cytokine production	18/1109	187/18800	0.0280197	0.133514	0.102168	THBS1/CLU/STAT3/TLR3/WNT5A/APP/CD274/MAPKAPK2/ARID5A/AGER/IL1A/ZFP36/ABCC8/ERRFI1/SPON2/IL10/ADIPOQ/HAVCR2	18
GO:0030866	BP	GO:0030866	cortical actin cytoskeleton organization	6/1109	40/18800	0.0286005	0.135861	0.103964	FMNL3/DLG1/RHOQ/NCKAP1/RACGAP1/EHD2	6
GO:0048713	BP	GO:0048713	regulation of oligodendrocyte differentiation	6/1109	40/18800	0.0286005	0.135861	0.103964	ASPA/SLC45A3/DLX2/TNFRSF21/DAAM2/HES5	6
GO:0097009	BP	GO:0097009	energy homeostasis	6/1109	40/18800	0.0286005	0.135861	0.103964	FOXO1/STAT3/MRAP2/NR1D2/TSKU/SUV39H1	6
GO:0030199	BP	GO:0030199	collagen fibril organization	8/1109	62/18800	0.02861	0.135861	0.103964	CYP1B1/TGFB2/COL5A2/DDR2/LOXL1/EXT1/COLGALT1/COL5A1	8
GO:0006790	BP	GO:0006790	sulfur compound metabolic process	29/1109	339/18800	0.028799	0.136641	0.104561	SOD2/ACSL1/PDK1/TST/PAPSS1/AHCYL2/CHPF2/SLC25A19/ACOT9/SLC26A2/DSE/GPAM/BHMT2/EXT1/B4GAT1/MICAL2/GLCE/CHST15/HACD2/GSTO2/LYRM4/GSTM5/SOD1/SLC35B2/CPS1/NDNF/CLIC5/CIAPIN1/CHST1	29
GO:0006006	BP	GO:0006006	glucose metabolic process	19/1109	201/18800	0.0288585	0.136807	0.104688	IRS2/GAPDH/PDK1/PMAIP1/MIDN/PGM2L1/FOXO1/GSK3B/SIK1/PGK1/TPI1/DYRK2/SLC45A3/H6PD/WDTC1/GCK/IGFBP4/ADIPOQ/SORD	19
GO:0048511	BP	GO:0048511	rhythmic process	26/1109	297/18800	0.028925	0.137006	0.10484	AHR/IGF1R/PER1/ADCY1/CYP1B1/TGFB2/FOXO3/KLF9/PTX3/GSK3B/PHLPP1/NR1D2/SIK1/TIMELESS/BHLHE40/NCOR2/USP2/EGR2/PPARG/SUV39H1/NGFR/EGR3/HLF/FBXW11/SIN3A/ADIPOQ	26
GO:0030098	BP	GO:0030098	lymphocyte differentiation	32/1109	382/18800	0.0291714	0.137488	0.105209	IL6R/SOCS1/PRDM1/ABL1/LRRC8A/IKZF3/FZD9/BCL6/BCL2/FOXO3/STAT3/IL1B/SOX4/LFNG/LIG4/NOTCH2/IRF4/CYP26B1/SFRP1/MAFB/BAK1/IL4R/IL1A/CD40LG/RUNX3/PNP/CCR6/EGR3/TNFSF4/SOD1/BCL11B/IL10	32
GO:0019083	BP	GO:0019083	viral transcription	7/1109	51/18800	0.0292122	0.137488	0.105209	SMARCB1/RRP1B/CCL5/MDFIC/CCL4/ZFP36/JUN	7
GO:0045668	BP	GO:0045668	negative regulation of osteoblast differentiation	7/1109	51/18800	0.0292122	0.137488	0.105209	SKI/SOX9/SMAD3/SFRP1/TWIST2/PPARG/HAND2	7
GO:0051496	BP	GO:0051496	positive regulation of stress fiber assembly	7/1109	51/18800	0.0292122	0.137488	0.105209	ABL1/TPM1/RAC1/ARHGEF10L/SMAD3/SFRP1/NF2	7
GO:0031099	BP	GO:0031099	regeneration	18/1109	188/18800	0.0293473	0.137488	0.105209	CD81/IGF1R/KREMEN1/FZD9/BCL2/PTPN3/AKIRIN1/MAP1B/TXK/MYOD1/KLK6/KLF4/RPS15/BAK1/IGFBP1/IGF2R/IL10/JUN	18
GO:0031345	BP	GO:0031345	negative regulation of cell projection organization	18/1109	188/18800	0.0293473	0.137488	0.105209	SEMA4C/KREMEN1/DRAXIN/RNF6/WNT5A/SEMA5A/RTN4/WNT3A/PAFAH1B1/ODF2L/VIM/BCL11A/TSKU/SEMA6A/FYN/SEMA6D/STX1B/SEMA3F	18
GO:0043123	BP	GO:0043123	positive regulation of I-kappaB kinase/NF-kappaB signaling	18/1109	188/18800	0.0293473	0.137488	0.105209	ABL1/GAPDH/SLC20A1/IRAK1/PRKCE/FASLG/IL1B/TLR3/PELI1/IRAK4/TAB3/S100A12/IL1A/MTDH/SLC35B2/FYN/ADIPOQ/TRIML2	18
GO:0002718	BP	GO:0002718	regulation of cytokine production involved in immune response	11/1109	98/18800	0.0294265	0.137488	0.105209	CD81/BCL6/TGFB2/TGFB1/IL1B/TLR3/WNT5A/ARID5A/TNFSF4/SPON2/IL10	11
GO:0008045	BP	GO:0008045	motor neuron axon guidance	5/1109	30/18800	0.0294765	0.137488	0.105209	RHOG/LHX1/RAC1/EGR2/SEMA3F	5
GO:0030204	BP	GO:0030204	chondroitin sulfate metabolic process	5/1109	30/18800	0.0294765	0.137488	0.105209	CHPF2/DSE/EXT1/CHST15/NDNF	5
GO:0033198	BP	GO:0033198	response to ATP	5/1109	30/18800	0.0294765	0.137488	0.105209	PTGS2/IL1B/PDXP/TRPC3/SOD1	5
GO:0070498	BP	GO:0070498	interleukin-1-mediated signaling pathway	5/1109	30/18800	0.0294765	0.137488	0.105209	IRAK1/IL1B/IRAK4/RPS6KA4/MAPK3	5
GO:1900101	BP	GO:1900101	regulation of endoplasmic reticulum unfolded protein response	5/1109	30/18800	0.0294765	0.137488	0.105209	PPP1R15B/WFS1/BAK1/BOK/PPP1R15A	5
GO:0022612	BP	GO:0022612	gland morphogenesis	13/1109	123/18800	0.0295117	0.137488	0.105209	AR/SOX9/SLC9A3R1/BCL2/TGFB2/TGFB1/WNT5A/WNT3A/NOTCH2/SFRP1/TBX2/FOXA1/HOXA13	13
GO:0031109	BP	GO:0031109	microtubule polymerization or depolymerization	13/1109	123/18800	0.0295117	0.137488	0.105209	ABL1/OCLN/NIN/SLAIN2/NAV3/RAC1/MAP1B/CAMSAP2/MID1/NDE1/RPS3/MAPRE3/SPEF1	13
GO:0032355	BP	GO:0032355	response to estradiol	13/1109	123/18800	0.0295117	0.137488	0.105209	PTGS2/IGF1R/CYP1B1/TGFB1/STAT3/PTGFR/TXNIP/MAP1B/MYOD1/NCOR2/SFRP1/FOXA1/IL10	13
GO:0072330	BP	GO:0072330	monocarboxylic acid biosynthetic process	20/1109	215/18800	0.029532	0.137488	0.105209	PTGS2/LPGAT1/SLC27A2/IL1B/PRKAB2/ABCD3/PTGIS/OLAH/SCD5/FGFR4/PLA2G4A/SLC45A3/FGF19/WDTC1/HACD2/NR1H2/CYP1A1/PRKAB1/HSD3B7/OSBPL2	20
GO:0007040	BP	GO:0007040	lysosome organization	9/1109	74/18800	0.0295711	0.137488	0.105209	MFSD8/HOOK3/PIKFYVE/TPP1/GNPTAB/RAB34/SYT7/VPS18/TPCN2	9
GO:0035924	BP	GO:0035924	cellular response to vascular endothelial growth factor stimulus	9/1109	74/18800	0.0295711	0.137488	0.105209	VEGFA/ATP2B4/MAPKAPK2/GAS1/ADGRA2/FLT4/SEMA6A/NUS1/EGR3	9
GO:0080171	BP	GO:0080171	lytic vacuole organization	9/1109	74/18800	0.0295711	0.137488	0.105209	MFSD8/HOOK3/PIKFYVE/TPP1/GNPTAB/RAB34/SYT7/VPS18/TPCN2	9
GO:0043534	BP	GO:0043534	blood vessel endothelial cell migration	17/1109	175/18800	0.0297322	0.137488	0.105209	THBS1/ABL1/PTGS2/VEGFA/TGFB1/ATP2B4/MYH9/FGF2/KLF4/PPARG/MIA3/EPHB4/MEOX2/STARD13/NUS1/EGR3/CLEC14A	17
GO:1904705	BP	GO:1904705	regulation of vascular associated smooth muscle cell proliferation	10/1109	86/18800	0.0297591	0.137488	0.105209	SOD2/TPM1/APLN/FOXJ2/FGF2/PPARG/MAP3K5/IL10/JUN/ADIPOQ	10
GO:0051348	BP	GO:0051348	negative regulation of transferase activity	24/1109	270/18800	0.029798	0.137488	0.105209	IRS2/ABL1/DUSP1/MLLT1/MIDN/AIDA/IL1B/LRP6/SPRY4/GSK3B/SH3BP5/GPRC5A/SFRP1/RPS15/PPARG/FABP4/ZFP36/SFN/NF2/PTK6/HMGCR/ERRFI1/SRCIN1/ADIPOQ	24
GO:0071356	BP	GO:0071356	cellular response to tumor necrosis factor	21/1109	229/18800	0.0300603	0.137488	0.105209	THBS1/NFKBIA/CXCL8/CYP1B1/FOXO3/CCL20/CCL5/MYOD1/EXT1/CCL4/SFRP1/FABP4/RPS3/LIMS1/ZFP36/MAP3K5/TNFRSF21/NPNT/STAT1/MAPK3/ADIPOQ	21
GO:0016525	BP	GO:0016525	negative regulation of angiogenesis	15/1109	149/18800	0.0300637	0.137488	0.105209	THBS1/AGO1/TGFB2/FASLG/ATP2B4/SERPINE1/FOXJ2/PGK1/KLF4/THBS2/PPARG/SEMA6A/ABCC8/HOXA5/STAT1	15
GO:0002328	BP	GO:0002328	pro-B cell differentiation	3/1109	12/18800	0.0301629	0.137488	0.105209	SOX4/LIG4/HES5	3
GO:0031650	BP	GO:0031650	regulation of heat generation	3/1109	12/18800	0.0301629	0.137488	0.105209	PTGS2/IL1B/SLC27A1	3
GO:0033690	BP	GO:0033690	positive regulation of osteoblast proliferation	3/1109	12/18800	0.0301629	0.137488	0.105209	ABL1/IGF1R/TMEM119	3
GO:0035112	BP	GO:0035112	genitalia morphogenesis	3/1109	12/18800	0.0301629	0.137488	0.105209	AR/NIPBL/ROR2	3
GO:0035865	BP	GO:0035865	cellular response to potassium ion	3/1109	12/18800	0.0301629	0.137488	0.105209	CARF/CACNA1H/SOD1	3
GO:0038203	BP	GO:0038203	TORC2 signaling	3/1109	12/18800	0.0301629	0.137488	0.105209	SESN3/RICTOR/SIK3	3
GO:0042451	BP	GO:0042451	purine nucleoside biosynthetic process	3/1109	12/18800	0.0301629	0.137488	0.105209	APRT/PNP/HPRT1	3
GO:0042455	BP	GO:0042455	ribonucleoside biosynthetic process	3/1109	12/18800	0.0301629	0.137488	0.105209	APRT/PNP/HPRT1	3
GO:0043568	BP	GO:0043568	positive regulation of insulin-like growth factor receptor signaling pathway	3/1109	12/18800	0.0301629	0.137488	0.105209	AR/PHIP/IGFBP4	3
GO:0046129	BP	GO:0046129	purine ribonucleoside biosynthetic process	3/1109	12/18800	0.0301629	0.137488	0.105209	APRT/PNP/HPRT1	3
GO:0048715	BP	GO:0048715	negative regulation of oligodendrocyte differentiation	3/1109	12/18800	0.0301629	0.137488	0.105209	DLX2/DAAM2/HES5	3
GO:0060019	BP	GO:0060019	radial glial cell differentiation	3/1109	12/18800	0.0301629	0.137488	0.105209	STAT3/CDH2/HES5	3
GO:0072015	BP	GO:0072015	glomerular visceral epithelial cell development	3/1109	12/18800	0.0301629	0.137488	0.105209	MYO1E/NOTCH2/ADIPOQ	3
GO:0072182	BP	GO:0072182	regulation of nephron tubule epithelial cell differentiation	3/1109	12/18800	0.0301629	0.137488	0.105209	LHX1/STAT1/LIF	3
GO:0072497	BP	GO:0072497	mesenchymal stem cell differentiation	3/1109	12/18800	0.0301629	0.137488	0.105209	SOX9/GSK3B/FZD1	3
GO:0090385	BP	GO:0090385	phagosome-lysosome fusion	3/1109	12/18800	0.0301629	0.137488	0.105209	PIKFYVE/RAB34/SYT7	3
GO:1900272	BP	GO:1900272	negative regulation of long-term synaptic potentiation	3/1109	12/18800	0.0301629	0.137488	0.105209	ABL1/APP/AGER	3
GO:1904321	BP	GO:1904321	response to forskolin	3/1109	12/18800	0.0301629	0.137488	0.105209	AHR/ADCY1/EFNA5	3
GO:1904322	BP	GO:1904322	cellular response to forskolin	3/1109	12/18800	0.0301629	0.137488	0.105209	AHR/ADCY1/EFNA5	3
GO:1904350	BP	GO:1904350	regulation of protein catabolic process in the vacuole	3/1109	12/18800	0.0301629	0.137488	0.105209	LDLR/CD81/MFSD8	3
GO:0019722	BP	GO:0019722	calcium-mediated signaling	19/1109	202/18800	0.0301651	0.137488	0.105209	RCAN1/CXCL8/ATP2B4/PTGFR/CCL20/GSK3B/TMEM100/CCL4/DYRK2/ATP1A2/MCU/CCR6/AKAP6/CCR4/CMKLR1/TPCN2/HINT1/ADGRL1/PTGDR2	19
GO:0071347	BP	GO:0071347	cellular response to interleukin-1	12/1109	111/18800	0.0305693	0.139216	0.106531	SOX9/CXCL8/IRAK1/IL1B/CCL20/CCL5/IRAK4/PTGIS/CCL4/SFRP1/RPS6KA4/MAPK3	12
GO:0009749	BP	GO:0009749	response to glucose	18/1109	189/18800	0.0307214	0.139793	0.106973	THBS1/IRS2/IGF1R/SMARCB1/PRKCE/FOXO3/GPAM/TXNIP/SOX4/STXBP4/TCF7L2/AGER/KCNB1/GCK/ABCA12/EFNA5/SIN3A/ADIPOQ	18
GO:0006949	BP	GO:0006949	syncytium formation	8/1109	63/18800	0.0311414	0.141127	0.107994	CD81/SH3PXD2A/VASH2/MYH9/MYOD1/IL4R/CACNA1H/EHD2	8
GO:0010573	BP	GO:0010573	vascular endothelial growth factor production	8/1109	63/18800	0.0311414	0.141127	0.107994	IL6R/PTGS2/CYP1B1/TGFB1/IL1B/FLT4/IL1A/C3	8
GO:0032615	BP	GO:0032615	interleukin-12 production	8/1109	63/18800	0.0311414	0.141127	0.107994	THBS1/TLR3/AGER/CD40LG/TNFSF4/TIGIT/CMKLR1/IL10	8
GO:0032655	BP	GO:0032655	regulation of interleukin-12 production	8/1109	63/18800	0.0311414	0.141127	0.107994	THBS1/TLR3/AGER/CD40LG/TNFSF4/TIGIT/CMKLR1/IL10	8
GO:0070059	BP	GO:0070059	intrinsic apoptotic signaling pathway in response to endoplasmic reticulum stress	8/1109	63/18800	0.0311414	0.141127	0.107994	PMAIP1/BAG6/BCL2/WFS1/BAK1/BOK/PPP1R15A/MAP3K5	8
GO:2000241	BP	GO:2000241	regulation of reproductive process	17/1109	176/18800	0.0311767	0.141172	0.108028	STK4/AR/DUSP1/SOX9/RNASE10/VEGFA/WNT5A/MYH9/LFNG/SFRP1/IL1A/CACNA1H/CCR6/WT1/LIF/UBE2B/PTGDR2	17
GO:0042177	BP	GO:0042177	negative regulation of protein catabolic process	13/1109	124/18800	0.03126	0.141204	0.108052	BAG6/DEDD/TIMP3/PTPN3/ANXA2/SMAD3/FURIN/N4BP1/KLHL40/AZIN1/HMGCR/FYN/IL10	13
GO:0051282	BP	GO:0051282	regulation of sequestering of calcium ion	13/1109	124/18800	0.03126	0.141204	0.108052	ABL1/DIAPH1/PRKCE/FASLG/JPH1/GP5/FGF2/ANXA6/IL13/ATP1A2/JPH2/AKAP6/TPCN2	13
GO:1904375	BP	GO:1904375	regulation of protein localization to cell periphery	13/1109	124/18800	0.03126	0.141204	0.108052	RHOG/ACTB/AR/STX3/PGRMC1/PRKCE/TGFB1/ATP2B4/DLG1/RHOQ/MRAP2/WNT3A/LRRC15	13
GO:0009913	BP	GO:0009913	epidermal cell differentiation	21/1109	230/18800	0.0313177	0.141349	0.108164	STK4/SLC9A3R1/WNT5A/TXNIP/KRT6C/KRT7/PAFAH1B1/CYP26B1/KLF4/IL1A/ZFP36/SFN/EXPH5/ABCA12/ERRFI1/SOD1/BCL11B/FLNB/HES5/KRT8/FOSL2	21
GO:0021510	BP	GO:0021510	spinal cord development	11/1109	99/18800	0.031411	0.141656	0.108398	DRAXIN/LHX1/SOX4/WNT3A/PKD1/SCYL3/RELN/OLIG3/LRP8/DAAM2/PBX3	11
GO:0051480	BP	GO:0051480	regulation of cytosolic calcium ion concentration	30/1109	356/18800	0.031606	0.142075	0.108719	ABL1/DIAPH1/FZD9/BCL2/PRKCE/FASLG/ATP2B4/LRP6/PTGFR/WNT5A/JPH1/GP5/FGF2/PKD1/SMAD3/IL13/ATP1A2/BAK1/BOK/CACNA1D/CCR6/TRPC3/JPH2/AKAP6/FYN/CCR4/CMKLR1/TPCN2/KCNK3/F2RL2	30
GO:0010675	BP	GO:0010675	regulation of cellular carbohydrate metabolic process	15/1109	150/18800	0.0316572	0.142075	0.108719	IRS2/PDK1/PMAIP1/MIDN/PRKCE/FOXO1/STAT3/GSK3B/SIK1/CBFA2T3/DYRK2/SLC45A3/GCK/IGFBP4/ADIPOQ	15
GO:0051259	BP	GO:0051259	protein complex oligomerization	22/1109	244/18800	0.0316915	0.142075	0.108719	STK4/SOD2/EHD4/LRRC8A/KCND3/SLC1A5/KCNA7/ALDOA/PKD1/ATL1/MPP2/ARC/BOK/MCU/KCNC3/HPRT1/KCNB1/EHD3/KCTD11/ELAVL1/ATL3/OSBPL2	22
GO:0010463	BP	GO:0010463	mesenchymal cell proliferation	6/1109	41/18800	0.03189	0.142075	0.108719	IRS2/SOX9/WNT5A/TBX2/STAT1/HAND2	6
GO:0014014	BP	GO:0014014	negative regulation of gliogenesis	6/1109	41/18800	0.03189	0.142075	0.108719	LDLR/SKI/DLX2/ABCC8/DAAM2/HES5	6
GO:0033574	BP	GO:0033574	response to testosterone	6/1109	41/18800	0.03189	0.142075	0.108719	THBS1/AR/BGLAP/IGF1R/HOXA11/HOXA13	6
GO:0048332	BP	GO:0048332	mesoderm morphogenesis	9/1109	75/18800	0.0319136	0.142075	0.108719	WNT5A/WNT3A/SMAD3/KLF4/SMAD1/HOXA11/NF2/CRB2/ITGB3	9
GO:0050848	BP	GO:0050848	regulation of calcium-mediated signaling	9/1109	75/18800	0.0319136	0.142075	0.108719	RCAN1/ATP2B4/GSK3B/TMEM100/CCL4/DYRK2/AKAP6/CMKLR1/HINT1	9
GO:0001892	BP	GO:0001892	embryonic placenta development	10/1109	87/18800	0.0319173	0.142075	0.108719	STK4/PRDM1/VASH2/PKD1/GRB2/SOCS3/LIF/IL10/PLCD3/FBXW8	10
GO:0002088	BP	GO:0002088	lens development in camera-type eye	10/1109	87/18800	0.0319173	0.142075	0.108719	SKI/MEIS1/DLG1/WNT5A/FGF2/SMAD3/SKIL/VIM/SIX3/NF2	10
GO:0035023	BP	GO:0035023	regulation of Rho protein signal transduction	10/1109	87/18800	0.0319173	0.142075	0.108719	ABL1/BCL6/RAC1/CDC42SE2/ARHGEF3/ARHGAP42/STARD13/STARD8/KANK2/F2RL2	10
GO:1990874	BP	GO:1990874	vascular associated smooth muscle cell proliferation	10/1109	87/18800	0.0319173	0.142075	0.108719	SOD2/TPM1/APLN/FOXJ2/FGF2/PPARG/MAP3K5/IL10/JUN/ADIPOQ	10
GO:0043543	BP	GO:0043543	protein acylation	23/1109	258/18800	0.0319524	0.142075	0.108719	ACTB/MLLT1/PER1/SMARCB1/BAG6/CPA4/YEATS2/FOXO1/IL1B/GSK3B/SOX4/MYOD1/ARID5A/IRF4/MORF4L2/ATAT1/RPS6KA4/ZDHHC21/MAPK3/LIF/TRRAP/SIN3A/ESCO2	23
GO:0035196	BP	GO:0035196	production of miRNAs involved in gene silencing by miRNA	7/1109	52/18800	0.0321013	0.142075	0.108719	TRIM71/AGO1/TGFB1/STAT3/SMAD3/NCOR2/SMAD1	7
GO:0043525	BP	GO:0043525	positive regulation of neuron apoptotic process	7/1109	52/18800	0.0321013	0.142075	0.108719	ABL1/TGFB2/FOXO3/FASLG/MYBL2/PCSK9/PAK3	7
GO:0099172	BP	GO:0099172	presynapse organization	7/1109	52/18800	0.0321013	0.142075	0.108719	PTPRD/WNT5A/APP/WNT3A/BSN/NLGN2/FZD1	7
GO:0009755	BP	GO:0009755	hormone-mediated signaling pathway	18/1109	190/18800	0.0321427	0.142075	0.108719	AR/ACSL1/NEDD4/PER1/DAXX/RNF6/UBR5/NR1D2/RARB/NCOR2/SFRP1/PPARG/FOXA1/SLC27A1/KDM3A/KANK2/THRB/VPS18	18
GO:0044403	BP	GO:0044403	biological process involved in symbiotic interaction	25/1109	286/18800	0.0321901	0.142075	0.108719	LDLR/CD81/GAPDH/ITGB5/SMARCB1/RRP1B/DCD/CXCL8/PTX3/FBXL2/CCL5/SLC1A5/PLSCR1/CCL4/LRRC15/PIKFYVE/EXOC2/IGF2R/P4HB/VPS18/XPR1/ITGB3/JUN/TPCN2/TRIML2	25
GO:0002902	BP	GO:0002902	regulation of B cell apoptotic process	4/1109	21/18800	0.0322455	0.142075	0.108719	IRS2/BCL6/SLC39A10/IL10	4
GO:0003085	BP	GO:0003085	negative regulation of systemic arterial blood pressure	4/1109	21/18800	0.0322455	0.142075	0.108719	SOD2/KCNK6/ARHGAP42/ADRB3	4
GO:0019400	BP	GO:0019400	alditol metabolic process	4/1109	21/18800	0.0322455	0.142075	0.108719	TPI1/PLA2G4A/GOT1/SORD	4
GO:0033630	BP	GO:0033630	positive regulation of cell adhesion mediated by integrin	4/1109	21/18800	0.0322455	0.142075	0.108719	TGFB2/CCL5/RET/LIF	4
GO:0043371	BP	GO:0043371	negative regulation of CD4-positive, alpha-beta T cell differentiation	4/1109	21/18800	0.0322455	0.142075	0.108719	BCL6/IL4R/RUNX3/TNFSF4	4
GO:0050849	BP	GO:0050849	negative regulation of calcium-mediated signaling	4/1109	21/18800	0.0322455	0.142075	0.108719	RCAN1/ATP2B4/GSK3B/DYRK2	4
GO:0051882	BP	GO:0051882	mitochondrial depolarization	4/1109	21/18800	0.0322455	0.142075	0.108719	ABL1/FZD9/BCL2/BOK	4
GO:0071243	BP	GO:0071243	cellular response to arsenic-containing substance	4/1109	21/18800	0.0322455	0.142075	0.108719	DAXX/PPIF/CPEB2/GSTO2	4
GO:0071636	BP	GO:0071636	positive regulation of transforming growth factor beta production	4/1109	21/18800	0.0322455	0.142075	0.108719	THBS1/PTGS2/SMAD3/FURIN	4
GO:0090189	BP	GO:0090189	regulation of branching involved in ureteric bud morphogenesis	4/1109	21/18800	0.0322455	0.142075	0.108719	SOX9/LHX1/VEGFA/SIX4	4
GO:2000047	BP	GO:2000047	regulation of cell-cell adhesion mediated by cadherin	4/1109	21/18800	0.0322455	0.142075	0.108719	VEGFA/WNT5A/WNT3A/FOXA1	4
GO:0021987	BP	GO:0021987	cerebral cortex development	12/1109	112/18800	0.0324749	0.142972	0.109405	SYNE2/RTN4/GSK3B/TACC3/PAFAH1B1/SUN1/CCDC85C/NDE1/RELN/CDH2/LRP8/SRGAP2	12
GO:0072593	BP	GO:0072593	reactive oxygen species metabolic process	21/1109	231/18800	0.0326141	0.143471	0.109788	THBS1/SOD2/PMAIP1/SH3PXD2A/CYP1B1/BCL2/TGFB1/FOXO3/FOXO1/SLC5A3/SOD3/RAC1/COQ7/SLC25A33/GRB2/PIKFYVE/FBLN5/SOD1/CCS/FYN/CYP1A1	21
GO:0032102	BP	GO:0032102	negative regulation of response to external stimulus	35/1109	429/18800	0.0327944	0.144036	0.11022	THBS1/LDLR/DUSP1/STAT2/LPCAT3/SEMA4C/RHBDF2/KREMEN1/RIOK3/WNT5A/SEMA5A/SERPINE1/NR1D2/PTGIS/WNT3A/FGF2/SMAD3/FURIN/SOCS3/IL13/KLF4/PPARG/SEMA6A/ZFP36/ABCC8/NR1H2/SOD1/FYN/SEMA6D/IL10/NBL1/ADIPOQ/SEMA3F/HAVCR2/CD200R1	35
GO:0050804	BP	GO:0050804	modulation of chemical synaptic transmission	35/1109	429/18800	0.0327944	0.144036	0.11022	ABL1/PTGS2/STX3/ADCY1/PTPRD/PRKCE/EIF4EBP2/IL1B/TSHZ3/GSK3B/CACNG7/APP/MAP1B/WNT3A/APBA1/RIMS3/AGER/ROR2/MPP2/ATAD1/ARC/LZTS1/EGR2/ATP1A2/RELN/CDH2/KCNB1/LRP8/NLGN2/SYT7/FYN/VPS18/STX1B/ADIPOQ/PPFIA3	35
GO:2000181	BP	GO:2000181	negative regulation of blood vessel morphogenesis	15/1109	151/18800	0.0333117	0.145614	0.111427	THBS1/AGO1/TGFB2/FASLG/ATP2B4/SERPINE1/FOXJ2/PGK1/KLF4/THBS2/PPARG/SEMA6A/ABCC8/HOXA5/STAT1	15
GO:0009855	BP	GO:0009855	determination of bilateral symmetry	14/1109	138/18800	0.0333346	0.145614	0.111427	ENG/BBS7/GALNT11/AIDA/WNT5A/WNT3A/NOTCH2/ACVR2A/SMAD3/MICAL2/TBX2/DAAM2/HAND2/NBL1	14
GO:0002367	BP	GO:0002367	cytokine production involved in immune response	11/1109	100/18800	0.0334889	0.145614	0.111427	CD81/BCL6/TGFB2/TGFB1/IL1B/TLR3/WNT5A/ARID5A/TNFSF4/SPON2/IL10	11
GO:0021772	BP	GO:0021772	olfactory bulb development	5/1109	31/18800	0.0334944	0.145614	0.111427	SKI/WNT5A/FUT1/EXT1/DLX2	5
GO:0031114	BP	GO:0031114	regulation of microtubule depolymerization	5/1109	31/18800	0.0334944	0.145614	0.111427	NAV3/MAP1B/CAMSAP2/MID1/SPEF1	5
GO:0035767	BP	GO:0035767	endothelial cell chemotaxis	5/1109	31/18800	0.0334944	0.145614	0.111427	THBS1/VEGFA/SEMA5A/FGF2/EGR3	5
GO:0046825	BP	GO:0046825	regulation of protein export from nucleus	5/1109	31/18800	0.0334944	0.145614	0.111427	SP100/IL1B/GSK3B/TCF7L2/SFN	5
GO:0061036	BP	GO:0061036	positive regulation of cartilage development	5/1109	31/18800	0.0334944	0.145614	0.111427	SOX9/WNT5A/SMAD3/SMAD1/HOXA11	5
GO:0061099	BP	GO:0061099	negative regulation of protein tyrosine kinase activity	5/1109	31/18800	0.0334944	0.145614	0.111427	SH3BP5/GPRC5A/PTK6/ERRFI1/SRCIN1	5
GO:0071295	BP	GO:0071295	cellular response to vitamin	5/1109	31/18800	0.0334944	0.145614	0.111427	BGLAP/TRIM24/POSTN/SFRP1/KANK2	5
GO:0090162	BP	GO:0090162	establishment of epithelial cell polarity	5/1109	31/18800	0.0334944	0.145614	0.111427	SLC9A3R1/MYO9A/WNT5A/TCF15/HES5	5
GO:0097106	BP	GO:0097106	postsynaptic density organization	5/1109	31/18800	0.0334944	0.145614	0.111427	PTPRD/DLG1/RELN/CDH2/NLGN2	5
GO:2000515	BP	GO:2000515	negative regulation of CD4-positive, alpha-beta T cell activation	5/1109	31/18800	0.0334944	0.145614	0.111427	BCL6/CD274/IL4R/RUNX3/TNFSF4	5
GO:0046390	BP	GO:0046390	ribose phosphate biosynthetic process	18/1109	191/18800	0.0336122	0.145898	0.111644	NME4/AK4/APRT/CTPS1/ACSL1/PDK1/PAPSS1/ADCY1/TGFB1/SLC26A2/COASY/CMPK1/ALDOA/PANK1/TKT/HACD2/HPRT1/SLC35B2	18
GO:0050821	BP	GO:0050821	protein stabilization	18/1109	191/18800	0.0336122	0.145898	0.111644	STK4/DVL3/GAPDH/BAG6/TAF9B/CLU/WFS1/RTN4/ATF7IP/SOX4/STXBP4/SMAD3/USP2/BAG1/CHEK2/USP13/TSPAN1/UBE2B	18
GO:0099177	BP	GO:0099177	regulation of trans-synaptic signaling	35/1109	430/18800	0.0337582	0.146417	0.112042	ABL1/PTGS2/STX3/ADCY1/PTPRD/PRKCE/EIF4EBP2/IL1B/TSHZ3/GSK3B/CACNG7/APP/MAP1B/WNT3A/APBA1/RIMS3/AGER/ROR2/MPP2/ATAD1/ARC/LZTS1/EGR2/ATP1A2/RELN/CDH2/KCNB1/LRP8/NLGN2/SYT7/FYN/VPS18/STX1B/ADIPOQ/PPFIA3	35
GO:0034340	BP	GO:0034340	response to type I interferon	8/1109	64/18800	0.0338219	0.146465	0.112078	SP100/STAT2/IRAK1/WNT5A/IFNAR2/JAK1/STAT1/IFNAR1	8
GO:0048857	BP	GO:0048857	neural nucleus development	8/1109	64/18800	0.0338219	0.146465	0.112078	ACTB/ZNF148/CKB/BCL2/BASP1/FGF2/S100A1/YWHAQ	8
GO:1901879	BP	GO:1901879	regulation of protein depolymerization	10/1109	88/18800	0.0341831	0.147914	0.113187	SEMA5A/NAV3/MAP1B/LIMA1/CAMSAP2/PDXP/MID1/SPTAN1/SPTB/SPEF1	10
GO:0045216	BP	GO:0045216	cell-cell junction organization	19/1109	205/18800	0.0343507	0.148523	0.113654	ACTB/ACTG1/OCLN/VEGFA/TGFB2/TGFB1/DLG1/IL1B/EXT1/SMAD3/CDH2/GNPAT/LIMS1/NF2/PERP/ABCC8/DLG5/NLGN2/ILDR1	19
GO:0006024	BP	GO:0006024	glycosaminoglycan biosynthetic process	9/1109	76/18800	0.0343818	0.148542	0.113668	CHPF2/TGFB1/IL1B/DSE/EXT1/B4GAT1/GLCE/CHST15/CHST1	9
GO:1901343	BP	GO:1901343	negative regulation of vasculature development	15/1109	152/18800	0.0350283	0.151218	0.115715	THBS1/AGO1/TGFB2/FASLG/ATP2B4/SERPINE1/FOXJ2/PGK1/KLF4/THBS2/PPARG/SEMA6A/ABCC8/HOXA5/STAT1	15
GO:0006644	BP	GO:0006644	phospholipid metabolic process	32/1109	388/18800	0.0351122	0.151265	0.115751	SOCS1/LDLR/PCYT1A/PCYT1B/LPGAT1/LPCAT3/FAM126A/OSBPL10/PLD1/GPAM/PIGA/OSBPL8/FGF2/PLSCR1/MTMR10/CDS1/PISD/PAFAH1B1/PNPLA6/SOCS3/PLA2G4A/PIKFYVE/GNPAT/PIK3C2B/LPCAT1/SLC27A1/NR1H2/NUS1/IPMK/SLC44A1/VAC14/PCSK9	32
GO:0009799	BP	GO:0009799	specification of symmetry	14/1109	139/18800	0.0351405	0.151265	0.115751	ENG/BBS7/GALNT11/AIDA/WNT5A/WNT3A/NOTCH2/ACVR2A/SMAD3/MICAL2/TBX2/DAAM2/HAND2/NBL1	14
GO:0051384	BP	GO:0051384	response to glucocorticoid	14/1109	139/18800	0.0351405	0.151265	0.115751	PTGS2/BGLAP/IGF1R/CYP1B1/BCL2/FOXO3/KLF9/MYOD1/ZFP36/ERRFI1/GOT1/CPS1/IL10/ADIPOQ	14
GO:0030838	BP	GO:0030838	positive regulation of actin filament polymerization	7/1109	53/18800	0.0351753	0.151265	0.115751	PRKCE/DLG1/NCKAP1/GRB2/FCHSD1/RICTOR/CTTN	7
GO:0071385	BP	GO:0071385	cellular response to glucocorticoid stimulus	7/1109	53/18800	0.0351753	0.151265	0.115751	IGF1R/CYP1B1/FOXO3/KLF9/MYOD1/ZFP36/ERRFI1	7
GO:0002347	BP	GO:0002347	response to tumor cell	6/1109	42/18800	0.0354162	0.151597	0.116005	AHR/TXNIP/CD274/NOTCH2/KLF4/HAVCR2	6
GO:0010907	BP	GO:0010907	positive regulation of glucose metabolic process	6/1109	42/18800	0.0354162	0.151597	0.116005	IRS2/PMAIP1/FOXO1/DYRK2/SLC45A3/GCK	6
GO:0030501	BP	GO:0030501	positive regulation of bone mineralization	6/1109	42/18800	0.0354162	0.151597	0.116005	FZD9/TGFB1/ACVR2A/SMAD3/FBN2/TMEM119	6
GO:0046636	BP	GO:0046636	negative regulation of alpha-beta T cell activation	6/1109	42/18800	0.0354162	0.151597	0.116005	SOCS1/BCL6/CD274/IL4R/RUNX3/TNFSF4	6
GO:0090207	BP	GO:0090207	regulation of triglyceride metabolic process	6/1109	42/18800	0.0354162	0.151597	0.116005	LDLR/SIK1/CNEP1R1/SLC27A1/NR1H2/C3	6
GO:1904706	BP	GO:1904706	negative regulation of vascular associated smooth muscle cell proliferation	6/1109	42/18800	0.0354162	0.151597	0.116005	SOD2/TPM1/APLN/PPARG/IL10/ADIPOQ	6
GO:0009636	BP	GO:0009636	response to toxic substance	22/1109	247/18800	0.0356075	0.152297	0.116541	AHR/PTGS2/SOD2/ADH5/IPCEF1/NXN/CYP1B1/BCL2/SOD3/MAP1B/CCL5/AKR1B10/CCL4/BAK1/GSTO2/SLC30A4/FBLN5/MT1A/SOD1/CCS/CYP1A1/CPS1	22
GO:0070167	BP	GO:0070167	regulation of biomineral tissue development	11/1109	101/18800	0.0356621	0.152297	0.116541	BGLAP/SOX9/FZD9/TGFB1/DDR2/ACVR2A/SMAD3/FBN2/OMD/MATN1/TMEM119	11
GO:1902882	BP	GO:1902882	regulation of response to oxidative stress	11/1109	101/18800	0.0356621	0.152297	0.116541	ABL1/SOD2/FOXO3/PAWR/SESN3/FBLN5/SOD1/P4HB/FYN/FZD1/IL10	11
GO:0051591	BP	GO:0051591	response to cAMP	10/1109	89/18800	0.0365588	0.155104	0.118689	AHR/PER1/CYP1B1/APP/RAPGEF1/STAT1/AKAP6/CPS1/WT1/ADIPOQ	10
GO:0017156	BP	GO:0017156	calcium-ion regulated exocytosis	8/1109	65/18800	0.0366546	0.155104	0.118689	ARHGAP17/MYH9/RIMS3/SCAMP5/CACNA1H/KCNB1/SYT7/STX1B	8
GO:0030858	BP	GO:0030858	positive regulation of epithelial cell differentiation	8/1109	65/18800	0.0366546	0.155104	0.118689	SOX9/LHX1/SERPINE1/TMEM100/FGF2/IL13/SFN/LIF	8
GO:0044409	BP	GO:0044409	entry into host	15/1109	153/18800	0.0368081	0.155104	0.118689	LDLR/CD81/ITGB5/CXCL8/PTX3/SLC1A5/PLSCR1/PIKFYVE/EXOC2/P4HB/VPS18/XPR1/ITGB3/TPCN2/TRIML2	15
GO:0032729	BP	GO:0032729	positive regulation of interferon-gamma production	9/1109	77/18800	0.0369784	0.155104	0.118689	ABL1/IL1B/TLR3/WNT5A/TXK/ARID5A/IL12RB2/TNFSF4/HAVCR2	9
GO:0050772	BP	GO:0050772	positive regulation of axonogenesis	9/1109	77/18800	0.0369784	0.155104	0.118689	TIAM1/VEGFA/NIN/SEMA5A/MAP1B/WNT3A/PAFAH1B1/SKIL/EFNA5	9
GO:0051149	BP	GO:0051149	positive regulation of muscle cell differentiation	9/1109	77/18800	0.0369784	0.155104	0.118689	SOD2/ENG/BCL2/TGFB1/WNT3A/MYOD1/CYP26B1/MORF4L2/AKAP6	9
GO:0090559	BP	GO:0090559	regulation of membrane permeability	9/1109	77/18800	0.0369784	0.155104	0.118689	BNIP3L/PMAIP1/FZD9/BCL2/PPIF/GSK3B/CHCHD10/BAK1/BOK	9
GO:1903201	BP	GO:1903201	regulation of oxidative stress-induced cell death	9/1109	77/18800	0.0369784	0.155104	0.118689	ABL1/SOD2/FOXO3/PAWR/SOD1/P4HB/FYN/FZD1/IL10	9
GO:0045089	BP	GO:0045089	positive regulation of innate immune response	14/1109	140/18800	0.0370158	0.155104	0.118689	POLR3B/RIOK3/WNT5A/CCL5/TXK/ZNFX1/POLR3F/PLSCR1/COCH/AKIRIN2/FYN/PAK3/SIN3A/HAVCR2	14
GO:0010632	BP	GO:0010632	regulation of epithelial cell migration	25/1109	290/18800	0.0370976	0.155104	0.118689	THBS1/ABL1/PTGS2/SOX9/SP100/VEGFA/TGFB2/PRKCE/TGFB1/ATP2B4/WNT5A/SEMA5A/RTN4/RAC1/FGF2/FUT1/KLF4/PPARG/ADGRA2/FLT4/MEOX2/STARD13/NUS1/ITGB3/JUN	25
GO:0002833	BP	GO:0002833	positive regulation of response to biotic stimulus	17/1109	180/18800	0.037477	0.155104	0.118689	POLR3B/RIOK3/EMILIN2/WNT5A/CCL5/TXK/ZNFX1/POLR3F/PLSCR1/CD274/CD180/COCH/AKIRIN2/FYN/PAK3/SIN3A/HAVCR2	17
GO:0007183	BP	GO:0007183	SMAD protein complex assembly	3/1109	13/18800	0.0375306	0.155104	0.118689	TGFB1/SMAD3/SMAD1	3
GO:0021819	BP	GO:0021819	layer formation in cerebral cortex	3/1109	13/18800	0.0375306	0.155104	0.118689	PAFAH1B1/RELN/LRP8	3
GO:0022038	BP	GO:0022038	corpus callosum development	3/1109	13/18800	0.0375306	0.155104	0.118689	NIN/PAFAH1B1/TSKU	3
GO:0031053	BP	GO:0031053	primary miRNA processing	3/1109	13/18800	0.0375306	0.155104	0.118689	STAT3/SMAD3/SMAD1	3
GO:0033689	BP	GO:0033689	negative regulation of osteoblast proliferation	3/1109	13/18800	0.0375306	0.155104	0.118689	BCL2/SMAD3/SFRP1	3
GO:0048934	BP	GO:0048934	peripheral nervous system neuron differentiation	3/1109	13/18800	0.0375306	0.155104	0.118689	ONECUT2/RUNX3/HAND2	3
GO:0048935	BP	GO:0048935	peripheral nervous system neuron development	3/1109	13/18800	0.0375306	0.155104	0.118689	ONECUT2/RUNX3/HAND2	3
GO:0055062	BP	GO:0055062	phosphate ion homeostasis	3/1109	13/18800	0.0375306	0.155104	0.118689	SLC9A3R1/FGFR4/XPR1	3
GO:0060009	BP	GO:0060009	Sertoli cell development	3/1109	13/18800	0.0375306	0.155104	0.118689	SOX9/FNDC3A/IL1A	3
GO:0060670	BP	GO:0060670	branching involved in labyrinthine layer morphogenesis	3/1109	13/18800	0.0375306	0.155104	0.118689	GRB2/SOCS3/IL10	3
GO:0070234	BP	GO:0070234	positive regulation of T cell apoptotic process	3/1109	13/18800	0.0375306	0.155104	0.118689	WNT5A/CCL5/CD274	3
GO:0072310	BP	GO:0072310	glomerular epithelial cell development	3/1109	13/18800	0.0375306	0.155104	0.118689	MYO1E/NOTCH2/ADIPOQ	3
GO:0072393	BP	GO:0072393	microtubule anchoring at microtubule organizing center	3/1109	13/18800	0.0375306	0.155104	0.118689	NIN/GSK3B/HOOK3	3
GO:0072506	BP	GO:0072506	trivalent inorganic anion homeostasis	3/1109	13/18800	0.0375306	0.155104	0.118689	SLC9A3R1/FGFR4/XPR1	3
GO:0072540	BP	GO:0072540	T-helper 17 cell lineage commitment	3/1109	13/18800	0.0375306	0.155104	0.118689	IL6R/STAT3/IRF4	3
GO:0098814	BP	GO:0098814	spontaneous synaptic transmission	3/1109	13/18800	0.0375306	0.155104	0.118689	APP/AGER/STX1B	3
GO:0110096	BP	GO:0110096	cellular response to aldehyde	3/1109	13/18800	0.0375306	0.155104	0.118689	ADH5/IGF1R/AKR1B10	3
GO:1900121	BP	GO:1900121	negative regulation of receptor binding	3/1109	13/18800	0.0375306	0.155104	0.118689	PCSK9/IL10/ADIPOQ	3
GO:1900452	BP	GO:1900452	regulation of long-term synaptic depression	3/1109	13/18800	0.0375306	0.155104	0.118689	AGER/ARC/KCNB1	3
GO:1901298	BP	GO:1901298	regulation of hydrogen peroxide-mediated programmed cell death	3/1109	13/18800	0.0375306	0.155104	0.118689	ABL1/FOXO3/PAWR	3
GO:0001919	BP	GO:0001919	regulation of receptor recycling	4/1109	22/18800	0.0376267	0.155104	0.118689	LDLR/ANXA2/PCSK9/ECE1	4
GO:0002320	BP	GO:0002320	lymphoid progenitor cell differentiation	4/1109	22/18800	0.0376267	0.155104	0.118689	BCL2/SOX4/LIG4/HES5	4
GO:0002363	BP	GO:0002363	alpha-beta T cell lineage commitment	4/1109	22/18800	0.0376267	0.155104	0.118689	IL6R/BCL2/STAT3/IRF4	4
GO:0006662	BP	GO:0006662	glycerol ether metabolic process	4/1109	22/18800	0.0376267	0.155104	0.118689	PAFAH1B1/PLA2G4A/GNPAT/NCEH1	4
GO:0006907	BP	GO:0006907	pinocytosis	4/1109	22/18800	0.0376267	0.155104	0.118689	EHD4/MAPKAPK2/NR1H2/STX1B	4
GO:0007351	BP	GO:0007351	tripartite regional subdivision	4/1109	22/18800	0.0376267	0.155104	0.118689	WNT5A/BASP1/WT1/PLD6	4
GO:0007530	BP	GO:0007530	sex determination	4/1109	22/18800	0.0376267	0.155104	0.118689	AR/SOX9/SIX4/WT1	4
GO:0008595	BP	GO:0008595	anterior/posterior axis specification, embryo	4/1109	22/18800	0.0376267	0.155104	0.118689	WNT5A/BASP1/WT1/PLD6	4
GO:0010226	BP	GO:0010226	response to lithium ion	4/1109	22/18800	0.0376267	0.155104	0.118689	PTGS2/ADCY1/LIG4/FABP4	4
GO:0010988	BP	GO:0010988	regulation of low-density lipoprotein particle clearance	4/1109	22/18800	0.0376267	0.155104	0.118689	LDLR/ANXA2/ABCC8/PCSK9	4
GO:0035089	BP	GO:0035089	establishment of apical/basal cell polarity	4/1109	22/18800	0.0376267	0.155104	0.118689	SLC9A3R1/MYO9A/WNT5A/TCF15	4
GO:0035268	BP	GO:0035268	protein mannosylation	4/1109	22/18800	0.0376267	0.155104	0.118689	B4GAT1/DPY19L3/TMTC1/NUS1	4
GO:0043369	BP	GO:0043369	CD4-positive or CD8-positive, alpha-beta T cell lineage commitment	4/1109	22/18800	0.0376267	0.155104	0.118689	IL6R/BCL2/STAT3/IRF4	4
GO:0071305	BP	GO:0071305	cellular response to vitamin D	4/1109	22/18800	0.0376267	0.155104	0.118689	BGLAP/TRIM24/SFRP1/KANK2	4
GO:0006417	BP	GO:0006417	regulation of translation	37/1109	463/18800	0.0376314	0.155104	0.118689	THBS1/TRIM71/DNAJC1/AGO1/GAPDH/PER1/EIF3C/BZW1/PABPC1/PPP1R15B/CPEB1/CYP1B1/CAPRIN1/FOXO3/EIF4EBP2/EIF5/PLD1/SECISBP2L/APP/CCL5/HABP4/SOX4/CPEB2/RPLP1/PKM/VIM/EIF4EBP1/RPS3/ZFP36/LARP4B/EXOSC2/PPP1R15A/ELAVL1/KLHL25/EIF1/CNOT3/CNOT6L	37
GO:0010743	BP	GO:0010743	regulation of macrophage derived foam cell differentiation	5/1109	32/18800	0.0378362	0.155537	0.119021	NFKBIA/PPARG/NR1H2/ITGB3/ADIPOQ	5
GO:0060122	BP	GO:0060122	inner ear receptor cell stereocilium organization	5/1109	32/18800	0.0378362	0.155537	0.119021	SLC9A3R1/USH1G/TSKU/SOD1/HES5	5
GO:1900745	BP	GO:1900745	positive regulation of p38MAPK cascade	5/1109	32/18800	0.0378362	0.155537	0.119021	VEGFA/IL1B/AGER/MAP3K5/HAND2	5
GO:0007596	BP	GO:0007596	blood coagulation	20/1109	221/18800	0.0378636	0.155537	0.119021	THBS1/ACTB/ACTG1/ANXA8/EMILIN2/FZD6/HPS5/GP5/F3/SERPINE1/MYH9/TXK/WNT3A/PLSCR1/ENTPD1/VAV2/PLA2G4A/CD40LG/ITGB3/F2RL2	20
GO:0015914	BP	GO:0015914	phospholipid transport	11/1109	102/18800	0.0379325	0.155537	0.119021	LDLR/ATG9A/OSBPL10/FASLG/OSBPL8/VMP1/PLSCR1/PCTP/ABCA12/KCNN4/OSBPL2	11
GO:0035710	BP	GO:0035710	CD4-positive, alpha-beta T cell activation	11/1109	102/18800	0.0379325	0.155537	0.119021	IL6R/SOCS1/CD81/BCL6/STAT3/CD274/IRF4/AGER/IL4R/RUNX3/TNFSF4	11
GO:1902106	BP	GO:1902106	negative regulation of leukocyte differentiation	11/1109	102/18800	0.0379325	0.155537	0.119021	SOCS1/BCL6/TLR3/GPR137B/SFRP1/MAFB/IL4R/ZBTB46/RUNX3/TNFSF4/ADIPOQ	11
GO:0016573	BP	GO:0016573	histone acetylation	16/1109	167/18800	0.0381408	0.156161	0.119498	ACTB/MLLT1/PER1/SMARCB1/CPA4/YEATS2/IL1B/MYOD1/ARID5A/IRF4/MORF4L2/RPS6KA4/MAPK3/LIF/TRRAP/SIN3A	16
GO:0030216	BP	GO:0030216	keratinocyte differentiation	16/1109	167/18800	0.0381408	0.156161	0.119498	STK4/WNT5A/TXNIP/KRT6C/KRT7/CYP26B1/IL1A/ZFP36/SFN/EXPH5/ABCA12/ERRFI1/BCL11B/FLNB/KRT8/FOSL2	16
GO:0032886	BP	GO:0032886	regulation of microtubule-based process	22/1109	249/18800	0.0384112	0.1568	0.119987	ABL1/DIAPH1/OCLN/RNASE10/NIN/SLAIN2/NAV3/GSK3B/RAC1/MAP1B/WNT3A/CAMSAP2/TACC3/PKD1/PAFAH1B1/MID1/ATAT1/RPS3/CCR6/MAPRE3/EFNA5/SPEF1	22
GO:0034612	BP	GO:0034612	response to tumor necrosis factor	22/1109	249/18800	0.0384112	0.1568	0.119987	THBS1/PTGS2/NFKBIA/CXCL8/CYP1B1/FOXO3/CCL20/CCL5/MYOD1/EXT1/CCL4/SFRP1/FABP4/RPS3/LIMS1/ZFP36/MAP3K5/TNFRSF21/NPNT/STAT1/MAPK3/ADIPOQ	22
GO:0021545	BP	GO:0021545	cranial nerve development	7/1109	54/18800	0.038438	0.1568	0.119987	EXT1/HOXA3/MAFB/EGR2/SIX4/NAV2/SEMA3F	7
GO:0045661	BP	GO:0045661	regulation of myoblast differentiation	7/1109	54/18800	0.038438	0.1568	0.119987	SOX9/LRRC8A/TGFB1/BOC/AKIRIN1/MYOD1/MAP3K5	7
GO:0051155	BP	GO:0051155	positive regulation of striated muscle cell differentiation	7/1109	54/18800	0.038438	0.1568	0.119987	BCL2/TGFB1/WNT3A/MYOD1/CYP26B1/MORF4L2/AKAP6	7
GO:0097553	BP	GO:0097553	calcium ion transmembrane import into cytosol	15/1109	154/18800	0.0386522	0.157558	0.120567	ABL1/DIAPH1/PRKCE/FASLG/ATP2B4/JPH1/GP5/FGF2/IL13/ATP1A2/CACNA1D/JPH2/AKAP6/FYN/TPCN2	15
GO:0030518	BP	GO:0030518	intracellular steroid hormone receptor signaling pathway	12/1109	115/18800	0.038699	0.157633	0.120624	AR/NEDD4/PER1/DAXX/RNF6/UBR5/NCOR2/SFRP1/FOXA1/KDM3A/KANK2/VPS18	12
GO:0051208	BP	GO:0051208	sequestering of calcium ion	13/1109	128/18800	0.0390052	0.158575	0.121345	ABL1/DIAPH1/PRKCE/FASLG/JPH1/GP5/FGF2/ANXA6/IL13/ATP1A2/JPH2/AKAP6/TPCN2	13
GO:1990266	BP	GO:1990266	neutrophil migration	13/1109	128/18800	0.0390052	0.158575	0.121345	RHOG/CXCL8/TGFB2/IL1B/CCL20/RAC1/CCL5/IRAK4/CCL4/S100A12/PIKFYVE/IL1A/MCU	13
GO:0042475	BP	GO:0042475	odontogenesis of dentin-containing tooth	10/1109	90/18800	0.0390465	0.158575	0.121345	TNFRSF11B/SERPINE1/ACVR2A/RELT/DLX2/NGFR/NF2/PERP/HAND2/BCL11B	10
GO:0014002	BP	GO:0014002	astrocyte development	6/1109	43/18800	0.0391835	0.158575	0.121345	LDLR/IL1B/APP/AGER/ROR2/VIM	6
GO:0042771	BP	GO:0042771	intrinsic apoptotic signaling pathway in response to DNA damage by p53 class mediator	6/1109	43/18800	0.0391835	0.158575	0.121345	BAG6/TAF9B/BCL2/CD44/DYRK2/CHEK2	6
GO:0043507	BP	GO:0043507	positive regulation of JUN kinase activity	6/1109	43/18800	0.0391835	0.158575	0.121345	DVL3/WNT5A/AGER/ROR2/RPS3/MAP3K5	6
GO:1902686	BP	GO:1902686	mitochondrial outer membrane permeabilization involved in programmed cell death	6/1109	43/18800	0.0391835	0.158575	0.121345	BNIP3L/FZD9/PPIF/GSK3B/CHCHD10/BOK	6
GO:2001222	BP	GO:2001222	regulation of neuron migration	6/1109	43/18800	0.0391835	0.158575	0.121345	NIPBL/STAT3/RELN/SEMA6A/SRGAP2/GPR173	6
GO:0045619	BP	GO:0045619	regulation of lymphocyte differentiation	17/1109	181/18800	0.0391871	0.158575	0.121345	SOCS1/PRDM1/ABL1/IKZF3/BCL6/FOXO3/SOX4/IRF4/CYP26B1/SFRP1/IL4R/RUNX3/PNP/EGR3/TNFSF4/SOD1/IL10	17
GO:0034605	BP	GO:0034605	cellular response to heat	8/1109	66/18800	0.0396428	0.160186	0.122578	THBS1/PTGS2/IRAK1/DAXX/GSK3B/MAPKAPK2/CLPB/IL1A	8
GO:0071677	BP	GO:0071677	positive regulation of mononuclear cell migration	8/1109	66/18800	0.0396428	0.160186	0.122578	CCL20/WNT5A/SERPINE1/APP/CCL5/AGER/CCL4/CCR6	8
GO:0033673	BP	GO:0033673	negative regulation of kinase activity	21/1109	236/18800	0.0397051	0.160207	0.122594	IRS2/ABL1/DUSP1/MLLT1/MIDN/AIDA/IL1B/LRP6/SPRY4/SH3BP5/GPRC5A/SFRP1/PPARG/FABP4/SFN/NF2/PTK6/HMGCR/ERRFI1/SRCIN1/ADIPOQ	21
GO:0033077	BP	GO:0033077	T cell differentiation in thymus	9/1109	78/18800	0.0397057	0.160207	0.122594	BCL2/IL1B/LIG4/MAFB/IL1A/CCR6/EGR3/SOD1/BCL11B	9
GO:0007611	BP	GO:0007611	learning or memory	23/1109	264/18800	0.0399262	0.160979	0.123185	ABL1/PTGS2/LDLR/RCAN1/TPBG/PGRMC1/ATXN1L/ADCY1/FZD9/EIF4EBP2/SLC12A5/APP/PAFAH1B1/AGER/ATAD1/ARC/EGR2/ATP1A2/RELN/ATXN1/ABCC8/HMGCR/FYN	23
GO:0051963	BP	GO:0051963	regulation of synapse assembly	11/1109	103/18800	0.0403018	0.162259	0.124164	TPBG/PTPRD/WNT5A/APP/WNT3A/THBS2/SIX4/DLG5/NLGN2/EFNA5/FZD1	11
GO:0110149	BP	GO:0110149	regulation of biomineralization	11/1109	103/18800	0.0403018	0.162259	0.124164	BGLAP/SOX9/FZD9/TGFB1/DDR2/ACVR2A/SMAD3/FBN2/OMD/MATN1/TMEM119	11
GO:0007034	BP	GO:0007034	vacuolar transport	15/1109	155/18800	0.0405617	0.163111	0.124816	NEDD4/CLU/VPS13A/VPS36/CACNG7/VPS53/HOOK3/IGF2R/GNPTAB/EHD3/PCSK9/VPS18/HMGXB4/RNF157/TPCN2	15
GO:1901215	BP	GO:1901215	negative regulation of neuron death	19/1109	209/18800	0.04058	0.163111	0.124816	SOD2/DRAXIN/FZD9/BCL2/WFS1/GSK3B/WNT3A/KIR3DL2/LIG4/IL13/BOK/SIX4/CRLF1/SOD1/FZD1/NDNF/IL10/JUN/CD200R1	19
GO:0043087	BP	GO:0043087	regulation of GTPase activity	30/1109	364/18800	0.0406016	0.163111	0.124816	RHOG/DVL3/TIAM1/RRP1B/BCL6/MYO9A/CCL20/WNT5A/GSK3B/USP6NL/ADAP1/RABGAP1L/CCL5/GPR137B/PAFAH1B1/VAV2/CPEB2/CCL4/SFRP1/ARHGAP42/LIMS1/RICTOR/RAPGEF1/SRGAP2/SOD1/EFNA5/RALGAPA2/RAPGEFL1/RASA4/SIPA1L2	30
GO:0007219	BP	GO:0007219	Notch signaling pathway	17/1109	182/18800	0.0409531	0.164049	0.125534	NFKBIA/SOX9/GALNT11/BCL6/TGFB2/STAT3/APP/TMEM100/LFNG/NOTCH2/POSTN/TBX2/DLX2/FOXA1/PERP/GOT1/HES5	17
GO:0032640	BP	GO:0032640	tumor necrosis factor production	17/1109	182/18800	0.0409531	0.164049	0.125534	THBS1/CLU/STAT3/TLR3/WNT5A/APP/MAPKAPK2/ARID5A/AGER/IL1A/ZFP36/ABCC8/ERRFI1/SPON2/IL10/ADIPOQ/HAVCR2	17
GO:0032680	BP	GO:0032680	regulation of tumor necrosis factor production	17/1109	182/18800	0.0409531	0.164049	0.125534	THBS1/CLU/STAT3/TLR3/WNT5A/APP/MAPKAPK2/ARID5A/AGER/IL1A/ZFP36/ABCC8/ERRFI1/SPON2/IL10/ADIPOQ/HAVCR2	17
GO:0050728	BP	GO:0050728	negative regulation of inflammatory response	17/1109	182/18800	0.0409531	0.164049	0.125534	LDLR/LPCAT3/RHBDF2/NR1D2/PTGIS/SMAD3/FURIN/SOCS3/IL13/KLF4/PPARG/ZFP36/SOD1/FYN/IL10/ADIPOQ/CD200R1	17
GO:0010506	BP	GO:0010506	regulation of autophagy	28/1109	336/18800	0.0415197	0.166079	0.127087	ABL1/BNIP3L/GAPDH/NEDD4/ATP6V1G1/MFSD8/BCL2/FOXO3/FOXO1/STAT3/FBXL2/SNX30/GSK3B/GPR137B/TRIM65/ATP6V0E1/TAB3/LZTS1/PLEKHF1/BOK/MTDH/SESN3/CTTN/USP13/MAPK3/IL10/TPCN2/TRIML2	28
GO:0042113	BP	GO:0042113	B cell activation	28/1109	336/18800	0.0415197	0.166079	0.127087	IRS2/AHR/ABL1/CD81/CTPS1/LRRC8A/IKZF3/FZD9/BCL6/BCL2/TGFB1/PELI1/WNT3A/LFNG/LIG4/SLC39A10/NOTCH2/CD180/RNF168/IL13/SFRP1/BAK1/PAWR/CD40LG/CCR6/TNFRSF21/TNFSF4/IL10	28
GO:0042594	BP	GO:0042594	response to starvation	18/1109	196/18800	0.0417111	0.166724	0.127581	PMAIP1/BCL2/FOXO3/FOXO1/SIK1/MYOD1/SFRP1/PPM1D/SUV39H1/GNPAT/ZFP36/SESN3/GALP/MAP3K5/MAPK3/PCSK9/CPS1/XPR1	18
GO:0001706	BP	GO:0001706	endoderm formation	7/1109	55/18800	0.0418927	0.16709	0.127861	DUSP1/ITGB5/LHX1/COL5A2/SOX7/COL5A1/DUSP4	7
GO:0048008	BP	GO:0048008	platelet-derived growth factor receptor signaling pathway	7/1109	55/18800	0.0418927	0.16709	0.127861	ABL1/MYO1E/SLC9A3R1/VEGFA/F3/TXNIP/ADIPOQ	7
GO:1904645	BP	GO:1904645	response to amyloid-beta	7/1109	55/18800	0.0418927	0.16709	0.127861	IGF1R/FOXO3/GSK3B/APP/AGER/NGFR/FYN	7
GO:0001881	BP	GO:0001881	receptor recycling	5/1109	33/18800	0.0425064	0.168453	0.128904	LDLR/ANXA2/EHD3/PCSK9/ECE1	5
GO:0002431	BP	GO:0002431	Fc receptor mediated stimulatory signaling pathway	5/1109	33/18800	0.0425064	0.168453	0.128904	ABL1/PRKCE/PLSCR1/VAV2/FYN	5
GO:0006654	BP	GO:0006654	phosphatidic acid biosynthetic process	5/1109	33/18800	0.0425064	0.168453	0.128904	PLD1/GPAM/GNPAT/LPCAT1/SLC27A1	5
GO:0009112	BP	GO:0009112	nucleobase metabolic process	5/1109	33/18800	0.0425064	0.168453	0.128904	APRT/CTPS1/CMPK1/HPRT1/CPS1	5
GO:0048333	BP	GO:0048333	mesodermal cell differentiation	5/1109	33/18800	0.0425064	0.168453	0.128904	WNT3A/KLF4/SMAD1/HOXA11/ITGB3	5
GO:0070229	BP	GO:0070229	negative regulation of lymphocyte apoptotic process	5/1109	33/18800	0.0425064	0.168453	0.128904	IRS2/BCL6/GPAM/CCL5/SLC39A10	5
GO:0099084	BP	GO:0099084	postsynaptic specialization organization	5/1109	33/18800	0.0425064	0.168453	0.128904	PTPRD/DLG1/RELN/CDH2/NLGN2	5
GO:1905476	BP	GO:1905476	negative regulation of protein localization to membrane	5/1109	33/18800	0.0425064	0.168453	0.128904	FZD9/TGFB1/RHOQ/MRAP2/LRRC15	5
GO:0007605	BP	GO:0007605	sensory perception of sound	15/1109	156/18800	0.0425376	0.168453	0.128904	DIAPH1/SLC9A3R1/NIPBL/LRIG1/WFS1/SLC17A8/USH1G/MYO3A/COCH/MYH14/CACNA1D/SOD1/THRB/CLIC5/NAV2	15
GO:0090316	BP	GO:0090316	positive regulation of intracellular protein transport	15/1109	156/18800	0.0425376	0.168453	0.128904	PTGS2/CD81/ERGIC3/TGFB1/IL1B/UBR5/GSK3B/TCF7L2/SMAD3/TM9SF4/SFN/KCNB1/FYN/RHOU/NPEPPS	15
GO:0046822	BP	GO:0046822	regulation of nucleocytoplasmic transport	11/1109	104/18800	0.0427718	0.168487	0.12893	PTGS2/NEDD4/SP100/TGFB1/IL1B/UBR5/GSK3B/MDFIC/TCF7L2/SMAD3/SFN	11
GO:0006109	BP	GO:0006109	regulation of carbohydrate metabolic process	17/1109	183/18800	0.0427758	0.168487	0.12893	IRS2/PDK1/PMAIP1/MIDN/PRKCE/TGFB1/FOXO1/STAT3/GSK3B/APP/SIK1/CBFA2T3/DYRK2/SLC45A3/GCK/IGFBP4/ADIPOQ	17
GO:0032024	BP	GO:0032024	positive regulation of insulin secretion	8/1109	67/18800	0.0427889	0.168487	0.12893	IRS2/LRRC8A/PRKCE/SOX4/TCF7L2/MCU/GCK/NLGN2	8
GO:0035418	BP	GO:0035418	protein localization to synapse	8/1109	67/18800	0.0427889	0.168487	0.12893	STX3/DLG1/WNT5A/CACNG7/RELN/BSN/NLGN2/STX1B	8
GO:0046637	BP	GO:0046637	regulation of alpha-beta T cell differentiation	8/1109	67/18800	0.0427889	0.168487	0.12893	SOCS1/PRDM1/BCL6/IRF4/IL4R/RUNX3/PNP/TNFSF4	8
GO:0051851	BP	GO:0051851	modulation by host of symbiont process	8/1109	67/18800	0.0427889	0.168487	0.12893	SMARCB1/RRP1B/PTX3/FBXL2/CCL5/CCL4/IGF2R/JUN	8
GO:0070936	BP	GO:0070936	protein K48-linked ubiquitination	8/1109	67/18800	0.0427889	0.168487	0.12893	RNF6/UBR5/PELI1/UBE2Q2/KLHL3/HACE1/UBE2B/RNF187	8
GO:1901224	BP	GO:1901224	positive regulation of NIK/NF-kappaB signaling	8/1109	67/18800	0.0427889	0.168487	0.12893	IRAK1/IL1B/TLR3/APP/AGER/RPS3/LIMS1/HAVCR2	8
GO:0006631	BP	GO:0006631	fatty acid metabolic process	32/1109	395/18800	0.0431581	0.16925	0.129514	IRS2/PTGS2/ADH5/ACSL1/PCCB/PDK1/SOX9/LPGAT1/SLC27A2/ETFA/CYP1B1/IL1B/PRKAB2/ABCD3/GPAM/PTGIS/OLAH/SCD5/PLA2G4A/SLC45A3/PPARG/GNPAT/SLC27A1/WDTC1/HACD2/NR1H2/ETFDH/CPT2/CYP1A1/PRKAB1/C3/ADIPOQ	32
GO:0002066	BP	GO:0002066	columnar/cuboidal epithelial cell development	6/1109	44/18800	0.0431958	0.16925	0.129514	PRDM1/WNT5A/GSK3B/RARB/CDH2/HOXA5	6
GO:0014009	BP	GO:0014009	glial cell proliferation	6/1109	44/18800	0.0431958	0.16925	0.129514	SKI/CLU/IL1B/SOX4/NF2/ABCC8	6
GO:0060119	BP	GO:0060119	inner ear receptor cell development	6/1109	44/18800	0.0431958	0.16925	0.129514	SLC9A3R1/PAFAH1B1/USH1G/TSKU/SOD1/HES5	6
GO:1903573	BP	GO:1903573	negative regulation of response to endoplasmic reticulum stress	6/1109	44/18800	0.0431958	0.16925	0.129514	LPCAT3/PPP1R15B/CLU/WFS1/NR1H2/PPP1R15A	6
GO:2000404	BP	GO:2000404	regulation of T cell migration	6/1109	44/18800	0.0431958	0.16925	0.129514	CCL20/WNT5A/APP/CCL5/CCR6/CD200R1	6
GO:2001239	BP	GO:2001239	regulation of extrinsic apoptotic signaling pathway in absence of ligand	6/1109	44/18800	0.0431958	0.16925	0.129514	BCL2/IL1B/RET/IL1A/PPP2R1B/EYA3	6
GO:0002761	BP	GO:0002761	regulation of myeloid leukocyte differentiation	12/1109	117/18800	0.0432871	0.16945	0.129667	BGLAP/TGFB1/TLR3/MITF/GPR137B/NOTCH2/ROR2/SFRP1/MAFB/ZBTB46/LIF/ADIPOQ	12
GO:0017015	BP	GO:0017015	regulation of transforming growth factor beta receptor signaling pathway	13/1109	130/18800	0.0433485	0.16945	0.129667	THBS1/ENG/SKI/ONECUT2/TGFB1/RNF111/SMAD3/SKIL/PPARG/FBN2/SPINT3/NPNT/TGFBR3L	13
GO:0002053	BP	GO:0002053	positive regulation of mesenchymal cell proliferation	4/1109	23/18800	0.0434909	0.16945	0.129667	IRS2/SOX9/WNT5A/STAT1	4
GO:0003283	BP	GO:0003283	atrial septum development	4/1109	23/18800	0.0434909	0.16945	0.129667	TGFB2/WNT5A/SOX4/NOTCH2	4
GO:0035988	BP	GO:0035988	chondrocyte proliferation	4/1109	23/18800	0.0434909	0.16945	0.129667	SOX9/DDR2/EXT1/FGFR3	4
GO:0036303	BP	GO:0036303	lymph vessel morphogenesis	4/1109	23/18800	0.0434909	0.16945	0.129667	VEGFA/PKD1/FLT4/CLEC14A	4
GO:0090208	BP	GO:0090208	positive regulation of triglyceride metabolic process	4/1109	23/18800	0.0434909	0.16945	0.129667	LDLR/CNEP1R1/SLC27A1/NR1H2	4
GO:1900120	BP	GO:1900120	regulation of receptor binding	4/1109	23/18800	0.0434909	0.16945	0.129667	ANXA2/PCSK9/IL10/ADIPOQ	4
GO:0031214	BP	GO:0031214	biomineral tissue development	16/1109	170/18800	0.0437449	0.17032	0.130333	PTGS2/BGLAP/SLC20A1/SOX9/FZD9/TGFB1/DDR2/ACVR2A/SMAD3/ROR2/IBSP/FGFR3/FBN2/OMD/MATN1/TMEM119	16
GO:0060348	BP	GO:0060348	bone development	20/1109	225/18800	0.0443045	0.172378	0.131908	BGLAP/ENG/SKI/SOX9/ATG9A/MEIS1/DDR2/ANXA2/ANXA6/NOTCH2/EXT1/PAFAH1B1/RARB/CYP26B1/FGFR3/TSKU/SMAD1/HOXA11/MATN1/TMEM119	20
GO:1900407	BP	GO:1900407	regulation of cellular response to oxidative stress	10/1109	92/18800	0.0443661	0.172497	0.131998	ABL1/SOD2/FOXO3/PAWR/FBLN5/SOD1/P4HB/FYN/FZD1/IL10	10
GO:0031960	BP	GO:0031960	response to corticosteroid	15/1109	157/18800	0.044581	0.173211	0.132545	PTGS2/BGLAP/ENG/IGF1R/CYP1B1/BCL2/FOXO3/KLF9/MYOD1/ZFP36/ERRFI1/GOT1/CPS1/IL10/ADIPOQ	15
GO:0009260	BP	GO:0009260	ribonucleotide biosynthetic process	17/1109	184/18800	0.0446559	0.173343	0.132646	NME4/AK4/APRT/CTPS1/ACSL1/PDK1/PAPSS1/ADCY1/TGFB1/SLC26A2/COASY/CMPK1/ALDOA/PANK1/HACD2/HPRT1/SLC35B2	17
GO:0009895	BP	GO:0009895	negative regulation of catabolic process	27/1109	324/18800	0.0446773	0.173343	0.132646	BAG6/DEDD/PABPC1/BCL2/TIMP3/STAT3/ATP2B4/IL1B/PTPN3/BSCL2/ANXA2/TAF15/MAPKAPK2/SMAD3/FURIN/N4BP1/TAB3/CBFA2T3/KLHL40/LZTS1/AZIN1/ZFP36/LARP4B/HMGCR/FYN/ELAVL1/IL10	27
GO:0033135	BP	GO:0033135	regulation of peptidyl-serine phosphorylation	14/1109	144/18800	0.045235	0.173457	0.132733	STK4/PTGS2/BCL2/VEGFA/TGFB1/ATP2B4/WNT5A/CD44/APP/WNT3A/RET/BAK1/RICTOR/LIF	14
GO:0046425	BP	GO:0046425	regulation of receptor signaling pathway via JAK-STAT	11/1109	105/18800	0.0453441	0.173457	0.132733	IL6R/SOCS1/CYP1B1/PTPRD/CCL5/RET/SOCS3/NF2/LIF/IL10/HES5	11
GO:0046634	BP	GO:0046634	regulation of alpha-beta T cell activation	11/1109	105/18800	0.0453441	0.173457	0.132733	SOCS1/PRDM1/CD81/BCL6/CD274/IRF4/AGER/IL4R/RUNX3/PNP/TNFSF4	11
GO:0010676	BP	GO:0010676	positive regulation of cellular carbohydrate metabolic process	7/1109	56/18800	0.0455425	0.173457	0.132733	IRS2/PMAIP1/PRKCE/FOXO1/DYRK2/SLC45A3/GCK	7
GO:0043331	BP	GO:0043331	response to dsRNA	7/1109	56/18800	0.0455425	0.173457	0.132733	NFKBIA/PMAIP1/RIOK3/TLR3/PELI1/MAPK3/RFTN2	7
GO:0070918	BP	GO:0070918	primary sncRNA processing	7/1109	56/18800	0.0455425	0.173457	0.132733	TRIM71/AGO1/TGFB1/STAT3/SMAD3/NCOR2/SMAD1	7
GO:0001570	BP	GO:0001570	vasculogenesis	9/1109	80/18800	0.045562	0.173457	0.132733	ENG/MYO1E/WARS2/VEGFA/TGFB1/ITGB8/TMEM100/HOXA13/WT1	9
GO:0002200	BP	GO:0002200	somatic diversification of immune receptors	9/1109	80/18800	0.045562	0.173457	0.132733	BCL6/TGFB1/LIG4/RNF168/CD40LG/CCR6/TNFSF4/BCL11B/IL10	9
GO:0003151	BP	GO:0003151	outflow tract morphogenesis	9/1109	80/18800	0.045562	0.173457	0.132733	ENG/NIPBL/VEGFA/TGFB2/WNT5A/TBX2/HAND2/FZD1/JUN	9
GO:0006023	BP	GO:0006023	aminoglycan biosynthetic process	9/1109	80/18800	0.045562	0.173457	0.132733	CHPF2/TGFB1/IL1B/DSE/EXT1/B4GAT1/GLCE/CHST15/CHST1	9
GO:0006029	BP	GO:0006029	proteoglycan metabolic process	9/1109	80/18800	0.045562	0.173457	0.132733	CHPF2/DSE/TCF7L2/EXT1/TM9SF2/GLCE/CHST15/HS6ST3/NDNF	9
GO:0048644	BP	GO:0048644	muscle organ morphogenesis	9/1109	80/18800	0.045562	0.173457	0.132733	ENG/TPM1/TGFB2/TGFB1/WNT5A/MYLK/TCF15/FZD1/LIF	9
GO:0006639	BP	GO:0006639	acylglycerol metabolic process	13/1109	131/18800	0.0456423	0.173457	0.132733	LDLR/ACSL1/LPGAT1/GPAM/SIK1/CNEP1R1/PLA2G4A/SLC27A1/NR1H2/SLC22A4/PCSK9/CPS1/C3	13
GO:0001771	BP	GO:0001771	immunological synapse formation	3/1109	14/18800	0.0457252	0.173457	0.132733	CD81/DLG1/HAVCR2	3
GO:0002903	BP	GO:0002903	negative regulation of B cell apoptotic process	3/1109	14/18800	0.0457252	0.173457	0.132733	IRS2/BCL6/SLC39A10	3
GO:0003207	BP	GO:0003207	cardiac chamber formation	3/1109	14/18800	0.0457252	0.173457	0.132733	SOX4/TBX2/HAND2	3
GO:0016322	BP	GO:0016322	neuron remodeling	3/1109	14/18800	0.0457252	0.173457	0.132733	APP/BCL11A/C3	3
GO:0030238	BP	GO:0030238	male sex determination	3/1109	14/18800	0.0457252	0.173457	0.132733	AR/SOX9/SIX4	3
GO:0032306	BP	GO:0032306	regulation of prostaglandin secretion	3/1109	14/18800	0.0457252	0.173457	0.132733	IL1B/PLA2G4A/IL1A	3
GO:0032308	BP	GO:0032308	positive regulation of prostaglandin secretion	3/1109	14/18800	0.0457252	0.173457	0.132733	IL1B/PLA2G4A/IL1A	3
GO:0032373	BP	GO:0032373	positive regulation of sterol transport	3/1109	14/18800	0.0457252	0.173457	0.132733	LPCAT3/ANXA2/NR1H2	3
GO:0032376	BP	GO:0032376	positive regulation of cholesterol transport	3/1109	14/18800	0.0457252	0.173457	0.132733	LPCAT3/ANXA2/NR1H2	3
GO:0043101	BP	GO:0043101	purine-containing compound salvage	3/1109	14/18800	0.0457252	0.173457	0.132733	APRT/PNP/HPRT1	3
GO:0043374	BP	GO:0043374	CD8-positive, alpha-beta T cell differentiation	3/1109	14/18800	0.0457252	0.173457	0.132733	SOCS1/BCL2/RUNX3	3
GO:0043922	BP	GO:0043922	negative regulation by host of viral transcription	3/1109	14/18800	0.0457252	0.173457	0.132733	CCL5/CCL4/JUN	3
GO:0044849	BP	GO:0044849	estrous cycle	3/1109	14/18800	0.0457252	0.173457	0.132733	IGF1R/CYP1B1/NCOR2	3
GO:0050930	BP	GO:0050930	induction of positive chemotaxis	3/1109	14/18800	0.0457252	0.173457	0.132733	CXCL8/VEGFA/AGER	3
GO:0051645	BP	GO:0051645	Golgi localization	3/1109	14/18800	0.0457252	0.173457	0.132733	SLC9A3R1/ARHGAP21/HOOK3	3
GO:0071871	BP	GO:0071871	response to epinephrine	3/1109	14/18800	0.0457252	0.173457	0.132733	ABL1/ATP2B4/ADIPOQ	3
GO:0072160	BP	GO:0072160	nephron tubule epithelial cell differentiation	3/1109	14/18800	0.0457252	0.173457	0.132733	LHX1/STAT1/LIF	3
GO:0090158	BP	GO:0090158	endoplasmic reticulum membrane organization	3/1109	14/18800	0.0457252	0.173457	0.132733	LPCAT3/RTN4/ATL1	3
GO:1904294	BP	GO:1904294	positive regulation of ERAD pathway	3/1109	14/18800	0.0457252	0.173457	0.132733	BAG6/RNFT1/USP13	3
GO:2001242	BP	GO:2001242	regulation of intrinsic apoptotic signaling pathway	16/1109	171/18800	0.0457369	0.173457	0.132733	PTGS2/SOD2/PMAIP1/SLC9A3R1/TAF9B/BCL2/CLU/PPIF/WFS1/CD44/SKIL/PLEKHF1/BOK/RPS3/SOD1/P4HB	16
GO:0048872	BP	GO:0048872	homeostasis of number of cells	24/1109	282/18800	0.0457803	0.173503	0.132768	ABL1/PMAIP1/SOX9/DYRK3/LPCAT3/BCL6/BCL2/VEGFA/FOXO3/STAT3/GPAM/SOX4/ACVR2A/EXT1/MAFB/SKIL/CDH2/BAK1/ZFP36/HOXA5/SOD1/STAT1/CCR4/HOXB6	24
GO:0050817	BP	GO:0050817	coagulation	20/1109	226/18800	0.0460315	0.174104	0.133229	THBS1/ACTB/ACTG1/ANXA8/EMILIN2/FZD6/HPS5/GP5/F3/SERPINE1/MYH9/TXK/WNT3A/PLSCR1/ENTPD1/VAV2/PLA2G4A/CD40LG/ITGB3/F2RL2	20
GO:0042130	BP	GO:0042130	negative regulation of T cell proliferation	8/1109	68/18800	0.0460957	0.174104	0.133229	DLG1/PELI1/CD274/PAWR/DLG5/TNFRSF21/IL10/HAVCR2	8
GO:0050709	BP	GO:0050709	negative regulation of protein secretion	8/1109	68/18800	0.0460957	0.174104	0.133229	RHBDF2/MIDN/IL1B/SFRP1/ABCC8/KCNB1/HMGCR/SRCIN1	8
GO:1903317	BP	GO:1903317	regulation of protein maturation	8/1109	68/18800	0.0460957	0.174104	0.133229	THBS1/LPCAT3/SERPINE1/MYH9/SOX4/ANXA2/GAS1/RHBDD1	8
GO:2000756	BP	GO:2000756	regulation of peptidyl-lysine acetylation	8/1109	68/18800	0.0460957	0.174104	0.133229	SMARCB1/IL1B/SOX4/ARID5A/RPS6KA4/MAPK3/LIF/SIN3A	8
GO:0043122	BP	GO:0043122	regulation of I-kappaB kinase/NF-kappaB signaling	22/1109	254/18800	0.0461296	0.174114	0.133236	ABL1/GAPDH/PER1/SLC20A1/RIOK3/IRAK1/PRKCE/FASLG/IL1B/TLR3/WNT5A/PELI1/IRAK4/TAB3/S100A12/IL1A/MTDH/STAT1/SLC35B2/FYN/ADIPOQ/TRIML2	22
GO:0031032	BP	GO:0031032	actomyosin structure organization	18/1109	199/18800	0.0472	0.17727	0.135651	ABL1/ACTG1/ITGB5/TPM1/MEF2A/RAC1/MYH9/MYPN/ARHGEF10L/SMAD3/RACGAP1/SFRP1/RHPN2/CSRP2/SIX4/MYH14/NF2/MYH11	18
GO:1903828	BP	GO:1903828	negative regulation of protein localization	18/1109	199/18800	0.0472	0.17727	0.135651	SP100/RHBDF2/MIDN/FZD9/TGFB1/IL1B/RHOQ/MRAP2/GSK3B/MDFIC/SFRP1/LRRC15/ABCC8/KCNB1/HMGCR/SRCIN1/SIN3A/ADIPOQ	18
GO:0001754	BP	GO:0001754	eye photoreceptor cell differentiation	6/1109	45/18800	0.0474563	0.17727	0.135651	PRDM1/SOX9/VEGFA/STAT3/CRB2/THRB	6
GO:0002861	BP	GO:0002861	regulation of inflammatory response to antigenic stimulus	6/1109	45/18800	0.0474563	0.17727	0.135651	CD81/RHBDF2/FURIN/FYN/IL10/C3	6
GO:0007520	BP	GO:0007520	myoblast fusion	6/1109	45/18800	0.0474563	0.17727	0.135651	CD81/MYH9/MYOD1/IL4R/CACNA1H/EHD2	6
GO:0031295	BP	GO:0031295	T cell costimulation	6/1109	45/18800	0.0474563	0.17727	0.135651	CD81/CD274/CD40LG/TNFSF4/FYN/EFNB1	6
GO:0042088	BP	GO:0042088	T-helper 1 type immune response	6/1109	45/18800	0.0474563	0.17727	0.135651	IL1B/ARID5A/PLA2G4A/IL4R/TNFSF4/HAVCR2	6
GO:0045197	BP	GO:0045197	establishment or maintenance of epithelial cell apical/basal polarity	6/1109	45/18800	0.0474563	0.17727	0.135651	SLC9A3R1/DLG1/MYO9A/WNT5A/CRB2/TCF15	6
GO:0046427	BP	GO:0046427	positive regulation of receptor signaling pathway via JAK-STAT	6/1109	45/18800	0.0474563	0.17727	0.135651	IL6R/SOCS1/CYP1B1/CCL5/IL10/HES5	6
GO:1901861	BP	GO:1901861	regulation of muscle tissue development	6/1109	45/18800	0.0474563	0.17727	0.135651	BCL2/TGFB1/WNT3A/MYOD1/SMAD3/JPH2	6
GO:0050729	BP	GO:0050729	positive regulation of inflammatory response	14/1109	145/18800	0.047475	0.17727	0.135651	PTGS2/LDLR/CD81/NFKBIA/IL1B/TLR3/WNT5A/SERPINE1/APP/S100A12/FABP4/TNFSF4/C2CD4B/C3	14
GO:0009649	BP	GO:0009649	entrainment of circadian clock	5/1109	34/18800	0.0475081	0.17727	0.135651	PER1/PHLPP1/SIK1/BHLHE40/USP2	5
GO:0048730	BP	GO:0048730	epidermis morphogenesis	5/1109	34/18800	0.0475081	0.17727	0.135651	BCL2/TGFB2/EXT1/KLF4/NGFR	5
GO:0099174	BP	GO:0099174	regulation of presynapse organization	5/1109	34/18800	0.0475081	0.17727	0.135651	PTPRD/APP/WNT3A/NLGN2/FZD1	5
GO:1904893	BP	GO:1904893	negative regulation of receptor signaling pathway via STAT	5/1109	34/18800	0.0475081	0.17727	0.135651	SOCS1/PTPRD/SOCS3/PPARG/NF2	5
GO:1905606	BP	GO:1905606	regulation of presynapse assembly	5/1109	34/18800	0.0475081	0.17727	0.135651	PTPRD/APP/WNT3A/NLGN2/FZD1	5
GO:2000352	BP	GO:2000352	negative regulation of endothelial cell apoptotic process	5/1109	34/18800	0.0475081	0.17727	0.135651	ABL1/SEMA5A/SERPINE1/IL13/NDNF	5
GO:0006469	BP	GO:0006469	negative regulation of protein kinase activity	19/1109	213/18800	0.0475932	0.177468	0.135803	ABL1/DUSP1/MLLT1/AIDA/IL1B/LRP6/SPRY4/SH3BP5/GPRC5A/SFRP1/PPARG/FABP4/SFN/NF2/PTK6/HMGCR/ERRFI1/SRCIN1/ADIPOQ	19
GO:0032635	BP	GO:0032635	interleukin-6 production	16/1109	172/18800	0.0477923	0.177787	0.136046	IL6R/STAT3/IL1B/TLR3/WNT5A/APP/MAPKAPK2/ARID5A/AGER/IL1A/AKIRIN2/TNFSF4/SPON2/IL10/HAVCR2/CD200R1	16
GO:0032675	BP	GO:0032675	regulation of interleukin-6 production	16/1109	172/18800	0.0477923	0.177787	0.136046	IL6R/STAT3/IL1B/TLR3/WNT5A/APP/MAPKAPK2/ARID5A/AGER/IL1A/AKIRIN2/TNFSF4/SPON2/IL10/HAVCR2/CD200R1	16
GO:0110148	BP	GO:0110148	biomineralization	16/1109	172/18800	0.0477923	0.177787	0.136046	PTGS2/BGLAP/SLC20A1/SOX9/FZD9/TGFB1/DDR2/ACVR2A/SMAD3/ROR2/IBSP/FGFR3/FBN2/OMD/MATN1/TMEM119	16
GO:0007599	BP	GO:0007599	hemostasis	20/1109	227/18800	0.0478065	0.177787	0.136046	THBS1/ACTB/ACTG1/ANXA8/EMILIN2/FZD6/HPS5/GP5/F3/SERPINE1/MYH9/TXK/WNT3A/PLSCR1/ENTPD1/VAV2/PLA2G4A/CD40LG/ITGB3/F2RL2	20
GO:0006638	BP	GO:0006638	neutral lipid metabolic process	13/1109	132/18800	0.0480192	0.178104	0.136289	LDLR/ACSL1/LPGAT1/GPAM/SIK1/CNEP1R1/PLA2G4A/SLC27A1/NR1H2/SLC22A4/PCSK9/CPS1/C3	13
GO:1900180	BP	GO:1900180	regulation of protein localization to nucleus	13/1109	132/18800	0.0480192	0.178104	0.136289	PTGS2/NVL/TGFB1/UBR5/GSK3B/MDFIC/SMAD3/CD2AP/NGFR/NF2/FYN/LIF/SIN3A	13
GO:0051341	BP	GO:0051341	regulation of oxidoreductase activity	11/1109	106/18800	0.0480202	0.178104	0.136289	ABL1/ATP2B4/IL1B/DDAH1/S100A1/ACVR2A/IL13/IL1A/NUS1/ZDHHC21/CCS	11
GO:1903707	BP	GO:1903707	negative regulation of hemopoiesis	11/1109	106/18800	0.0480202	0.178104	0.136289	SOCS1/BCL6/TLR3/GPR137B/SFRP1/MAFB/IL4R/ZBTB46/RUNX3/TNFSF4/ADIPOQ	11
GO:0072676	BP	GO:0072676	lymphocyte migration	12/1109	119/18800	0.0482397	0.178799	0.136821	CCL20/WNT5A/APP/CCL5/EXT1/RET/CCL4/MIA3/GCSAM/CCR6/HSD3B7/CD200R1	12
GO:0001541	BP	GO:0001541	ovarian follicle development	7/1109	57/18800	0.0493899	0.182531	0.139677	PCYT1B/BCL2/VEGFA/FOXO3/PTX3/LFNG/SOD1	7
GO:0007566	BP	GO:0007566	embryo implantation	7/1109	57/18800	0.0493899	0.182531	0.139677	PTGS2/VEGFA/IL1B/VMP1/RPL29/SOD1/LIF	7
GO:0016445	BP	GO:0016445	somatic diversification of immunoglobulins	8/1109	69/18800	0.0495652	0.182531	0.139677	BCL6/TGFB1/LIG4/RNF168/CD40LG/CCR6/TNFSF4/IL10	8
GO:0062013	BP	GO:0062013	positive regulation of small molecule metabolic process	14/1109	146/18800	0.0497912	0.182531	0.139677	IRS2/PTGS2/PMAIP1/LPGAT1/PRKCE/FOXO1/IL1B/APP/DYRK2/SLC45A3/PPARG/NR1H2/GCK/ADIPOQ	14
GO:0017121	BP	GO:0017121	plasma membrane phospholipid scrambling	4/1109	24/18800	0.0498378	0.182531	0.139677	ATG9A/FASLG/VMP1/PLSCR1	4
GO:0021544	BP	GO:0021544	subpallium development	4/1109	24/18800	0.0498378	0.182531	0.139677	RARB/DLX2/HPRT1/BCL11B	4
GO:0043567	BP	GO:0043567	regulation of insulin-like growth factor receptor signaling pathway	4/1109	24/18800	0.0498378	0.182531	0.139677	AR/PHIP/IGFBP1/IGFBP4	4
GO:0048143	BP	GO:0048143	astrocyte activation	4/1109	24/18800	0.0498378	0.182531	0.139677	LDLR/IL1B/APP/AGER	4
GO:0048745	BP	GO:0048745	smooth muscle tissue development	4/1109	24/18800	0.0498378	0.182531	0.139677	ENG/SOX9/DLG1/MYLK	4
GO:0050855	BP	GO:0050855	regulation of B cell receptor signaling pathway	4/1109	24/18800	0.0498378	0.182531	0.139677	CD81/CMTM3/SLC39A10/GCSAM	4
GO:0051156	BP	GO:0051156	glucose 6-phosphate metabolic process	4/1109	24/18800	0.0498378	0.182531	0.139677	RPIA/TKT/H6PD/GCK	4
GO:0070935	BP	GO:0070935	3'-UTR-mediated mRNA stabilization	4/1109	24/18800	0.0498378	0.182531	0.139677	MAPKAPK2/ZFP36/LARP4B/ELAVL1	4
GO:0090103	BP	GO:0090103	cochlea morphogenesis	4/1109	24/18800	0.0498378	0.182531	0.139677	SOX9/WNT5A/MYO3A/TBX2	4
GO:1901028	BP	GO:1901028	regulation of mitochondrial outer membrane permeabilization involved in apoptotic signaling pathway	4/1109	24/18800	0.0498378	0.182531	0.139677	FZD9/GSK3B/CHCHD10/BOK	4
GO:1901522	BP	GO:1901522	positive regulation of transcription from RNA polymerase II promoter involved in cellular response to chemical stimulus	4/1109	24/18800	0.0498378	0.182531	0.139677	VEGFA/CARF/SMAD1/JUN	4
GO:2000353	BP	GO:2000353	positive regulation of endothelial cell apoptotic process	4/1109	24/18800	0.0498378	0.182531	0.139677	THBS1/FOXO3/FASLG/CD40LG	4
GO:2000637	BP	GO:2000637	positive regulation of miRNA-mediated gene silencing	4/1109	24/18800	0.0498378	0.182531	0.139677	TRIM71/TGFB1/STAT3/ZFP36	4
GO:2001026	BP	GO:2001026	regulation of endothelial cell chemotaxis	4/1109	24/18800	0.0498378	0.182531	0.139677	THBS1/VEGFA/SEMA5A/FGF2	4
GO:0005925	CC	GO:0005925	focal adhesion	49/1143	419/19594	2.77576e-06	0.00100547	0.000904671	RHOG/ACTB/ACTG1/CD81/ENG/ITGB5/RAB10/SYNE2/TES/PABPC1/ARHGAP26/ITGB8/DDR2/SPRY4/RAC1/MYH9/CD44/LIMA1/NCKAP1/ANXA6/GNB2/MDC1/YWHAQ/FGFR3/RPLP1/RPS15/ATAT1/VIM/CDH2/SENP1/CSRP2/RPS3/JAK1/LIMS1/MTF2/LASP1/CTTN/FBLIM1/IGF2R/EHD3/STARD8/P4HB/MAPK3/RHOU/FZD1/ZNF185/ITGB3/FLNB/ITGA11	49
GO:0005667	CC	GO:0005667	transcription regulator complex	54/1143	483/19594	3.43398e-06	0.00100547	0.000904671	E2F6/BACH1/AHR/SKI/SOX9/STAT2/PMF1/TAF9B/MED14/LHX1/MEIS1/FOXO3/STAT3/MEF2A/ATF7IP/SOX4/MYOD1/RBBP4/TCF7L2/ARID5A/SMAD3/NCOR2/MAFB/KLF4/SKIL/RLIM/PPARG/TBX2/GATAD2B/SMAD1/HOXA11/SIX4/GTF2E2/SIX3/RBPJL/RUNX3/NR1H2/NFE2L1/PHF12/RFXAP/AKIRIN2/HLF/TCF15/STAT1/PBX3/TCEA1/HAND2/THRB/MED4/TRRAP/EYA3/JUN/SIN3A/FOSL2	54
GO:0030055	CC	GO:0030055	cell-substrate junction	49/1143	428/19594	5.03577e-06	0.00100547	0.000904671	RHOG/ACTB/ACTG1/CD81/ENG/ITGB5/RAB10/SYNE2/TES/PABPC1/ARHGAP26/ITGB8/DDR2/SPRY4/RAC1/MYH9/CD44/LIMA1/NCKAP1/ANXA6/GNB2/MDC1/YWHAQ/FGFR3/RPLP1/RPS15/ATAT1/VIM/CDH2/SENP1/CSRP2/RPS3/JAK1/LIMS1/MTF2/LASP1/CTTN/FBLIM1/IGF2R/EHD3/STARD8/P4HB/MAPK3/RHOU/FZD1/ZNF185/ITGB3/FLNB/ITGA11	49
GO:0062023	CC	GO:0062023	collagen-containing extracellular matrix	45/1143	429/19594	0.000102342	0.0153257	0.0137892	THBS1/ANXA8/EMILIN2/TIMP3/TGFB2/CLU/TGFB1/COL5A2/HAPLN1/DLG1/MEGF9/SOD3/TGFBI/WNT5A/F3/SERPINE1/ANXA2/LOXL1/PLSCR1/ANXA6/ANXA7/CCDC80/POSTN/SFRP1/LRRC15/THBS2/PKM/CDH2/COCH/FBN2/THSD4/P3H2/FBLN5/A1BG/SMOC1/OMD/ADAMTS4/CLEC14A/MATN1/NPNT/EFNA5/LTBP2/COL5A1/NAV2/ADIPOQ	45
GO:0055038	CC	GO:0055038	recycling endosome membrane	16/1143	96/19594	0.00012943	0.0155057	0.0139512	SCAMP1/NDRG1/RAB10/EHD4/ATG9A/RAB11FIP4/SLC9A6/RAC1/CD274/ATP13A3/SCAMP5/BOK/EHD3/EHD2/HLA-C/RAB8B	16
GO:0031252	CC	GO:0031252	cell leading edge	43/1143	416/19594	0.000199922	0.0199589	0.0179579	ABL1/ACTB/DIAPH1/STX3/SLC9A3R1/SYNE2/PABPC1/ANTXR1/OCLN/AMPH/TPM1/CAPRIN1/SPRY4/RAC1/SLC12A5/MYH9/CD44/APP/WWC1/LIMA1/NCKAP1/MKLN1/PDXP/MYADM/PAFAH1B1/CD2AP/MPP2/MYLK/SCYL3/VIM/CDH2/PTPN13/RPS3/NF2/CTTN/PTK6/KCNC3/KCNB1/SRGAP2/P4HB/SRCIN1/ITGB3/SPEF1	43
GO:0015629	CC	GO:0015629	actin cytoskeleton	48/1143	499/19594	0.000467388	0.0355862	0.0320186	ABL1/ACTB/ACTG1/DIAPH1/MYO1E/SLC9A3R1/ONECUT2/SH3PXD2A/AMPH/TPM1/MYO9A/DDR2/RHOQ/ARHGAP21/RAC1/MYH9/LIMA1/NCKAP1/ALDOA/CD274/PDXP/MYADM/CD2AP/MYLK/ARC/USH1G/CDH2/MYO3A/SPTAN1/SPTB/COTL1/FCHSD1/PAWR/LASP1/MYH14/NF2/CTTN/FBLIM1/MYH11/FYN/RHOU/VPS18/ZNF185/CLIC5/SRCIN1/FLNB/SMTN/DIAPH2	48
GO:0055037	CC	GO:0055037	recycling endosome	24/1143	196/19594	0.000475275	0.0355862	0.0320186	SCAMP1/NDRG1/RAB10/EHD4/ATG9A/RAB11FIP4/SLC9A6/RAC1/RAB15/APP/VPS53/CD274/ATP13A3/SCAMP5/PANK1/AMOTL2/TPP1/FCHSD1/BOK/EHD3/EHD2/RASSF9/HLA-C/RAB8B	24
GO:0031010	CC	GO:0031010	ISWI-type complex	5/1143	13/19594	0.000580892	0.0386616	0.0347856	BAZ1A/CHRAC1/CECR2/RBBP4/HMGXB4	5
GO:0005884	CC	GO:0005884	actin filament	16/1143	113/19594	0.000856165	0.0512843	0.0461428	ACTB/ACTG1/DIAPH1/TPM1/RHOQ/RAC1/NCKAP1/CD2AP/MYO3A/COTL1/PAWR/CTTN/FYN/VPS18/SMTN/DIAPH2	16
GO:0032154	CC	GO:0032154	cleavage furrow	10/1143	55/19594	0.00116044	0.0595438	0.0535742	RAB11FIP4/MYH9/LIMA1/PDXP/RACGAP1/MYLK/NDE1/NF2/PLCD3/ANKRD45	10
GO:0000242	CC	GO:0000242	pericentriolar material	6/1143	22/19594	0.00129227	0.0595438	0.0535742	RABL2B/DYRK3/NIN/NEK1/TNKS2/HOOK3	6
GO:0031258	CC	GO:0031258	lamellipodium membrane	6/1143	22/19594	0.00129227	0.0595438	0.0535742	SYNE2/ANTXR1/CD44/NCKAP1/PDXP/ITGB3	6
GO:0045121	CC	GO:0045121	membrane raft	33/1143	326/19594	0.00148901	0.0625399	0.0562699	PTGS2/ARID3A/IGF1R/SLC9A3R1/EFHD2/ADCY1/FASLG/ATP2B4/DLG1/LRP6/RHOQ/APP/PTGIS/ANXA2/PLSCR1/LDHB/PGK1/MYADM/FURIN/RET/ARC/ATP1A2/PIKFYVE/TPP1/CDH2/PPP2R1B/LRP8/EHD2/MAPK3/AKAP6/FYN/EFNA5/EFNB1	33
GO:0098857	CC	GO:0098857	membrane microdomain	33/1143	327/19594	0.00156611	0.0625399	0.0562699	PTGS2/ARID3A/IGF1R/SLC9A3R1/EFHD2/ADCY1/FASLG/ATP2B4/DLG1/LRP6/RHOQ/APP/PTGIS/ANXA2/PLSCR1/LDHB/PGK1/MYADM/FURIN/RET/ARC/ATP1A2/PIKFYVE/TPP1/CDH2/PPP2R1B/LRP8/EHD2/MAPK3/AKAP6/FYN/EFNA5/EFNB1	33
GO:0090575	CC	GO:0090575	RNA polymerase II transcription regulator complex	25/1143	230/19594	0.00205167	0.0768094	0.0691089	E2F6/BACH1/STAT2/TAF9B/MED14/STAT3/TCF7L2/SMAD3/MAFB/PPARG/SMAD1/GTF2E2/RUNX3/NR1H2/NFE2L1/RFXAP/HLF/TCF15/STAT1/TCEA1/THRB/MED4/TRRAP/JUN/FOSL2	25
GO:0034992	CC	GO:0034992	microtubule organizing center attachment site	4/1143	11/19594	0.00272999	0.0787038	0.0708133	SYNE2/SYNE1/SUN1/SUN2	4
GO:0034993	CC	GO:0034993	meiotic nuclear membrane microtubule tethering complex	4/1143	11/19594	0.00272999	0.0787038	0.0708133	SYNE2/SYNE1/SUN1/SUN2	4
GO:0106083	CC	GO:0106083	nuclear membrane protein complex	4/1143	11/19594	0.00272999	0.0787038	0.0708133	SYNE2/SYNE1/SUN1/SUN2	4
GO:0106094	CC	GO:0106094	nuclear membrane microtubule tethering complex	4/1143	11/19594	0.00272999	0.0787038	0.0708133	SYNE2/SYNE1/SUN1/SUN2	4
GO:0005901	CC	GO:0005901	caveola	12/1143	82/19594	0.00275923	0.0787038	0.0708133	PTGS2/IGF1R/FASLG/ATP2B4/LRP6/PTGIS/ATP1A2/LRP8/EHD2/MAPK3/AKAP6/EFNA5	12
GO:0031527	CC	GO:0031527	filopodium membrane	5/1143	18/19594	0.00302885	0.0822545	0.0740081	SYNE2/ANTXR1/FZD9/NF2/ITGB3	5
GO:0031301	CC	GO:0031301	integral component of organelle membrane	36/1143	382/19594	0.00318562	0.0822545	0.0740081	GALNT2/SCAMP1/SLC27A2/ERGIC3/LRRC8A/SLC25A19/MTX3/WFS1/RTN4/SLC46A3/TIMM17A/MCUR1/BSCL2/LFNG/PISD/CHCHD10/EXT1/FURIN/SUN1/VOPP1/B4GAT1/SLC17A8/BAK1/HACD2/RHBDD1/SUN2/STEAP2/SLC37A3/MCU/TMCO1/ERGIC1/CASD1/ETFDH/SLC35B2/SFXN4/HLA-C	36
GO:0005604	CC	GO:0005604	basement membrane	13/1143	95/19594	0.00343017	0.0822545	0.0740081	TIMP3/DLG1/MEGF9/TGFBI/ANXA2/LOXL1/CCDC80/THBS2/P3H2/SMOC1/NPNT/EFNA5/COL5A1	13
GO:0031300	CC	GO:0031300	intrinsic component of organelle membrane	38/1143	412/19594	0.00359339	0.0822545	0.0740081	GALNT2/SCAMP1/SLC27A2/ERGIC3/LRRC8A/SLC25A19/MTX3/WFS1/RTN4/SLC46A3/TIMM17A/MCUR1/BSCL2/LFNG/PISD/CHCHD10/EXT1/FURIN/SUN1/VOPP1/B4GAT1/SLC17A8/BAK1/HACD2/RHBDD1/SUN2/STEAP2/SLC37A3/MCU/TMCO1/ERGIC1/CASD1/ETFDH/SLC35B2/RAB3B/SFXN4/ECE1/HLA-C	38
GO:0030027	CC	GO:0030027	lamellipodium	22/1143	202/19594	0.00359601	0.0822545	0.0740081	ACTB/STX3/SYNE2/PABPC1/ANTXR1/CAPRIN1/RAC1/CD44/APP/NCKAP1/PDXP/MYLK/SCYL3/CDH2/PTPN13/NF2/CTTN/SRGAP2/P4HB/SRCIN1/ITGB3/SPEF1	22
GO:0030863	CC	GO:0030863	cortical cytoskeleton	14/1143	107/19594	0.00370763	0.0822545	0.0740081	ACTB/MYO1E/MYH9/MYADM/RIMS3/CDH2/SPTAN1/SPTB/COTL1/FCHSD1/LASP1/NF2/CTTN/BSN	14
GO:0070603	CC	GO:0070603	SWI/SNF superfamily-type complex	12/1143	86/19594	0.00411604	0.0878779	0.0790677	BCL7A/BAZ1A/SMARCB1/SMARCC2/CHRAC1/CECR2/RBBP4/BCL11A/GATAD2B/BCL11B/TRRAP/HMGXB4	12
GO:0005938	CC	GO:0005938	cell cortex	30/1143	310/19594	0.00460942	0.0878779	0.0790677	RHOG/ACTB/MYO1E/NEDD4/RAC1/MYH9/MKLN1/MYADM/PAFAH1B1/TRIP10/RIMS3/RHOBTB3/ARC/TNFAIP2/CDH2/SPTAN1/SPTB/EXOC6B/COTL1/FCHSD1/EXOC2/LASP1/NF2/CTTN/KCNC3/BSN/AGTRAP/CLIC5/FLNB/PPFIA3	30
GO:0031968	CC	GO:0031968	organelle outer membrane	24/1143	232/19594	0.00469994	0.0878779	0.0790677	PTGS2/BNIP3L/ACSL1/PMAIP1/PGRMC1/SYNE2/SYNE1/BRI3BP/MTX3/BCL2/FOXO3/VPS13A/GPAM/NAV3/COASY/CYB5A/ZNFX1/MLXIP/ATAD1/BAK1/BOK/PPP1R15A/SLC44A1/PLD6	24
GO:0031305	CC	GO:0031305	integral component of mitochondrial inner membrane	9/1143	56/19594	0.00481454	0.0878779	0.0790677	SLC25A19/MTX3/TIMM17A/MCUR1/PISD/CHCHD10/MCU/ETFDH/SFXN4	9
GO:1904949	CC	GO:1904949	ATPase complex	12/1143	88/19594	0.00497123	0.0878779	0.0790677	BCL7A/BAZ1A/SMARCB1/SMARCC2/CHRAC1/CECR2/RBBP4/BCL11A/GATAD2B/BCL11B/TRRAP/HMGXB4	12
GO:0016327	CC	GO:0016327	apicolateral plasma membrane	5/1143	20/19594	0.00497322	0.0878779	0.0790677	NEDD4/OCLN/FZD6/CDH2/CRB2	5
GO:0019867	CC	GO:0019867	outer membrane	24/1143	234/19594	0.00522923	0.0878779	0.0790677	PTGS2/BNIP3L/ACSL1/PMAIP1/PGRMC1/SYNE2/SYNE1/BRI3BP/MTX3/BCL2/FOXO3/VPS13A/GPAM/NAV3/COASY/CYB5A/ZNFX1/MLXIP/ATAD1/BAK1/BOK/PPP1R15A/SLC44A1/PLD6	24
GO:1990909	CC	GO:1990909	Wnt signalosome	4/1143	13/19594	0.00538563	0.0878779	0.0790677	LRP6/GSK3B/ADGRA2/FZD1	4
GO:0016528	CC	GO:0016528	sarcoplasm	11/1143	78/19594	0.00542724	0.0878779	0.0790677	THBS1/CALU/SYNE2/JPH1/HABP4/S100A1/CAMK2G/P3H2/JPH2/AKAP6/RASD1	11
GO:0031304	CC	GO:0031304	intrinsic component of mitochondrial inner membrane	9/1143	57/19594	0.00542818	0.0878779	0.0790677	SLC25A19/MTX3/TIMM17A/MCUR1/PISD/CHCHD10/MCU/ETFDH/SFXN4	9
GO:0030864	CC	GO:0030864	cortical actin cytoskeleton	11/1143	79/19594	0.00598143	0.0942862	0.0848336	MYO1E/MYH9/MYADM/CDH2/SPTAN1/SPTB/COTL1/FCHSD1/LASP1/NF2/CTTN	11
GO:0005769	CC	GO:0005769	early endosome	35/1143	389/19594	0.00737392	0.113256	0.101901	LDLR/EHD4/CLCN5/LRP6/TLR3/SLC9A6/SNX30/CACNG7/RABGAP1L/APP/WNT3A/CD274/ANKRD13B/RET/ATP13A3/ARC/PIKFYVE/TM9SF4/TMEM184A/BOK/SNX19/NF2/STEAP2/IGF2R/RAPGEF1/EHD3/EHD2/VAC14/MAPK3/PCSK9/VPS18/RNF157/HLA-C/HAVCR2/DIAPH2	35
GO:0001726	CC	GO:0001726	ruffle	19/1143	177/19594	0.0075785	0.113488	0.10211	ABL1/DIAPH1/SLC9A3R1/TPM1/SPRY4/RAC1/MYH9/WWC1/LIMA1/NCKAP1/MKLN1/PDXP/MYADM/CD2AP/RPS3/NF2/CTTN/PTK6/ITGB3	19
GO:0016529	CC	GO:0016529	sarcoplasmic reticulum	10/1143	71/19594	0.00790981	0.11556	0.103975	THBS1/CALU/SYNE2/JPH1/S100A1/CAMK2G/P3H2/JPH2/AKAP6/RASD1	10
GO:0005788	CC	GO:0005788	endoplasmic reticulum lumen	29/1143	311/19594	0.00871875	0.124346	0.11188	THBS1/PTGS2/BGLAP/CALU/SLC27A2/CLU/COL5A2/WFS1/WNT5A/MSLN/APP/WNT3A/RCN2/CDH2/H6PD/MIA3/P3H2/IGFBP1/CERCAM/PRSS23/P4HB/MAPK3/PCSK9/TXNDC16/COLGALT1/C3/COL5A1/IGFBP4/CHRDL1	29
GO:0030173	CC	GO:0030173	integral component of Golgi membrane	9/1143	62/19594	0.00944942	0.130546	0.117458	GALNT2/ERGIC3/LFNG/FURIN/B4GAT1/STEAP2/ERGIC1/CASD1/SLC35B2	9
GO:0032153	CC	GO:0032153	cell division site	10/1143	73/19594	0.00958936	0.130546	0.117458	RAB11FIP4/MYH9/LIMA1/PDXP/RACGAP1/MYLK/NDE1/NF2/PLCD3/ANKRD45	10
GO:0005778	CC	GO:0005778	peroxisomal membrane	9/1143	64/19594	0.0115704	0.150667	0.135562	ACSL1/SLC27A2/ABCD3/ATAD1/GNPAT/HMGCR/SYT7/PXMP4/RAB8B	9
GO:0031903	CC	GO:0031903	microbody membrane	9/1143	64/19594	0.0115704	0.150667	0.135562	ACSL1/SLC27A2/ABCD3/ATAD1/GNPAT/HMGCR/SYT7/PXMP4/RAB8B	9
GO:0031256	CC	GO:0031256	leading edge membrane	18/1143	175/19594	0.0138853	0.175221	0.157654	DIAPH1/SYNE2/ANTXR1/AMPH/TPM1/SPRY4/RAC1/SLC12A5/CD44/WWC1/NCKAP1/PDXP/MPP2/RPS3/NF2/KCNC3/KCNB1/ITGB3	18
GO:0044853	CC	GO:0044853	plasma membrane raft	13/1143	113/19594	0.0144729	0.175221	0.157654	PTGS2/IGF1R/FASLG/ATP2B4/LRP6/PTGIS/ATP1A2/CDH2/LRP8/EHD2/MAPK3/AKAP6/EFNA5	13
GO:0005635	CC	GO:0005635	nuclear envelope	40/1143	479/19594	0.0144828	0.175221	0.157654	DNAJC1/ABL1/PTGS2/BNIP3L/GAPDH/PCYT1A/SCRN1/SYNE2/SYNE1/IPO11/NXT2/BCL2/RNF6/RTN4/PRICKLE2/NAV3/AKIRIN1/APP/TNKS2/OSBPL8/CMTM3/SMAD3/PAFAH1B1/SUN1/SH3BGRL2/CNEP1R1/PLA2G4A/SENP1/BOK/SMAD1/MTDH/DPY19L3/FANCL/WTAP/SUN2/IGF2R/GOLT1A/FBXW11/MAPK3/AKAP6	40
GO:0031093	CC	GO:0031093	platelet alpha granule lumen	9/1143	67/19594	0.0153925	0.175221	0.157654	THBS1/VEGFA/TGFB2/CLU/TGFB1/SERPINE1/APP/ALDOA/A1BG	9
GO:0031228	CC	GO:0031228	intrinsic component of Golgi membrane	9/1143	67/19594	0.0153925	0.175221	0.157654	GALNT2/ERGIC3/LFNG/FURIN/B4GAT1/STEAP2/ERGIC1/CASD1/SLC35B2	9
GO:0016514	CC	GO:0016514	SWI/SNF complex	5/1143	26/19594	0.0157962	0.175221	0.157654	BCL7A/SMARCB1/SMARCC2/BCL11A/BCL11B	5
GO:0035267	CC	GO:0035267	NuA4 histone acetyltransferase complex	5/1143	26/19594	0.0157962	0.175221	0.157654	ACTB/MLLT1/YEATS2/MORF4L2/TRRAP	5
GO:0043189	CC	GO:0043189	H4/H2A histone acetyltransferase complex	5/1143	26/19594	0.0157962	0.175221	0.157654	ACTB/MLLT1/YEATS2/MORF4L2/TRRAP	5
GO:0031091	CC	GO:0031091	platelet alpha granule	11/1143	91/19594	0.0166864	0.177037	0.159288	THBS1/VEGFA/TGFB2/CLU/TGFB1/SERPINE1/APP/ALDOA/THBS2/A1BG/ITGB3	11
GO:0005741	CC	GO:0005741	mitochondrial outer membrane	20/1143	205/19594	0.0169094	0.177037	0.159288	BNIP3L/ACSL1/PMAIP1/PGRMC1/BRI3BP/MTX3/BCL2/FOXO3/VPS13A/GPAM/COASY/CYB5A/ZNFX1/MLXIP/ATAD1/BAK1/BOK/PPP1R15A/SLC44A1/PLD6	20
GO:0031965	CC	GO:0031965	nuclear membrane	27/1143	300/19594	0.016992	0.177037	0.159288	DNAJC1/ABL1/PTGS2/GAPDH/SCRN1/SYNE2/SYNE1/BCL2/RNF6/PRICKLE2/NAV3/AKIRIN1/OSBPL8/CMTM3/SMAD3/PAFAH1B1/SUN1/SH3BGRL2/CNEP1R1/SENP1/BOK/SMAD1/MTDH/DPY19L3/WTAP/SUN2/AKAP6	27
GO:0030139	CC	GO:0030139	endocytic vesicle	30/1143	342/19594	0.0171538	0.177037	0.159288	LDLR/ACTG1/ITGB5/MYO1E/RAB10/EHD4/OCLN/RAB11FIP4/PLD1/WNT5A/RAB9B/ATP6V0E1/WNT3A/STXBP4/CD2AP/ROR2/PIKFYVE/VIM/CAMK2G/EPGN/IGF2R/RAB34/SFTPA1/SRGAP2/EHD3/EHD2/SYT7/FLNB/HLA-C/RAB8B	30
GO:0099569	CC	GO:0099569	presynaptic cytoskeleton	3/1143	10/19594	0.0174377	0.177037	0.159288	ACTG1/RIMS3/BSN	3
GO:0005666	CC	GO:0005666	RNA polymerase III complex	4/1143	18/19594	0.0182672	0.182367	0.164084	POLR2H/POLR3B/POLR3F/POLR3E	4
GO:0030175	CC	GO:0030175	filopodium	12/1143	105/19594	0.0192455	0.188985	0.170038	SLC9A3R1/SYNE2/ANTXR1/FZD9/APP/MYO3A/ADGRA2/NF2/ARL4C/SRCIN1/ITGB3/SPEF1	12
GO:0042383	CC	GO:0042383	sarcolemma	14/1143	131/19594	0.0207086	0.197272	0.177495	IGF1R/ATP2B4/DLG1/SLMAP/CACNG7/KCND3/AHNAK2/ATP1A2/CDH2/SYNM/ABCC8/CACNA1D/KCNB1/AKAP6	14
GO:0008021	CC	GO:0008021	synaptic vesicle	19/1143	196/19594	0.0207482	0.197272	0.177495	STX3/SCAMP1/RAB10/SEMA4C/AMPH/CLCN5/WFS1/RAB15/APP/APBA1/SCAMP5/SLC17A8/STON2/ABCC8/BSN/SYT7/RAB3B/STX1B/RAB8B	19
GO:0036020	CC	GO:0036020	endolysosome membrane	4/1143	19/19594	0.0220943	0.206789	0.186057	LDLR/TLR3/PCSK9/TPCN2	4
GO:0016580	CC	GO:0016580	Sin3 complex	3/1143	11/19594	0.0229531	0.211521	0.190315	RBBP4/PHF12/SIN3A	3
GO:0005640	CC	GO:0005640	nuclear outer membrane	5/1143	29/19594	0.0247033	0.217607	0.19579	PTGS2/SYNE2/SYNE1/NAV3/BOK	5
GO:0031941	CC	GO:0031941	filamentous actin	5/1143	29/19594	0.0247033	0.217607	0.19579	ACTG1/NCKAP1/CD2AP/MYO3A/SMTN	5
GO:0048787	CC	GO:0048787	presynaptic active zone membrane	5/1143	29/19594	0.0247033	0.217607	0.19579	STX3/ATP2B4/APBA1/CDH2/STX1B	5
GO:0070382	CC	GO:0070382	exocytic vesicle	20/1143	214/19594	0.0255603	0.221893	0.199647	STX3/SCAMP1/RAB10/SEMA4C/AMPH/CLCN5/WFS1/RAB15/APP/APBA1/SCAMP5/SLC17A8/STON2/ABCC8/BSN/SYT7/RAB3B/STX1B/SYTL3/RAB8B	20
GO:0030315	CC	GO:0030315	T-tubule	7/1143	51/19594	0.027711	0.237127	0.213354	IGF1R/ATP2B4/CACNG7/AHNAK2/ATP1A2/CACNA1D/AKAP6	7
GO:0097504	CC	GO:0097504	Gemini of coiled bodies	3/1143	12/19594	0.0293017	0.247207	0.222423	HABP4/GEMIN8/GEMIN4	3
GO:0048786	CC	GO:0048786	presynaptic active zone	9/1143	75/19594	0.0300121	0.249016	0.224051	STX3/ATP2B4/APP/APBA1/RIMS3/CDH2/BSN/STX1B/PPFIA3	9
GO:0030133	CC	GO:0030133	transport vesicle	33/1143	402/19594	0.030395	0.249016	0.224051	STX3/SCAMP1/RAB10/SEMA4C/AMPH/CLCN5/WFS1/RAB15/APP/CRISPLD2/APBA1/SEC23IP/FURIN/MCFD2/GOSR1/SCAMP5/FGFR4/FGFR3/SLC17A8/TMEM184A/STON2/STEAP2/ABCC8/IGF2R/BSN/ABCA12/RASSF9/SYT7/RAB3B/STX1B/SYTL3/HLA-C/RAB8B	33
GO:0045335	CC	GO:0045335	phagocytic vesicle	14/1143	138/19594	0.0307632	0.249016	0.224051	ACTG1/ITGB5/RAB10/RAB9B/ATP6V0E1/STXBP4/PIKFYVE/VIM/RAB34/SRGAP2/SYT7/FLNB/HLA-C/RAB8B	14
GO:0032592	CC	GO:0032592	integral component of mitochondrial membrane	10/1143	88/19594	0.0320287	0.255803	0.230157	SLC25A19/MTX3/TIMM17A/MCUR1/PISD/CHCHD10/BAK1/MCU/ETFDH/SFXN4	10
GO:0030140	CC	GO:0030140	trans-Golgi network transport vesicle	5/1143	32/19594	0.0363167	0.284917	0.256353	FURIN/STEAP2/IGF2R/RASSF9/RAB8B	5
GO:0098573	CC	GO:0098573	intrinsic component of mitochondrial membrane	10/1143	90/19594	0.0366254	0.284917	0.256353	SLC25A19/MTX3/TIMM17A/MCUR1/PISD/CHCHD10/BAK1/MCU/ETFDH/SFXN4	10
GO:0005791	CC	GO:0005791	rough endoplasmic reticulum	9/1143	79/19594	0.0401165	0.304174	0.273679	BGLAP/NAT8L/APP/SRPRB/PKM/RPS23/PLOD2/SFTPA1/PCSK9	9
GO:0010494	CC	GO:0010494	cytoplasmic stress granule	9/1143	79/19594	0.0401165	0.304174	0.273679	DYRK3/PABPC1/CAPRIN1/MBNL1/HABP4/ZNFX1/ZFP36/LARP4B/ELAVL1	9
GO:0031253	CC	GO:0031253	cell projection membrane	28/1143	339/19594	0.0406253	0.304182	0.273686	DIAPH1/SLC5A6/SLC9A3R1/SYNE2/BBS7/ANTXR1/FZD9/TPM1/DLG1/SLC26A2/CYBRD1/SPRY4/RAC1/SLC12A5/CD44/WWC1/LIMA1/NCKAP1/PDXP/PKD1/MPP2/RPS3/NF2/KCNC3/KCNB1/EHD3/ITGB3/TCTN2	28
GO:0030687	CC	GO:0030687	preribosome, large subunit precursor	4/1143	23/19594	0.0420108	0.306183	0.275487	RRP1B/ZNF622/MDN1/NIP7	4
GO:0071782	CC	GO:0071782	endoplasmic reticulum tubular network	4/1143	23/19594	0.0420108	0.306183	0.275487	RAB10/RTN4/ATL1/ATL3	4
GO:0016605	CC	GO:0016605	PML body	11/1143	105/19594	0.042426	0.306183	0.275487	SKI/SP100/DAXX/RNF6/BASP1/RNF111/TCF7L2/N4BP1/ELF4/CHEK2/RFWD3	11
GO:0031970	CC	GO:0031970	organelle envelope lumen	10/1143	93/19594	0.0443465	0.309684	0.278637	NME4/TIMM8A/TXNIP/APP/CLPB/CHCHD10/IGF2R/SOD1/CIAPIN1/NDUFS5	10
GO:0001741	CC	GO:0001741	XY body	3/1143	14/19594	0.0444621	0.309684	0.278637	SMARCB1/UBE2B/ESCO2	3
GO:0070822	CC	GO:0070822	Sin3-type complex	3/1143	14/19594	0.0444621	0.309684	0.278637	RBBP4/PHF12/SIN3A	3
GO:0036464	CC	GO:0036464	cytoplasmic ribonucleoprotein granule	21/1143	243/19594	0.0467515	0.321887	0.289616	TRIM71/SOCS1/AGO1/ACTB/DYRK3/SYNE1/PABPC1/CPEB1/CAPRIN1/MBNL1/RAC1/HABP4/ZNFX1/LIG4/USP3/ARC/BTBD1/ZFP36/LARP4B/ELAVL1/CNOT3	21
GO:0001228	MF	GO:0001228	DNA-binding transcription activator activity, RNA polymerase II-specific	56/1127	462/18410	7.7314e-07	0.000484827	0.000449768	BACH1/AR/SOX9/ONECUT2/ZNF629/IKZF3/MEIS1/FOXO3/FOXO1/STAT3/MEF2A/MITF/FOXJ2/SOX4/PLSCR1/MYOD1/NFIC/IRF4/SMAD3/MLXIP/ZNF91/ELF4/MAFB/KLF4/ZNF107/EGR2/MYBL2/CARF/ZNF721/DLX2/SMAD1/FOXA1/SIX4/HOXA13/HOXB5/SIX3/RBPJL/PRDM2/NR1H2/MEOX2/HOXA5/RFXAP/ZNF24/EGR3/MTF1/HLF/TCF15/PBX3/HAND2/RAX/ZNF850/WT1/BCL11B/JUN/CASZ1/FOSL2	56
GO:0001216	MF	GO:0001216	DNA-binding transcription activator activity	56/1127	466/18410	1.01854e-06	0.000484827	0.000449768	BACH1/AR/SOX9/ONECUT2/ZNF629/IKZF3/MEIS1/FOXO3/FOXO1/STAT3/MEF2A/MITF/FOXJ2/SOX4/PLSCR1/MYOD1/NFIC/IRF4/SMAD3/MLXIP/ZNF91/ELF4/MAFB/KLF4/ZNF107/EGR2/MYBL2/CARF/ZNF721/DLX2/SMAD1/FOXA1/SIX4/HOXA13/HOXB5/SIX3/RBPJL/PRDM2/NR1H2/MEOX2/HOXA5/RFXAP/ZNF24/EGR3/MTF1/HLF/TCF15/PBX3/HAND2/RAX/ZNF850/WT1/BCL11B/JUN/CASZ1/FOSL2	56
GO:0019838	MF	GO:0019838	growth factor binding	20/1127	139/18410	0.000309271	0.0902174	0.0836935	THBS1/IL6R/ENG/IGF1R/RHBDF2/ACVR2A/FURIN/FGFR4/FGFR3/TSKU/FLT4/NGFR/SPINT3/IGFBP1/IGF2R/LTBP2/ITGB3/COL5A1/IGFBP4/TGFBR3L	20
GO:0005109	MF	GO:0005109	frizzled binding	9/1127	38/18410	0.000379065	0.0902174	0.0836935	DVL3/LRP6/WNT5A/WNT3A/ZNRF3/ROR2/SFRP1/WNT9A/FZD1	9
GO:0043495	MF	GO:0043495	protein-membrane adaptor activity	7/1127	25/18410	0.000572675	0.109037	0.101152	SLC9A3R1/SYNE2/SYNE1/MYH9/SUN1/SUN2/AKAP6	7
GO:0017017	MF	GO:0017017	MAP kinase tyrosine/serine/threonine phosphatase activity	5/1127	13/18410	0.000724686	0.112067	0.103963	DUSP1/DUSP8/DUSP9/DUSP18/DUSP4	5
GO:0070851	MF	GO:0070851	growth factor receptor binding	19/1127	139/18410	0.000824023	0.112067	0.103963	IL6R/SLC9A3R1/VEGFA/IL1B/APP/IRAK4/FGF2/PLSCR1/FGF22/GRB2/VAV2/CD2AP/FGF19/IL1A/EPGN/FYN/ITGB3/IL10/FAM83B	19
GO:0044389	MF	GO:0044389	ubiquitin-like protein ligase binding	34/1127	317/18410	0.0010591	0.126033	0.116919	ACTG1/NFKBIA/PER1/SKI/STAT2/BAG6/RNF40/CKB/BCL2/CLU/DAXX/FOXO1/WFS1/FZD6/RTN4/GSK3B/TXNIP/MYOD1/TPI1/SMAD3/USP2/MID1/EGR2/BAG1/BOK/JAK1/FANCL/ANKRA2/NGFR/CHEK2/USP13/STAT1/JUN/UBE2B	34
GO:0031625	MF	GO:0031625	ubiquitin protein ligase binding	32/1127	298/18410	0.00143526	0.132037	0.122489	ACTG1/NFKBIA/PER1/SKI/BAG6/RNF40/CKB/BCL2/CLU/DAXX/FOXO1/WFS1/FZD6/RTN4/GSK3B/TXNIP/MYOD1/TPI1/SMAD3/USP2/MID1/EGR2/BAG1/BOK/JAK1/FANCL/ANKRA2/NGFR/CHEK2/USP13/JUN/UBE2B	32
GO:0004713	MF	GO:0004713	protein tyrosine kinase activity	18/1127	135/18410	0.00148938	0.132037	0.122489	ABL1/IGF1R/DYRK3/NEK1/DDR2/TESK2/TXK/RET/FGFR4/ROR2/DYRK2/FGFR3/FLT4/JAK1/EPHB4/PTK6/IGF2R/FYN	18
GO:0042813	MF	GO:0042813	Wnt-activated receptor activity	5/1127	15/18410	0.00152564	0.132037	0.122489	FZD9/LRP6/FZD6/PKD1/FZD1	5
GO:0008013	MF	GO:0008013	beta-catenin binding	13/1127	86/18410	0.00212534	0.14803	0.137325	AR/DVL3/SOX9/SLC9A3R1/FOXO3/FOXO1/GSK3B/TCF7L2/SMAD3/CD2AP/KLF4/CDH2/DLG5	13
GO:0008330	MF	GO:0008330	protein tyrosine/threonine phosphatase activity	4/1127	10/18410	0.00217691	0.14803	0.137325	DUSP1/DUSP8/DUSP9/DUSP4	4
GO:0070567	MF	GO:0070567	cytidylyltransferase activity	4/1127	10/18410	0.00217691	0.14803	0.137325	PCYT1A/PCYT1B/CDS1/NANS	4
GO:0005539	MF	GO:0005539	glycosaminoglycan binding	26/1127	234/18410	0.00239952	0.152289	0.141277	THBS1/ENG/CXCL8/VEGFA/HAPLN1/SOD3/SEMA5A/CD44/APP/CRISPLD2/FGF2/ANXA6/PAFAH1B1/FGFR4/CCDC80/POSTN/SFRP1/THBS2/RPL29/TMEM184A/SMOC1/NDNF/LTBP2/COL5A1/NAV2/TGFBR3L	26
GO:0003779	MF	GO:0003779	actin binding	42/1127	439/18410	0.00277785	0.165282	0.15333	ABL1/DIAPH1/MYO1E/SYNE2/SYNE1/MARCKSL1/ANTXR1/FMNL3/ANXA8/TPM1/PRKCE/MYO9A/VASH2/MYH9/MAP1B/LIMA1/MYPN/ALDOA/ANXA6/PPP1R18/MYLK/MICAL2/MYO3A/SPTAN1/SPTB/COTL1/PAWR/GCSAM/LASP1/MYH14/NF2/CTTN/MYH11/DAAM2/KLHL3/P4HB/VPS18/ZNF185/FLNB/SMTN/SPEF1/DIAPH2	42
GO:0019199	MF	GO:0019199	transmembrane receptor protein kinase activity	12/1127	79/18410	0.00297657	0.166688	0.154634	ENG/IGF1R/DDR2/ACVR2A/RET/FGFR4/ROR2/FGFR3/FLT4/EPHB4/IGF2R/TGFBR3L	12
GO:0008201	MF	GO:0008201	heparin binding	20/1127	168/18410	0.00331584	0.168124	0.155966	THBS1/CXCL8/VEGFA/SOD3/APP/CRISPLD2/FGF2/PAFAH1B1/FGFR4/CCDC80/POSTN/SFRP1/THBS2/RPL29/TMEM184A/SMOC1/NDNF/LTBP2/COL5A1/NAV2	20
GO:0140297	MF	GO:0140297	DNA-binding transcription factor binding	44/1127	470/18410	0.00335542	0.168124	0.155966	AHR/STK4/ACTB/AR/NFKBIA/PER1/SKI/SMARCB1/SOX9/TRIM24/BBS7/MED14/BCL6/BCL2/DAXX/STAT3/MEF2A/RNF6/WFS1/GSK3B/SIK1/MDFIC/MYOD1/TCF7L2/ARID5A/NOTCH2/RUNX1T1/SMAD3/BHLHE40/NCOR2/KLF4/EGR2/PPARG/TBX2/RPS3/MTDH/KDM3A/NR1H2/TCF15/STAT1/HAND2/MED4/JUN/SIN3A	44
GO:0033549	MF	GO:0033549	MAP kinase phosphatase activity	5/1127	18/18410	0.00373293	0.177687	0.164838	DUSP1/DUSP8/DUSP9/DUSP18/DUSP4	5
GO:0031490	MF	GO:0031490	chromatin DNA binding	14/1127	105/18410	0.00477042	0.208317	0.193253	ACTB/PER1/SMARCB1/SMARCC2/BCL6/FOXO3/FOXO1/STAT3/MYOD1/RBBP4/SMAD3/GATAD2B/KDM3A/THRB	14
GO:0010314	MF	GO:0010314	phosphatidylinositol-5-phosphate binding	5/1127	19/18410	0.00481405	0.208317	0.193253	SH3PXD2A/SESTD1/PLA2G4A/PLEKHF1/JPH2	5
GO:0045499	MF	GO:0045499	chemorepellent activity	6/1127	28/18410	0.00610995	0.233651	0.216755	SEMA4C/SEMA5A/SEMA6A/SEMA6D/EFNA5/SEMA3F	6
GO:0004896	MF	GO:0004896	cytokine receptor activity	13/1127	97/18410	0.00613422	0.233651	0.216755	IL6R/IL17RC/F3/CD44/IFNAR2/IL4R/IL21R/IL12RB2/CCR6/CRLF1/IFNAR1/CCR4/CMKLR1	13
GO:0001221	MF	GO:0001221	transcription coregulator binding	14/1127	108/18410	0.00613579	0.233651	0.216755	AHR/AR/PER1/BCL6/FOXO3/SMAD3/PPARG/MTF2/SIX3/RUNX3/PHF12/STAT1/HAND2/THRB	14
GO:0031994	MF	GO:0031994	insulin-like growth factor I binding	4/1127	13/18410	0.00639355	0.234102	0.217174	IGF1R/IGFBP1/ITGB3/IGFBP4	4
GO:0005178	MF	GO:0005178	integrin binding	18/1127	156/18410	0.00713064	0.247785	0.229867	THBS1/CD81/ITGB5/IL1B/ITGB8/TGFBI/MYH9/FGF2/ANXA7/IBSP/CD40LG/NF2/FBLN5/NPNT/P4HB/ITGB3/COL5A1/ITGA11	18
GO:0070273	MF	GO:0070273	phosphatidylinositol-4-phosphate binding	6/1127	29/18410	0.00731255	0.247785	0.229867	SH3PXD2A/SESTD1/OSBPL8/PLA2G4A/PLEKHF1/JPH2	6
GO:0019902	MF	GO:0019902	phosphatase binding	21/1127	193/18410	0.00754806	0.247785	0.229867	IRS2/SLC9A3R1/BCL2/FOXO1/STAT3/ATP2B4/DLG1/FBXL2/PPP1R18/GRB2/SMAD3/CDH2/FLT4/JAK1/PPP1R15A/MAP3K5/SOD1/STAT1/KCNN4/MAPK3/ELL	21
GO:0005543	MF	GO:0005543	phospholipid binding	42/1127	467/18410	0.00811842	0.25032	0.232219	THBS1/NME4/MYO1E/PCYT1A/PCYT1B/SH3PXD2A/OSBPL10/ANXA8/ARHGAP26/AMPH/AIDA/ANXA8L1/PLD1/WNT5A/VPS36/SESTD1/SNX30/F3/PEBP1/ADAP1/MAP1B/BSCL2/OSBPL8/ANXA2/ANXA6/ANXA7/RACGAP1/SNX11/PLA2G4A/PCTP/TPP1/PLEKHF1/PIK3C2B/SNX19/PHF12/JPH2/SYT7/CPS1/TPCN2/SYTL3/RASA4/OSBPL2	42
GO:0061629	MF	GO:0061629	RNA polymerase II-specific DNA-binding transcription factor binding	33/1127	348/18410	0.00843964	0.25032	0.232219	AHR/STK4/ACTB/AR/NFKBIA/SMARCB1/TRIM24/BBS7/MED14/DAXX/STAT3/MEF2A/RNF6/GSK3B/MDFIC/MYOD1/TCF7L2/ARID5A/NOTCH2/SMAD3/BHLHE40/NCOR2/KLF4/EGR2/PPARG/MTDH/KDM3A/NR1H2/STAT1/HAND2/MED4/JUN/SIN3A	33
GO:0044548	MF	GO:0044548	S100 protein binding	4/1127	14/18410	0.00852267	0.25032	0.232219	ANXA2/S100A1/AGER/KCNK3	4
GO:0017147	MF	GO:0017147	Wnt-protein binding	6/1127	30/18410	0.00867707	0.25032	0.232219	FZD9/LRP6/FZD6/ROR2/SFRP1/FZD1	6
GO:0005126	MF	GO:0005126	cytokine receptor binding	27/1127	272/18410	0.00917612	0.250932	0.232786	IL6R/ENG/CXCL8/VEGFA/TGFB2/TGFB1/FASLG/IL1B/CCL20/CCL5/IRAK4/GRB2/SMAD3/CD2AP/CCL4/IL13/JAK1/IL1A/CD40LG/CRLF1/TNFSF4/STAT1/EFNA5/LIF/ITGB3/IL10/TGFBR3L	27
GO:0070888	MF	GO:0070888	E-box binding	8/1127	49/18410	0.00922544	0.250932	0.232786	AHR/PER1/MITF/MYOD1/BHLHE40/PPARG/TCF15/HAND2	8
GO:0001217	MF	GO:0001217	DNA-binding transcription repressor activity	31/1127	325/18410	0.00964959	0.251623	0.233427	E2F6/BACH1/PRDM1/SKI/ZNF148/BCL6/FOXO3/FOXO1/LRRFIP1/TGIF1/MITF/NR1D2/ZBTB18/SMAD3/BHLHE40/SKIL/PPARG/BCL11A/TBX2/ZNF512B/ZBTB39/JDP2/ZBTB46/IRX2/PRDM2/ZNF614/ZNF582/HES5/JUN/KLF8/ZNF134	31
GO:0004725	MF	GO:0004725	protein tyrosine phosphatase activity	13/1127	103/18410	0.0100711	0.251623	0.233427	DUSP1/PALD1/DUSP23/PTPRD/DUSP8/PTPN3/PTPN13/DUSP9/DUSP18/EYA3/PTPRE/DUSP28/DUSP4	13
GO:0001968	MF	GO:0001968	fibronectin binding	6/1127	31/18410	0.0102146	0.251623	0.233427	THBS1/VEGFA/PLEKHA2/CCDC80/LRRC15/ITGB3	6
GO:0004714	MF	GO:0004714	transmembrane receptor protein tyrosine kinase activity	9/1127	60/18410	0.0103081	0.251623	0.233427	IGF1R/DDR2/RET/FGFR4/ROR2/FGFR3/FLT4/EPHB4/IGF2R	9
GO:0048029	MF	GO:0048029	monosaccharide binding	10/1127	71/18410	0.0108992	0.256972	0.238389	GYS1/RPIA/ENG/ALDOA/SLC2A3/P3H2/PLOD2/IGF2R/EGLN3/GCK	10
GO:0046965	MF	GO:0046965	nuclear retinoid X receptor binding	4/1127	15/18410	0.0110671	0.256972	0.238389	ARID5A/NCOR2/PPARG/NR1H2	4
GO:0030215	MF	GO:0030215	semaphorin receptor binding	5/1127	23/18410	0.011369	0.257285	0.238679	SEMA4C/SEMA5A/SEMA6A/SEMA6D/SEMA3F	5
GO:0004721	MF	GO:0004721	phosphoprotein phosphatase activity	19/1127	177/18410	0.0122395	0.257285	0.238679	DUSP1/PALD1/DUSP23/PTPRD/DLG1/DUSP8/PTPN3/PHLPP1/PDXP/CTDSPL/PPM1D/CAMK2G/PTPN13/DUSP9/DUSP18/EYA3/PTPRE/DUSP28/DUSP4	19
GO:1990841	MF	GO:1990841	promoter-specific chromatin binding	9/1127	62/18410	0.0126927	0.257285	0.238679	PRDM1/NIPBL/IKZF3/FOXO1/MYOD1/SMAD3/WDR13/KLF4/STAT1	9
GO:0004879	MF	GO:0004879	nuclear receptor activity	8/1127	52/18410	0.0131077	0.257285	0.238679	AHR/AR/STAT3/NR1D2/RARB/PPARG/NR1H2/THRB	8
GO:0098531	MF	GO:0098531	ligand-activated transcription factor activity	8/1127	52/18410	0.0131077	0.257285	0.238679	AHR/AR/STAT3/NR1D2/RARB/PPARG/NR1H2/THRB	8
GO:1901681	MF	GO:1901681	sulfur compound binding	26/1127	267/18410	0.0131269	0.257285	0.238679	THBS1/DHTKD1/CXCL8/VEGFA/SOD3/SEMA5A/APP/CRISPLD2/FGF2/ANXA6/PAFAH1B1/FGFR4/PANK1/CCDC80/POSTN/SFRP1/THBS2/RPL29/TKT/TMEM184A/CHST15/SMOC1/NDNF/LTBP2/COL5A1/NAV2	26
GO:0005160	MF	GO:0005160	transforming growth factor beta receptor binding	5/1127	24/18410	0.0136527	0.257285	0.238679	ENG/TGFB2/TGFB1/SMAD3/TGFBR3L	5
GO:0050431	MF	GO:0050431	transforming growth factor beta binding	5/1127	24/18410	0.0136527	0.257285	0.238679	THBS1/ENG/TSKU/SPINT3/TGFBR3L	5
GO:0043621	MF	GO:0043621	protein self-association	9/1127	63/18410	0.0140282	0.257285	0.238679	SLC9A3R1/ERGIC3/ABCD3/CCL5/ACVR2A/PPARG/MDH2/ATXN1/PCSK9	9
GO:0001227	MF	GO:0001227	DNA-binding transcription repressor activity, RNA polymerase II-specific	30/1127	321/18410	0.0140309	0.257285	0.238679	E2F6/BACH1/PRDM1/SKI/ZNF148/BCL6/FOXO3/FOXO1/LRRFIP1/TGIF1/MITF/NR1D2/ZBTB18/BHLHE40/SKIL/PPARG/BCL11A/TBX2/ZNF512B/ZBTB39/JDP2/ZBTB46/IRX2/PRDM2/ZNF614/ZNF582/HES5/JUN/KLF8/ZNF134	30
GO:0005521	MF	GO:0005521	lamin binding	4/1127	16/18410	0.0140534	0.257285	0.238679	BNIP3L/SYNE1/SUN1/SUN2	4
GO:0008374	MF	GO:0008374	O-acyltransferase activity	8/1127	53/18410	0.014634	0.262361	0.243389	LPGAT1/LPCAT3/GPAM/PLA2G4A/GNPAT/LPCAT1/CASD1/CPT2	8
GO:0016779	MF	GO:0016779	nucleotidyltransferase activity	15/1127	132/18410	0.0151245	0.262361	0.243389	ABL1/PCYT1A/POLR2H/PAPSS1/PCYT1B/CHRAC1/POLR3B/COASY/POLR3F/CDS1/NANS/POLE4/YRDC/POLR3E/MOCS3	15
GO:0003725	MF	GO:0003725	double-stranded RNA binding	10/1127	75/18410	0.0157266	0.262361	0.243389	AGO1/LRRFIP1/MBNL1/TLR3/YRDC/VIM/ILF2/TUBB4B/MTDH/ELAVL1	10
GO:0004712	MF	GO:0004712	protein serine/threonine/tyrosine kinase activity	39/1127	446/18410	0.0159585	0.262361	0.243389	STK4/ABL1/IGF1R/MAPK6/DYRK3/RIOK3/IRAK1/PRKCE/NEK1/DDR2/TESK2/SNRK/GSK3B/TXK/IRAK4/SIK1/MAPKAPK2/PDIK1L/RET/SRPK1/TLK1/FGFR4/ROR2/DYRK2/FGFR3/PIKFYVE/MYO3A/CAMK2G/FLT4/JAK1/RPS6KA4/EPHB4/PTK6/CHEK2/MAP3K5/SIK3/MAPK3/FYN/PAK3	39
GO:0005544	MF	GO:0005544	calcium-dependent phospholipid binding	8/1127	54/18410	0.0162853	0.262361	0.243389	ANXA8/ANXA8L1/ANXA2/ANXA6/ANXA7/PLA2G4A/SYT7/SYTL3	8
GO:0005525	MF	GO:0005525	GTP binding	34/1127	379/18410	0.0165812	0.262361	0.243389	RHOG/RABL2A/RABL2B/AK4/RRAD/RAB10/EHD4/TUBB2A/NIN/EIF5/RHOQ/RASEF/RAB9B/RAC1/ARL4D/RAB15/ANXA6/SRPRB/ATL1/RHOBTB3/TUBB4B/RASL10B/DIRAS2/RAB34/ARL4C/EHD3/EHD2/RAB3B/RHOU/RAB36/ATL3/RASD1/ARL5C/RAB8B	34
GO:0001222	MF	GO:0001222	transcription corepressor binding	7/1127	44/18410	0.0166006	0.262361	0.243389	PER1/BCL6/MTF2/SIX3/RUNX3/PHF12/STAT1	7
GO:0019829	MF	GO:0019829	ATPase-coupled cation transmembrane transporter activity	7/1127	44/18410	0.0166006	0.262361	0.243389	ATP6V1G1/ATP2B4/ATP6V0E1/ATP13A3/ATP1A2/ABCC8/ATP6V1G3	7
GO:0005324	MF	GO:0005324	long-chain fatty acid transporter activity	4/1127	17/18410	0.0175044	0.262361	0.243389	SLC27A2/ABCD3/FABP4/SLC27A1	4
GO:0016722	MF	GO:0016722	oxidoreductase activity, acting on metal ions	4/1127	17/18410	0.0175044	0.262361	0.243389	STEAP3/CYBRD1/CYB561A3/STEAP2	4
GO:0005125	MF	GO:0005125	cytokine activity	23/1127	235/18410	0.0178343	0.262361	0.243389	CXCL8/VEGFA/TGFB2/TGFB1/FASLG/IL1B/TNFRSF11B/CCL20/WNT5A/CCL5/WNT3A/FGF2/CMTM3/CCL4/IL13/IL1A/CD40LG/WNT9A/CRLF1/TNFSF4/LIF/IL10/ADIPOQ	23
GO:0050840	MF	GO:0050840	extracellular matrix binding	8/1127	55/18410	0.018067	0.262361	0.243389	THBS1/VEGFA/TGFBI/PLEKHA2/LRRC15/SMOC1/CLEC14A/ITGB3	8
GO:0051219	MF	GO:0051219	phosphoprotein binding	11/1127	88/18410	0.018287	0.262361	0.243389	ABL1/NEDD4/PTPN3/GRB2/PAFAH1B1/VAV2/SOCS3/MID1/SFN/IGF2R/MAPK3	11
GO:0004722	MF	GO:0004722	protein serine/threonine phosphatase activity	12/1127	100/18410	0.0189944	0.262361	0.243389	DUSP1/DUSP23/DUSP8/PHLPP1/PDXP/CTDSPL/PPM1D/CAMK2G/DUSP9/DUSP18/DUSP28/DUSP4	12
GO:0043178	MF	GO:0043178	alcohol binding	11/1127	89/18410	0.0197522	0.262361	0.243389	CD81/OSBPL10/PRKCE/STARD5/ADAP1/OSBPL8/ANXA6/APOF/TRPC3/XPR1/OSBPL2	11
GO:0004955	MF	GO:0004955	prostaglandin receptor activity	3/1127	10/18410	0.0198424	0.262361	0.243389	PTGFR/PPARG/PTGDR2	3
GO:0005522	MF	GO:0005522	profilin binding	3/1127	10/18410	0.0198424	0.262361	0.243389	ACTG1/RHOQ/CTTN	3
GO:0016783	MF	GO:0016783	sulfurtransferase activity	3/1127	10/18410	0.0198424	0.262361	0.243389	TST/MOCS3/TRMU	3
GO:0030957	MF	GO:0030957	Tat protein binding	3/1127	10/18410	0.0198424	0.262361	0.243389	ACTB/SMARCB1/MDFIC	3
GO:0036312	MF	GO:0036312	phosphatidylinositol 3-kinase regulatory subunit binding	3/1127	10/18410	0.0198424	0.262361	0.243389	FBXL2/PTPN13/FAM83B	3
GO:0005516	MF	GO:0005516	calmodulin binding	20/1127	200/18410	0.0210781	0.274882	0.255004	MYO1E/PCYT1A/RRAD/MARCKSL1/ADCY1/ATP2B4/WFS1/FBXL2/MYH9/CAMSAP2/MAPKAPK2/MYLK/MYO3A/CAMK2G/SPTAN1/NGFR/MYH14/MYH11/KCNN4/SYT7	20
GO:0030228	MF	GO:0030228	lipoprotein particle receptor activity	4/1127	18/18410	0.0214391	0.275811	0.255867	LDLR/LRP6/LRP8/ILDR1	4
GO:0051015	MF	GO:0051015	actin filament binding	21/1127	214/18410	0.0222477	0.279371	0.259169	ABL1/MYO1E/SYNE2/SYNE1/MARCKSL1/ANTXR1/FMNL3/ANXA8/TPM1/MYH9/LIMA1/ANXA6/SPTAN1/SPTB/COTL1/LASP1/MYH14/CTTN/MYH11/ZNF185/FLNB	21
GO:0005518	MF	GO:0005518	collagen binding	9/1127	68/18410	0.0223027	0.279371	0.259169	THBS1/ANTXR1/DDR2/TGFBI/CD44/SMAD3/LRRC15/COCH/ITGA11	9
GO:0031267	MF	GO:0031267	small GTPase binding	25/1127	267/18410	0.0229038	0.283175	0.262697	DIAPH1/DVL3/NDRG1/IPO11/FMNL3/RAB11FIP4/USP6NL/RABGAP1L/NCKAP1/RUSC2/RIMS3/CDC42SE2/RHOBTB3/EXOC2/NGFR/EXPH5/RAB34/SRGAP2/DAAM2/ERRFI1/SOD1/HACE1/PAK3/SYTL3/DIAPH2	25
GO:0008138	MF	GO:0008138	protein tyrosine/serine/threonine phosphatase activity	7/1127	47/18410	0.0232726	0.284045	0.263505	DUSP1/DUSP23/DUSP8/DUSP9/DUSP18/DUSP28/DUSP4	7
GO:0032182	MF	GO:0032182	ubiquitin-like protein binding	13/1127	116/18410	0.0251235	0.285188	0.264565	NEDD4/RNFT1/VPS36/UBR5/RNF111/HABP4/SMAD3/N4BP1/TAB3/RNF168/N4BP2/DCUN1D1/USP13	13
GO:0046875	MF	GO:0046875	ephrin receptor binding	5/1127	28/18410	0.0258124	0.285188	0.264565	ABL1/GRB2/FYN/EFNA5/EFNB1	5
GO:0098918	MF	GO:0098918	structural constituent of synapse	4/1127	19/18410	0.0258725	0.285188	0.264565	ACTB/ACTG1/DLG1/BSN	4
GO:0019955	MF	GO:0019955	cytokine binding	15/1127	141/18410	0.0259442	0.285188	0.264565	THBS1/IL6R/ENG/FGF2/TSKU/ZFP36/IL12RB2/SPINT3/CCR6/CRLF1/IFNAR1/CCR4/ITGB3/NBL1/TGFBR3L	15
GO:0004954	MF	GO:0004954	prostanoid receptor activity	3/1127	11/18410	0.0260623	0.285188	0.264565	PTGFR/PPARG/PTGDR2	3
GO:0005536	MF	GO:0005536	glucose binding	3/1127	11/18410	0.0260623	0.285188	0.264565	GYS1/SLC2A3/GCK	3
GO:0043522	MF	GO:0043522	leucine zipper domain binding	3/1127	11/18410	0.0260623	0.285188	0.264565	PMF1/PAWR/JDP2	3
GO:0047676	MF	GO:0047676	arachidonate-CoA ligase activity	3/1127	11/18410	0.0260623	0.285188	0.264565	ACSL1/SLC27A2/SLC27A1	3
GO:0097493	MF	GO:0097493	structural molecule activity conferring elasticity	3/1127	11/18410	0.0260623	0.285188	0.264565	EMILIN2/FBN2/FBLN5	3
GO:0005520	MF	GO:0005520	insulin-like growth factor binding	5/1127	29/18410	0.0296666	0.317333	0.294385	IGF1R/IGFBP1/IGF2R/ITGB3/IGFBP4	5
GO:0043548	MF	GO:0043548	phosphatidylinositol 3-kinase binding	5/1127	29/18410	0.0296666	0.317333	0.294385	IRS2/IGF1R/FBXL2/PTPN13/FAM83B	5
GO:0015485	MF	GO:0015485	cholesterol binding	7/1127	50/18410	0.0315927	0.334181	0.310015	CD81/OSBPL10/STARD5/OSBPL8/ANXA6/APOF/OSBPL2	7
GO:0031543	MF	GO:0031543	peptidyl-proline dioxygenase activity	3/1127	12/18410	0.0332	0.339398	0.314855	P3H2/EGLN3/P4HB	3
GO:0034452	MF	GO:0034452	dynactin binding	3/1127	12/18410	0.0332	0.339398	0.314855	GSK3B/HOOK3/PAFAH1B1	3
GO:0001223	MF	GO:0001223	transcription coactivator binding	6/1127	40/18410	0.0334766	0.339398	0.314855	AHR/AR/SMAD3/STAT1/HAND2/THRB	6
GO:0071889	MF	GO:0071889	14-3-3 protein binding	5/1127	30/18410	0.0338645	0.339398	0.314855	IRS2/PRKCE/NEK1/SIK1/ZFP36	5
GO:0019001	MF	GO:0019001	guanyl nucleotide binding	34/1127	401/18410	0.034225	0.339398	0.314855	RHOG/RABL2A/RABL2B/AK4/RRAD/RAB10/EHD4/TUBB2A/NIN/EIF5/RHOQ/RASEF/RAB9B/RAC1/ARL4D/RAB15/ANXA6/SRPRB/ATL1/RHOBTB3/TUBB4B/RASL10B/DIRAS2/RAB34/ARL4C/EHD3/EHD2/RAB3B/RHOU/RAB36/ATL3/RASD1/ARL5C/RAB8B	34
GO:0032561	MF	GO:0032561	guanyl ribonucleotide binding	34/1127	401/18410	0.034225	0.339398	0.314855	RHOG/RABL2A/RABL2B/AK4/RRAD/RAB10/EHD4/TUBB2A/NIN/EIF5/RHOQ/RASEF/RAB9B/RAC1/ARL4D/RAB15/ANXA6/SRPRB/ATL1/RHOBTB3/TUBB4B/RASL10B/DIRAS2/RAB34/ARL4C/EHD3/EHD2/RAB3B/RHOU/RAB36/ATL3/RASD1/ARL5C/RAB8B	34
GO:0045296	MF	GO:0045296	cadherin binding	29/1127	333/18410	0.0355848	0.349245	0.32399	BZW1/NDRG1/RAB10/TES/EHD4/EFHD2/LRRFIP1/DLG1/EIF5/RTN4/MYH9/LIMA1/ANXA2/ALDOA/LDHA/GPRC5A/CD2AP/KLC2/PKM/CDH2/RPL29/SPTAN1/LASP1/SFN/CTTN/MB21D2/STAT1/CCS/FLNB	29
GO:0019903	MF	GO:0019903	protein phosphatase binding	15/1127	148/18410	0.0377094	0.36262	0.336397	IRS2/BCL2/FOXO1/STAT3/ATP2B4/FBXL2/GRB2/CDH2/FLT4/JAK1/PPP1R15A/MAP3K5/SOD1/STAT1/KCNN4	15
GO:0140375	MF	GO:0140375	immune receptor activity	15/1127	148/18410	0.0377094	0.36262	0.336397	IL6R/IL17RC/F3/CD44/IFNAR2/KIR3DL1/IL4R/IL21R/IL12RB2/CCR6/CRLF1/IFNAR1/CCR4/CMKLR1/CD200R1	15
GO:0043425	MF	GO:0043425	bHLH transcription factor binding	5/1127	31/18410	0.0384125	0.365687	0.339243	SOX9/MYOD1/SMAD3/BHLHE40/TCF15	5
GO:0002020	MF	GO:0002020	protease binding	14/1127	136/18410	0.0390503	0.368078	0.341461	LDLR/DVL3/BAG6/SH3PXD2A/RIOK3/BCL2/TIMP3/F3/GSK3B/SERPINE1/ANXA2/FURIN/ADAMTS4/ITGB3	14
GO:0099186	MF	GO:0099186	structural constituent of postsynapse	3/1127	13/18410	0.0412419	0.381773	0.354166	ACTB/ACTG1/DLG1	3
GO:0008307	MF	GO:0008307	structural constituent of muscle	6/1127	42/18410	0.0413053	0.381773	0.354166	TPM1/JPH1/CSRP2/SYNM/MYH11/SMTN	6
GO:0042578	MF	GO:0042578	phosphoric ester hydrolase activity	31/1127	366/18410	0.0421492	0.385827	0.357927	DUSP1/PALD1/DUSP23/PTPRD/DLG1/DUSP8/PLD1/PTPN3/PHLPP1/CCL5/ARMT1/MTMR10/PDXP/CTDSPL/ATP1A2/PIKFYVE/PPM1D/CAMK2G/PTPN13/DUSP9/DUSP18/PLCXD1/LHPP/EYA3/PTPRE/PLCD3/DUSP28/DUSP4/F2RL2/PDE7B/PLD6	31
GO:0005154	MF	GO:0005154	epidermal growth factor receptor binding	5/1127	32/18410	0.0433156	0.392728	0.364329	PLSCR1/GRB2/VAV2/EPGN/FAM83B	5
GO:0051020	MF	GO:0051020	GTPase binding	26/1127	298/18410	0.0438519	0.39384	0.36536	DIAPH1/DVL3/NDRG1/IPO11/FMNL3/RAB11FIP4/USP6NL/RABGAP1L/NCKAP1/GNB2/RUSC2/RIMS3/CDC42SE2/RHOBTB3/EXOC2/NGFR/EXPH5/RAB34/SRGAP2/DAAM2/ERRFI1/SOD1/HACE1/PAK3/SYTL3/DIAPH2	26
GO:0016922	MF	GO:0016922	nuclear receptor binding	14/1127	139/18410	0.0455919	0.405641	0.376307	TRIM24/MED14/DAXX/RNF6/MYOD1/TCF7L2/ARID5A/SMAD3/NCOR2/PPARG/KDM3A/NR1H2/STAT1/MED4	14
GO:0046332	MF	GO:0046332	SMAD binding	9/1127	78/18410	0.048315	0.408456	0.378919	SKI/COL5A2/MEF2A/RNF111/SMAD3/SKIL/PPARG/SMAD1/JUN	9
GO:0019956	MF	GO:0019956	chemokine binding	5/1127	33/18410	0.048577	0.408456	0.378919	FGF2/ZFP36/CCR6/CCR4/ITGB3	5
GO:0017134	MF	GO:0017134	fibroblast growth factor binding	4/1127	23/18410	0.0487601	0.408456	0.378919	THBS1/FGFR4/FGFR3/ITGB3	4
GO:0070577	MF	GO:0070577	lysine-acetylated histone binding	4/1127	23/18410	0.0487601	0.408456	0.378919	TRIM24/BRD2/ATAD2B/PHIP	4
GO:0140033	MF	GO:0140033	acetylation-dependent protein binding	4/1127	23/18410	0.0487601	0.408456	0.378919	TRIM24/BRD2/ATAD2B/PHIP	4
GO:0045309	MF	GO:0045309	protein phosphorylated amino acid binding	7/1127	55/18410	0.0494833	0.408456	0.378919	ABL1/NEDD4/PTPN3/GRB2/VAV2/SOCS3/MAPK3	7
