# Supplementary material for: Exploring the ceRNA network involving AGAP2-AS1 as a novel biomarker for preeclampsia
Source: Sci Rep. 2024 Nov 9;14:27330. doi: 10.1038/s41598-024-79224-2 (PMC11550820; doi:10.1038/s41598-024-79224-2)
Supplement: Supplementary file 2 — Supplementary Material 2 [file 41598_2024_79224_MOESM2_ESM.csv]

Table S2 The results of KEGG enrichment analysis for mRNA
	ID	Description	GeneRatio	BgRatio	pvalue	p.adjust	qvalue	geneID	Count
hsa05165	hsa05165	Human papillomavirus infection	44/538	331/8157	5.27E-06	0.001021316	0.000792156	7057/5743/1857/3693/6773/8900/9368/9550/8326/7422/2308/356/1739/3696/7098/7474/8323/2932/3455/8992/89780/3955/6934/4853/2885/3381/7058/5315/5649/1978/578/3716/5519/11317/7483/127124/6772/3454/5595/8321/3690/388585/22801/3107	44
hsa04933	hsa04933	AGE-RAGE signaling pathway in diabetic complications	20/538	100/8157	6.32E-06	0.001021316	0.000792156	1729/3576/596/7422/7042/5581/7040/2308/6774/3553/2152/5054/5879/4088/177/3552/6772/5595/3725/113026	20
hsa04550	hsa04550	Signaling pathways regulating pluripotency of stem cells	24/538	143/8157	1.84E-05	0.001809456	0.001403457	1857/3480/8326/4211/6774/7474/8323/2932/89780/2247/92/2885/4088/2264/9314/6498/2261/4086/3716/1852/7483/5595/8321/3976	24
hsa04380	hsa04380	Osteoclast differentiation	22/538	128/8157	2.80E-05	0.001809456	0.001403457	8651/4792/6773/7042/7040/3553/4982/4286/5879/3455/2885/9021/5468/3716/3552/6772/3454/5595/2534/3690/3725/2355	22
hsa05205	hsa05205	Proteoglycans in cancer	30/538	205/8157	2.80E-05	0.001809456	0.001403457	7057/60/71/3480/3693/7074/8326/7078/7422/7042/7040/6774/356/7474/8323/23365/5879/960/89780/2247/2885/7410/117581/818/2017/7483/5595/8321/3690/2317	30
hsa05130	hsa05130	Pathogenic Escherichia coli infection	29/538	197/8157	3.40E-05	0.001831685	0.001420698	25/60/71/2597/4643/4792/9368/100506658/7280/3576/3654/356/3553/23365/5879/4627/51135/10787/257397/578/10383/6188/79784/2017/4629/5595/2534/5063/3725	29
hsa04390	hsa04390	Hippo signaling pathway	24/538	157/8157	8.77E-05	0.00404864	0.003140219	60/71/1857/8326/7042/7040/1739/7474/8323/2932/5054/23286/89780/6934/4088/10971/4086/5519/4771/9231/7483/286204/23291/8321	24
hsa05140	hsa05140	Leishmaniasis	15/538	77/8157	0.000123975	0.005005478	0.003882365	5743/4792/65108/7042/3654/7040/3553/51135/3716/3552/6772/5595/3586/3725/718	15
hsa05167	hsa05167	Kaposi sarcoma-associated herpesvirus infection	27/538	194/8157	0.000166715	0.005983221	0.004640725	5743/1827/4792/6773/3576/7422/6774/7098/2932/5879/3455/2247/2783/9261/6934/578/3716/7538/6772/3454/5595/1233/3725/718/2786/3107/131450	27
hsa05321	hsa05321	Inflammatory bowel disease	13/538	65/8157	0.000264213	0.00853409	0.006619239	7042/7040/6774/3553/4088/3596/3566/3552/50615/3595/6772/3586/3725	13
hsa04010	hsa04010	MAPK signaling pathway	35/538	294/8157	0.000444355	0.01304789	0.010120247	6789/1843/3480/7422/7042/3654/1616/7040/356/1850/3553/5879/59284/51135/2247/27006/9261/2885/2264/5321/2261/9965/2324/3552/1852/4804/8986/8912/776/4217/5595/1946/2317/3725/1846	35
hsa05224	hsa05224	Breast cancer	21/538	147/8157	0.00061096	0.013913685	0.010791778	1857/3480/8326/4040/7474/8323/2932/89780/2247/27006/6934/4853/2885/9965/578/2324/7483/5595/8321/388585/3725	21
hsa05225	hsa05225	Hepatocellular carcinoma	23/538	168/8157	0.000632283	0.013913685	0.010791778	60/71/1857/3480/6598/6601/8326/7042/7040/4040/7474/8323/2932/89780/6934/2885/4088/578/119391/7483/2949/5595/8321	23
hsa04930	hsa04930	Type II diabetes mellitus	10/538	46/8157	0.000671865	0.013913685	0.010791778	8660/8651/5581/9021/5315/6833/776/2645/5595/9370	10
hsa04530	hsa04530	Tight junction	23/538	169/8157	0.000687847	0.013913685	0.010791778	60/71/4734/7074/9368/55114/100506658/5581/1739/5565/5879/4627/51421/5519/79784/4771/2017/776/4629/4217/5564/3725/51762	23
hsa04510	hsa04510	Focal adhesion	26/538	201/8157	0.000695343	0.013913685	0.010791778	7057/60/71/1729/3480/3693/596/7422/3696/2932/5879/2885/7410/4638/3381/7058/5649/2324/2889/5595/2534/5063/3690/2317/3725/22801	26
hsa05226	hsa05226	Gastric cancer	21/538	149/8157	0.000732299	0.013913685	0.010791778	1857/8326/596/7042/7040/4040/7474/8323/2932/89780/2247/27006/6934/2885/4088/5915/9965/578/7483/5595/8321	21
hsa05161	hsa05161	Hepatitis B	22/538	162/8157	0.000919444	0.015830154	0.012278236	4792/6773/8900/3576/596/7042/3654/7040/6774/356/7098/51135/2885/4088/10971/1959/3716/1960/6772/3454/5595/3725	22
hsa05142	hsa05142	Chagas disease	16/538	102/8157	0.000968389	0.015830154	0.012278236	4792/107/3576/7042/3654/7040/356/3553/5054/6352/51135/5519/5595/3586/3725/718	16
hsa04936	hsa04936	Alcoholic liver disease	20/538	142/8157	0.000980195	0.015830154	0.012278236	128/4792/84818/3576/3654/2309/2308/356/3553/5565/2932/51135/124/79966/6934/257397/4217/5564/718/9370	20
hsa01521	hsa01521	EGFR tyrosine kinase inhibitor resistance	13/538	79/8157	0.001817981	0.025653617	0.019897542	3570/3480/596/7422/2309/6774/2932/2247/2885/2261/1978/3716/5595	13
hsa05132	hsa05132	Salmonella infection	29/538	249/8157	0.00189104	0.025653617	0.019897542	391/60/71/2597/4792/7280/3576/596/3654/3553/51209/5879/51135/302/10787/6934/113146/257397/64837/578/10383/6188/5287/55770/5595/57617/5063/2317/3725	29
hsa05202	hsa05202	Transcriptional misregulation in cancer	24/538	193/8157	0.001904898	0.025653617	0.019897542	3480/4298/8900/79058/3576/604/4211/2308/3205/4286/8148/862/85414/5468/578/4086/3207/51804/4804/4291/5090/7490/64919/25942	24
hsa04722	hsa04722	Neurotrophin signaling pathway	17/538	119/8157	0.001966025	0.025653617	0.019897542	25/4792/596/3654/2309/356/2932/5879/51135/9261/2885/818/4804/4217/2889/5595/3725	17
hsa04066	hsa04066	HIF-1 signaling pathway	16/538	109/8157	0.001985574	0.025653617	0.019897542	3570/2597/3480/5163/596/7422/6774/5054/226/3939/3945/5230/1978/818/112399/5595	16
hsa04213	hsa04213	Longevity regulating pathway - multiple species	11/538	62/8157	0.002167633	0.026928677	0.020886509	8660/6648/3480/107/2309/2308/1979/5565/81570/6647/5564	11
hsa04932	hsa04932	Non-alcoholic fatty liver disease	20/538	155/8157	0.002868169	0.034311803	0.026613033	3570/8660/3576/7040/356/3553/5565/2932/5879/1345/22877/9021/5468/3552/4217/5564/3725/4698/9370/4725	20
hsa04151	hsa04151	PI3K-Akt signaling pathway	37/538	354/8157	0.003359517	0.038754425	0.030058834	7057/2997/3570/3480/3693/596/7422/2309/356/3696/2932/5879/23239/3455/2247/27006/2783/2885/10971/2264/3381/7058/2261/5649/1978/9965/3566/2324/3716/5519/4804/3454/5595/1946/3690/22801/2786	37
hsa00010	hsa00010	Glycolysis / Gluconeogenesis	11/538	67/8157	0.00406738	0.045302199	0.03513744	128/2597/124/226/3939/3945/5230/7167/221/5315/2645	11
hsa04810	hsa04810	Regulation of actin cytoskeleton	25/538	218/8157	0.004639069	0.049947307	0.038740293	60/71/1729/3693/7074/3696/23365/5879/4627/2247/10787/27006/7410/2264/4638/2261/200576/9965/79784/4629/5595/5063/3690/22801/1730	25
hsa05144	hsa05144	Malaria	9/538	50/8157	0.00485425	0.050578156	0.039229595	7057/975/3576/7042/7040/3553/7058/959/3586	9
hsa04152	hsa04152	AMPK signaling pathway	16/538	120/8157	0.005285933	0.052813345	0.040963259	2997/8660/3480/8900/10890/2309/2308/5565/79966/5468/1978/5519/3156/1994/5564/9370	16
hsa04068	hsa04068	FoxO signaling pathway	17/538	131/8157	0.005424758	0.052813345	0.040963259	8660/6789/6648/3480/604/7042/7040/2309/2308/6774/356/5565/2885/4088/5595/5564/3586	17
hsa00270	hsa00270	Cysteine and methionine metabolism	9/538	51/8157	0.005559299	0.052813345	0.040963259	586/7263/23382/23743/3939/3945/4191/2805/64902	9
hsa05410	hsa05410	Hypertrophic cardiomyopathy	13/538	90/8157	0.005834803	0.053846898	0.041764907	60/71/3693/7168/7042/7040/3696/5565/59284/776/5564/3690/22801	13
hsa04934	hsa04934	Cushing syndrome	19/538	155/8157	0.006343555	0.05684775	0.044092438	196/3949/1857/107/8326/7474/8323/2932/89780/6934/818/8912/776/7483/5595/8321/51655/57552/3777	19
hsa05145	hsa05145	Toxoplasmosis	15/538	112/8157	0.006533834	0.05684775	0.044092438	8651/3949/4792/596/7042/3654/10105/7040/6774/51135/3716/959/6772/5595/3586	15
hsa04218	hsa04218	Cellular senescence	19/538	156/8157	0.006794281	0.05684775	0.044092438	8900/3576/7042/7040/2309/2308/5054/9261/5928/4088/1978/4605/3552/90550/776/11200/23291/5595/3107	19
hsa05169	hsa05169	Epstein-Barr virus infection	23/538	202/8157	0.007048925	0.05684775	0.044092438	4734/4792/6773/8900/596/3654/6774/5879/960/3455/51135/953/9612/7431/578/3716/11317/864/6772/3454/3725/25942/3107	23
hsa05160	hsa05160	Hepatitis C	19/538	157/8157	0.007270747	0.05684775	0.044092438	3949/975/4792/6773/100506658/6774/356/7098/2932/3455/2885/10971/9021/578/3716/5519/6772/3454/5595	19
hsa05217	hsa05217	Basal cell carcinoma	10/538	63/8157	0.007692181	0.05684775	0.044092438	1857/8326/7474/8323/2932/89780/6934/578/7483/8321	10
hsa04115	hsa04115	p53 signaling pathway	11/538	73/8157	0.007885151	0.05684775	0.044092438	7057/5366/55240/596/5054/8493/2810/143686/64065/11200/3732	11
hsa05203	hsa05203	Viral carcinogenesis	23/538	204/8157	0.007920297	0.05684775	0.044092438	4792/5366/6672/8900/6774/1739/5879/9261/2885/10971/1959/5315/578/3716/2961/11317/1960/55697/5595/1233/3725/718/3107	23
hsa04620	hsa04620	Toll-like receptor signaling pathway	14/538	104/8157	0.008080539	0.05684775	0.044092438	4792/3576/3654/3553/7098/5879/3455/6352/51135/6351/6772/3454/5595/3725	14
hsa04310	hsa04310	Wnt signaling pathway	20/538	170/8157	0.008144443	0.05684775	0.044092438	1857/8326/4040/7474/8323/166336/2932/5879/89780/6934/4088/84133/4920/6422/818/7483/23500/23291/8321/3725	20
hsa01200	hsa01200	Carbon metabolism	15/538	115/8157	0.008320791	0.05684775	0.044092438	22934/1431/128/2597/5096/226/5230/7167/5315/7086/9563/4191/2645/2805/1373	15
hsa04657	hsa04657	IL-17 signaling pathway	13/538	94/8157	0.008412264	0.05684775	0.044092438	5743/4792/5597/84818/3576/3553/6364/2932/257397/3596/5595/1994/3725	13
hsa04360	hsa04360	Axon guidance	21/538	182/8157	0.008447963	0.05684775	0.044092438	25/54910/7474/9037/23365/91653/1808/2932/5879/818/57556/2050/7222/23380/5595/2534/80031/1946/5063/1947/6405	21
hsa01230	hsa01230	Biosynthesis of amino acids	11/538	75/8157	0.009640675	0.06294721	0.048823321	22934/1431/586/2597/226/5230/7167/5315/7086/2805/1373	11
hsa05162	hsa05162	Measles	17/538	139/8157	0.00974415	0.06294721	0.048823321	4792/6773/596/3654/6774/356/3553/51209/2932/3455/51135/578/3716/3552/6772/3454/3725	17
hsa05210	hsa05210	Colorectal cancer	12/538	86/8157	0.010384159	0.065766338	0.051009902	5366/596/7042/7040/2932/5879/6934/2885/4088/578/5595/3725	12
hsa05212	hsa05212	Pancreatic cancer	11/538	76/8157	0.010624227	0.065992796	0.051185548	7422/7042/7040/6774/5337/5879/4088/578/3716/6772/5595	11
hsa04659	hsa04659	Th17 cell differentiation	14/538	108/8157	0.011162785	0.066769993	0.05178836	3570/196/4792/7040/6774/3553/3662/4088/3566/3716/50615/6772/5595/3725	14
hsa04931	hsa04931	Insulin resistance	14/538	108/8157	0.011162785	0.066769993	0.05178836	2997/8660/4792/11001/5581/2308/6774/5565/2932/22877/9021/376497/7376/5564	14
hsa04014	hsa04014	Ras signaling pathway	25/538	235/8157	0.011799292	0.069294027	0.05374606	6789/25/3480/7074/7422/356/5337/5879/2247/27006/2783/2885/2264/5321/2261/9965/2324/55770/4804/5595/1946/5063/57186/10156/2786	25
hsa04919	hsa04919	Thyroid hormone signaling pathway	15/538	121/8157	0.013049503	0.075267669	0.058379355	60/71/1827/9282/2308/2932/4853/477/6772/5595/7068/29079/3690/25942/113026	15
hsa04211	hsa04211	Longevity regulating pathway	12/538	89/8157	0.013485935	0.076420299	0.059273362	8660/6648/3480/107/2309/2308/5565/5468/1978/143686/5564/9370	12
hsa05211	hsa05211	Renal cell carcinoma	10/538	69/8157	0.014385877	0.080114455	0.062138635	7422/7042/7040/5879/2885/112399/2889/5595/5063/3725	10
hsa04916	hsa04916	Melanogenesis	13/538	101/8157	0.014992847	0.080807793	0.062676404	1857/107/8326/7474/8323/4286/2932/89780/6934/818/7483/5595/8321	13
hsa04062	hsa04062	Chemokine signaling pathway	21/538	192/8157	0.015010735	0.080807793	0.062676404	4792/6773/7074/107/3576/2309/6774/6364/2932/5879/6352/131890/2783/2885/7410/6351/1235/6772/5595/1233/2786	21
hsa05164	hsa05164	Influenza A	19/538	171/8157	0.017260185	0.091394095	0.070887387	60/71/4792/6773/55916/3576/356/3553/7098/3455/6352/51135/9021/578/3716/3552/6772/3454/5595	19
hsa05323	hsa05323	Rheumatoid arthritis	12/538	93/8157	0.018664738	0.097237264	0.075419485	9550/3576/7422/7042/7040/3553/6364/6352/8992/3552/127124/3725	12
hsa05414	hsa05414	Dilated cardiomyopathy	12/538	96/8157	0.023432608	0.118527335	0.091932559	60/71/3693/107/7168/7042/7040/3696/59284/776/3690/22801	12
hsa05163	hsa05163	Human cytomegalovirus infection	23/538	225/8157	0.023485292	0.118527335	0.091932559	3570/5743/4792/107/3576/7422/6774/356/3553/23365/2932/5879/6352/2783/2885/6351/1978/578/3716/5595/3690/2786/3107	23
hsa05417	hsa05417	Lipid and atherosclerosis	22/538	215/8157	0.026058161	0.129489016	0.100434694	3949/6648/4792/3576/596/3654/6774/356/3553/2932/5879/6352/51135/7410/177/5468/818/959/4217/5595/1543/3725	22
hsa05133	hsa05133	Pertussis	10/538	76/8157	0.02682778	0.130522258	0.1012361	3576/3654/3553/51135/3552/653509/5595/3586/3725/718	10
hsa00564	hsa00564	Glycerophospholipid metabolism	12/538	98/8157	0.027074276	0.130522258	0.1012361	5130/9468/9926/10162/5337/57678/1040/23761/10908/5321/8443/79888	12
hsa05412	hsa05412	Arrhythmogenic right ventricular cardiomyopathy	10/538	77/8157	0.029088203	0.137060652	0.106307431	60/71/3693/3696/59284/6934/1000/776/3690/22801	10
hsa04512	hsa04512	ECM-receptor interaction	11/538	88/8157	0.02927921	0.137060652	0.106307431	7057/3693/3696/2814/960/3381/7058/5649/255743/3690/22801	11
hsa04060	hsa04060	Cytokine-cytokine receptor interaction	28/538	295/8157	0.032130095	0.148257437	0.114991918	3570/84818/3576/7042/7040/356/3553/4982/6364/3455/6352/92/84957/6351/3596/3566/3552/50615/959/3595/4804/1235/27242/7292/3454/3976/1233/3586	28
hsa04910	hsa04910	Insulin signaling pathway	15/538	137/8157	0.035894656	0.159341973	0.123589342	2997/8660/8651/2308/5565/23433/2932/2885/9322/9021/1978/2645/2889/5595/5564	15
hsa05135	hsa05135	Yersinia infection	15/538	137/8157	0.035894656	0.159341973	0.123589342	391/60/71/4792/3576/3654/3553/23365/2932/5879/51135/7410/5595/3586/3725	15
hsa04015	hsa04015	Rap1 signaling pathway	21/538	210/8157	0.036311341	0.159341973	0.123589342	7057/60/71/3480/7074/107/7422/5879/2247/27006/7410/2264/2261/9965/2324/4804/2889/5595/1946/3690/57568	21
hsa05208	hsa05208	Chemical carcinogenesis - reactive oxygen species	22/538	223/8157	0.037215753	0.159341973	0.123589342	196/25/6648/4792/1545/7422/10105/2309/1836/5337/5879/1345/2885/119391/4217/2949/6647/5595/1543/3725/4698/4725	22
hsa04630	hsa04630	JAK-STAT signaling pathway	17/538	162/8157	0.038020215	0.159341973	0.123589342	3570/8651/6773/596/6774/3455/2885/9021/3596/3566/3716/50615/3595/6772/3454/3976/3586	17
hsa04330	hsa04330	Notch signaling pathway	8/538	59/8157	0.038634329	0.159341973	0.123589342	1857/342371/3955/4853/9612/11317/6310/388585	8
hsa04658	hsa04658	Th1 and Th2 cell differentiation	11/538	92/8157	0.038907365	0.159341973	0.123589342	4792/4853/3596/3566/3716/3595/11317/864/6772/5595/3725	11
hsa04917	hsa04917	Prolactin signaling pathway	9/538	70/8157	0.039485794	0.159341973	0.123589342	8651/2309/6774/2932/2885/9021/2645/6772/5595	9
hsa05230	hsa05230	Central carbon metabolism in cancer	9/538	70/8157	0.039485794	0.159341973	0.123589342	5163/6510/3939/3945/5979/2261/5315/2645/5595	9
hsa05207	hsa05207	Chemical carcinogenesis - receptor activation	21/538	212/8157	0.039629297	0.159341973	0.123589342	196/367/107/1545/604/596/7422/6774/2247/27006/4853/2885/9314/1978/119391/776/155/2949/5595/1543/3725	21
hsa05418	hsa05418	Fluid shear stress and atherosclerosis	15/538	139/8157	0.040058917	0.159341973	0.123589342	60/71/1843/596/7422/3553/4205/5879/92/3552/119391/4217/2949/3690/3725	15
hsa04625	hsa04625	C-type lectin receptor signaling pathway	12/538	104/8157	0.040452142	0.159341973	0.123589342	5743/4792/6773/3553/23365/9261/1959/1960/6772/5595/3586/3725	12
hsa04145	hsa04145	Phagosome	16/538	152/8157	0.04223341	0.164354114	0.127476875	7057/60/71/3693/9550/7280/5879/8992/7058/200576/10383/653509/127124/3690/718/3107	16
hsa04350	hsa04350	TGF-beta signaling pathway	11/538	94/8157	0.044466636	0.170984802	0.132619791	7057/7042/7040/7050/92/4088/4086/5519/79875/5595/4681	11
hsa04913	hsa04913	Ovarian steroidogenesis	7/538	51/8157	0.048525787	0.18439799	0.143023372	5743/3949/3480/107/1545/5321/1543	7
