# Supplementary material for: Exploring the ceRNA network involving AGAP2-AS1 as a novel biomarker for preeclampsia
Source: Sci Rep. 2024 Nov 9;14:27330. doi: 10.1038/s41598-024-79224-2 (PMC11550820; doi:10.1038/s41598-024-79224-2)
Supplement: Supplementary file 3 — Supplementary Material 3 [file 41598_2024_79224_MOESM3_ESM.csv]

Table S3 The results of GO enrichment analysis for mRNA in AGAP2-AS1 regulatory network
	ONTOLOGY	ID	Description	GeneRatio	BgRatio	pvalue	p.adjust	qvalue	geneID	Count
GO:0021801	BP	GO:0021801	cerebral cortex radial glia-guided migration	3/41	24/18800	1.89E-05	0.013457795	0.010043427	PAFAH1B1/SUN1/RTN4	3
GO:0022030	BP	GO:0022030	telencephalon glial cell migration	3/41	24/18800	1.89E-05	0.013457795	0.010043427	PAFAH1B1/SUN1/RTN4	3
GO:0042063	BP	GO:0042063	gliogenesis	6/41	291/18800	3.72E-05	0.01770208	0.013210897	CLU/FGF2/PAFAH1B1/SKI/SUN1/RTN4	6
GO:0021799	BP	GO:0021799	cerebral cortex radially oriented cell migration	3/41	33/18800	5.02E-05	0.017893108	0.01335346	PAFAH1B1/SUN1/RTN4	3
GO:0021795	BP	GO:0021795	cerebral cortex cell migration	3/41	44/18800	0.000119822	0.034173304	0.025503218	PAFAH1B1/SUN1/RTN4	3
GO:0008347	BP	GO:0008347	glial cell migration	3/41	51/18800	0.000186424	0.035279194	0.026328534	PAFAH1B1/SUN1/RTN4	3
GO:0030879	BP	GO:0030879	mammary gland development	4/41	135/18800	0.000209566	0.035279194	0.026328534	VEGFA/FGF2/NCOR2/RTN4	4
GO:0006997	BP	GO:0006997	nucleus organization	4/41	138/18800	0.000227972	0.035279194	0.026328534	PAFAH1B1/SRPK1/SUN1/RTN4	4
GO:0061351	BP	GO:0061351	neural precursor cell proliferation	4/41	143/18800	0.000261198	0.035279194	0.026328534	VEGFA/FGF2/PAFAH1B1/RACGAP1	4
GO:0022029	BP	GO:0022029	telencephalon cell migration	3/41	58/18800	0.000273312	0.035279194	0.026328534	PAFAH1B1/SUN1/RTN4	3
GO:0007405	BP	GO:0007405	neuroblast proliferation	3/41	61/18800	0.000317344	0.035279194	0.026328534	VEGFA/PAFAH1B1/RACGAP1	3
GO:0021885	BP	GO:0021885	forebrain cell migration	3/41	61/18800	0.000317344	0.035279194	0.026328534	PAFAH1B1/SUN1/RTN4	3
GO:0035148	BP	GO:0035148	tube formation	4/41	152/18800	0.000329577	0.035279194	0.026328534	VEGFA/FGF2/RET/SKI	4
GO:0050770	BP	GO:0050770	regulation of axonogenesis	4/41	154/18800	0.00034636	0.035279194	0.026328534	VEGFA/PAFAH1B1/RET/RTN4	4
GO:2001028	BP	GO:2001028	positive regulation of endothelial cell chemotaxis	2/41	15/18800	0.000478556	0.045494698	0.03395227	VEGFA/FGF2	2
GO:0008361	BP	GO:0008361	regulation of cell size	4/41	179/18800	0.000611236	0.054476385	0.040655219	VEGFA/PAFAH1B1/RET/RTN4	4
GO:0060284	BP	GO:0060284	regulation of cell development	6/41	500/18800	0.000700417	0.058752604	0.043846522	VEGFA/PAFAH1B1/RET/SKI/BHLHE40/RTN4	6
GO:0060977	BP	GO:0060977	coronary vasculature morphogenesis	2/41	19/18800	0.000775068	0.06140258	0.045824174	VEGFA/FGF2	2
GO:0007097	BP	GO:0007097	nuclear migration	2/41	21/18800	0.000949212	0.063587836	0.04745501	PAFAH1B1/SUN1	2
GO:0051781	BP	GO:0051781	positive regulation of cell division	3/41	89/18800	0.000959882	0.063587836	0.04745501	VEGFA/FGF2/RACGAP1	3
GO:0003002	BP	GO:0003002	regionalization	5/41	354/18800	0.000988189	0.063587836	0.04745501	HOXC8/FGF2/SKI/BHLHE40/CYP26B1	5
GO:0050767	BP	GO:0050767	regulation of neurogenesis	5/41	361/18800	0.001078327	0.063587836	0.04745501	VEGFA/PAFAH1B1/SKI/BHLHE40/RTN4	5
GO:0030516	BP	GO:0030516	regulation of axon extension	3/41	93/18800	0.001090225	0.063587836	0.04745501	VEGFA/PAFAH1B1/RTN4	3
GO:0001657	BP	GO:0001657	ureteric bud development	3/41	94/18800	0.001124469	0.063587836	0.04745501	VEGFA/FGF2/RET	3
GO:0072163	BP	GO:0072163	mesonephric epithelium development	3/41	95/18800	0.001159386	0.063587836	0.04745501	VEGFA/FGF2/RET	3
GO:0072164	BP	GO:0072164	mesonephric tubule development	3/41	95/18800	0.001159386	0.063587836	0.04745501	VEGFA/FGF2/RET	3
GO:2001026	BP	GO:2001026	regulation of endothelial cell chemotaxis	2/41	24/18800	0.001242381	0.064101154	0.047838094	VEGFA/FGF2	2
GO:0030900	BP	GO:0030900	forebrain development	5/41	376/18800	0.001291954	0.064101154	0.047838094	FGF2/PAFAH1B1/SKI/SUN1/RTN4	5
GO:0001823	BP	GO:0001823	mesonephros development	3/41	99/18800	0.001305887	0.064101154	0.047838094	VEGFA/FGF2/RET	3
GO:0051647	BP	GO:0051647	nucleus localization	2/41	25/18800	0.001348552	0.064101154	0.047838094	PAFAH1B1/SUN1	2
GO:0061387	BP	GO:0061387	regulation of extent of cell growth	3/41	108/18800	0.00167684	0.075406742	0.05627535	VEGFA/PAFAH1B1/RTN4	3
GO:1903672	BP	GO:1903672	positive regulation of sprouting angiogenesis	2/41	28/18800	0.001692157	0.075406742	0.05627535	VEGFA/FGF2	2
GO:1902430	BP	GO:1902430	negative regulation of amyloid-beta formation	2/41	29/18800	0.001814997	0.078042985	0.058242753	CLU/RTN4	2
GO:0021987	BP	GO:0021987	cerebral cortex development	3/41	112/18800	0.001860772	0.078042985	0.058242753	PAFAH1B1/SUN1/RTN4	3
GO:0021537	BP	GO:0021537	telencephalon development	4/41	247/18800	0.002010651	0.079700088	0.059479434	PAFAH1B1/SKI/SUN1/RTN4	4
GO:0035767	BP	GO:0035767	endothelial cell chemotaxis	2/41	31/18800	0.002073027	0.079700088	0.059479434	VEGFA/FGF2	2
GO:0051642	BP	GO:0051642	centrosome localization	2/41	32/18800	0.002208183	0.079700088	0.059479434	PAFAH1B1/SUN1	2
GO:0090183	BP	GO:0090183	regulation of kidney development	2/41	32/18800	0.002208183	0.079700088	0.059479434	VEGFA/RET	2
GO:0051897	BP	GO:0051897	positive regulation of protein kinase B signaling	3/41	119/18800	0.002212042	0.079700088	0.059479434	FGF2/RET/RTN4	3
GO:0048675	BP	GO:0048675	axon extension	3/41	121/18800	0.002319443	0.079700088	0.059479434	VEGFA/PAFAH1B1/RTN4	3
GO:0061842	BP	GO:0061842	microtubule organizing center localization	2/41	33/18800	0.002347408	0.079700088	0.059479434	PAFAH1B1/SUN1	2
GO:1902992	BP	GO:1902992	negative regulation of amyloid precursor protein catabolic process	2/41	33/18800	0.002347408	0.079700088	0.059479434	CLU/RTN4	2
GO:1990000	BP	GO:1990000	amyloid fibril formation	2/41	34/18800	0.002490686	0.081777946	0.06103012	CLU/FURIN	2
GO:0051960	BP	GO:0051960	regulation of nervous system development	5/41	440/18800	0.002570083	0.081777946	0.06103012	VEGFA/PAFAH1B1/SKI/BHLHE40/RTN4	5
GO:0090596	BP	GO:0090596	sensory organ morphogenesis	4/41	266/18800	0.002629756	0.081777946	0.06103012	VEGFA/FGF2/SKI/CYP26B1	4
GO:0090050	BP	GO:0090050	positive regulation of cell migration involved in sprouting angiogenesis	2/41	35/18800	0.002637998	0.081777946	0.06103012	VEGFA/FGF2	2
GO:1905332	BP	GO:1905332	positive regulation of morphogenesis of an epithelium	2/41	36/18800	0.002789328	0.084629412	0.063158143	VEGFA/FGF2	2
GO:0051090	BP	GO:0051090	regulation of DNA-binding transcription factor activity	5/41	452/18800	0.002886248	0.085745611	0.063991151	VEGFA/CLU/BHLHE40/SLCO3A1/ADORA3	5
GO:0007389	BP	GO:0007389	pattern specification process	5/41	463/18800	0.003200097	0.091354904	0.068177314	HOXC8/FGF2/SKI/BHLHE40/CYP26B1	5
GO:0072175	BP	GO:0072175	epithelial tube formation	3/41	136/18800	0.003228788	0.091354904	0.068177314	FGF2/RET/SKI	3
GO:0045773	BP	GO:0045773	positive regulation of axon extension	2/41	39/18800	0.003267251	0.091354904	0.068177314	VEGFA/PAFAH1B1	2
GO:0072073	BP	GO:0072073	kidney epithelium development	3/41	140/18800	0.003503242	0.096069682	0.071695909	VEGFA/FGF2/RET	3
GO:0001667	BP	GO:0001667	ameboidal-type cell migration	5/41	480/18800	0.003732802	0.099585182	0.074319494	VEGFA/FGF2/PAFAH1B1/RET/RTN4	5
GO:0072006	BP	GO:0072006	nephron development	3/41	145/18800	0.003865881	0.099585182	0.074319494	VEGFA/FGF2/RET	3
GO:0001825	BP	GO:0001825	blastocyst formation	2/41	43/18800	0.00395968	0.099585182	0.074319494	FURIN/RTN4	2
GO:0031063	BP	GO:0031063	regulation of histone deacetylation	2/41	43/18800	0.00395968	0.099585182	0.074319494	VEGFA/SKI	2
GO:0007595	BP	GO:0007595	lactation	2/41	44/18800	0.004142531	0.099585182	0.074319494	VEGFA/NCOR2	2
GO:0014009	BP	GO:0014009	glial cell proliferation	2/41	44/18800	0.004142531	0.099585182	0.074319494	CLU/SKI	2
GO:0021762	BP	GO:0021762	substantia nigra development	2/41	44/18800	0.004142531	0.099585182	0.074319494	FGF2/YWHAQ	2
GO:0001822	BP	GO:0001822	kidney development	4/41	303/18800	0.00419012	0.099585182	0.074319494	VEGFA/FGF2/RET/CYP26B1	4
GO:0061462	BP	GO:0061462	protein localization to lysosome	2/41	46/18800	0.004519805	0.103547598	0.077276608	CLU/RTN4	2
GO:0043484	BP	GO:0043484	regulation of RNA splicing	3/41	154/18800	0.004574683	0.103547598	0.077276608	SRPK1/YTHDC1/AHNAK2	3
GO:0048592	BP	GO:0048592	eye morphogenesis	3/41	154/18800	0.004574683	0.103547598	0.077276608	VEGFA/FGF2/SKI	3
GO:0072001	BP	GO:0072001	renal system development	4/41	312/18800	0.004647441	0.103550788	0.077278989	VEGFA/FGF2/RET/CYP26B1	4
GO:0060976	BP	GO:0060976	coronary vasculature development	2/41	48/18800	0.004912397	0.104553399	0.078027228	VEGFA/FGF2	2
GO:1902003	BP	GO:1902003	regulation of amyloid-beta formation	2/41	48/18800	0.004912397	0.104553399	0.078027228	CLU/RTN4	2
GO:1903587	BP	GO:1903587	regulation of blood vessel endothelial cell proliferation involved in sprouting angiogenesis	2/41	48/18800	0.004912397	0.104553399	0.078027228	VEGFA/FGF2	2
GO:0060688	BP	GO:0060688	regulation of morphogenesis of a branching structure	2/41	51/18800	0.005529714	0.112119647	0.083673849	VEGFA/RTN4	2
GO:2000179	BP	GO:2000179	positive regulation of neural precursor cell proliferation	2/41	51/18800	0.005529714	0.112119647	0.083673849	VEGFA/FGF2	2
GO:0060562	BP	GO:0060562	epithelial tube morphogenesis	4/41	328/18800	0.005541696	0.112119647	0.083673849	VEGFA/FGF2/RET/SKI	4
GO:0048638	BP	GO:0048638	regulation of developmental growth	4/41	329/18800	0.005601145	0.112119647	0.083673849	VEGFA/FGF2/PAFAH1B1/RTN4	4
GO:0043010	BP	GO:0043010	camera-type eye development	4/41	330/18800	0.00566102	0.112119647	0.083673849	VEGFA/FGF2/RET/SKI	4
GO:0021543	BP	GO:0021543	pallium development	3/41	169/18800	0.005921495	0.113319804	0.084569515	PAFAH1B1/SUN1/RTN4	3
GO:0048639	BP	GO:0048639	positive regulation of developmental growth	3/41	169/18800	0.005921495	0.113319804	0.084569515	VEGFA/FGF2/PAFAH1B1	3
GO:0048260	BP	GO:0048260	positive regulation of receptor-mediated endocytosis	2/41	53/18800	0.005960018	0.113319804	0.084569515	VEGFA/CLU	2
GO:1990138	BP	GO:1990138	neuron projection extension	3/41	172/18800	0.006216362	0.115844436	0.086453624	VEGFA/PAFAH1B1/RTN4	3
GO:0002043	BP	GO:0002043	blood vessel endothelial cell proliferation involved in sprouting angiogenesis	2/41	55/18800	0.006405175	0.115844436	0.086453624	VEGFA/FGF2	2
GO:1902991	BP	GO:1902991	regulation of amyloid precursor protein catabolic process	2/41	55/18800	0.006405175	0.115844436	0.086453624	CLU/RTN4	2
GO:0010634	BP	GO:0010634	positive regulation of epithelial cell migration	3/41	174/18800	0.006417749	0.115844436	0.086453624	VEGFA/FGF2/RTN4	3
GO:0034205	BP	GO:0034205	amyloid-beta formation	2/41	56/18800	0.006633282	0.115914534	0.086505937	CLU/RTN4	2
GO:0001658	BP	GO:0001658	branching involved in ureteric bud morphogenesis	2/41	57/18800	0.006865053	0.115914534	0.086505937	VEGFA/FGF2	2
GO:0006998	BP	GO:0006998	nuclear envelope organization	2/41	57/18800	0.006865053	0.115914534	0.086505937	PAFAH1B1/SUN1	2
GO:0038066	BP	GO:0038066	p38MAPK cascade	2/41	57/18800	0.006865053	0.115914534	0.086505937	VEGFA/MAPKAPK2	2
GO:0032535	BP	GO:0032535	regulation of cellular component size	4/41	351/18800	0.007019417	0.115914534	0.086505937	VEGFA/PAFAH1B1/RET/RTN4	4
GO:0001655	BP	GO:0001655	urogenital system development	4/41	352/18800	0.007089025	0.115914534	0.086505937	VEGFA/FGF2/RET/CYP26B1	4
GO:0033619	BP	GO:0033619	membrane protein proteolysis	2/41	58/18800	0.007100473	0.115914534	0.086505937	FURIN/RET	2
GO:0048010	BP	GO:0048010	vascular endothelial growth factor receptor signaling pathway	2/41	58/18800	0.007100473	0.115914534	0.086505937	VEGFA/MAPKAPK2	2
GO:0010721	BP	GO:0010721	negative regulation of cell development	3/41	181/18800	0.007153211	0.115914534	0.086505937	VEGFA/SKI/RTN4	3
GO:0090311	BP	GO:0090311	regulation of protein deacetylation	2/41	60/18800	0.00758219	0.120036327	0.089581993	VEGFA/SKI	2
GO:1903670	BP	GO:1903670	regulation of sprouting angiogenesis	2/41	60/18800	0.00758219	0.120036327	0.089581993	VEGFA/FGF2	2
GO:0051302	BP	GO:0051302	regulation of cell division	3/41	186/18800	0.007708008	0.120036327	0.089581993	VEGFA/FGF2/RACGAP1	3
GO:0051896	BP	GO:0051896	regulation of protein kinase B signaling	3/41	187/18800	0.007821943	0.120036327	0.089581993	FGF2/RET/RTN4	3
GO:0030865	BP	GO:0030865	cortical cytoskeleton organization	2/41	61/18800	0.007828456	0.120036327	0.089581993	PAFAH1B1/RACGAP1	2
GO:0031345	BP	GO:0031345	negative regulation of cell projection organization	3/41	188/18800	0.007936874	0.120404074	0.08985644	PAFAH1B1/RTN4/ODF2L	3
GO:0060675	BP	GO:0060675	ureteric bud morphogenesis	2/41	63/18800	0.008331722	0.12371184	0.092324995	VEGFA/FGF2	2
GO:0045995	BP	GO:0045995	regulation of embryonic development	2/41	64/18800	0.00858869	0.12371184	0.092324995	PAFAH1B1/RACGAP1	2
GO:0048857	BP	GO:0048857	neural nucleus development	2/41	64/18800	0.00858869	0.12371184	0.092324995	FGF2/YWHAQ	2
GO:0050918	BP	GO:0050918	positive chemotaxis	2/41	64/18800	0.00858869	0.12371184	0.092324995	VEGFA/FGF2	2
GO:0072171	BP	GO:0072171	mesonephric tubule morphogenesis	2/41	64/18800	0.00858869	0.12371184	0.092324995	VEGFA/FGF2	2
GO:1905330	BP	GO:1905330	regulation of morphogenesis of an epithelium	2/41	65/18800	0.008849194	0.126189502	0.094174051	VEGFA/FGF2	2
GO:0050435	BP	GO:0050435	amyloid-beta metabolic process	2/41	66/18800	0.009113217	0.12733482	0.095028791	CLU/RTN4	2
GO:0001654	BP	GO:0001654	eye development	4/41	379/18800	0.009145509	0.12733482	0.095028791	VEGFA/FGF2/RET/SKI	4
GO:0001763	BP	GO:0001763	morphogenesis of a branching structure	3/41	199/18800	0.009267459	0.12733482	0.095028791	VEGFA/FGF2/RTN4	3
GO:0071300	BP	GO:0071300	cellular response to retinoic acid	2/41	67/18800	0.009380744	0.12733482	0.095028791	RET/CYP26B1	2
GO:0150063	BP	GO:0150063	visual system development	4/41	383/18800	0.009480024	0.12733482	0.095028791	VEGFA/FGF2/RET/SKI	4
GO:0042987	BP	GO:0042987	amyloid precursor protein catabolic process	2/41	68/18800	0.009651759	0.12733482	0.095028791	CLU/RTN4	2
GO:0061180	BP	GO:0061180	mammary gland epithelium development	2/41	68/18800	0.009651759	0.12733482	0.095028791	FGF2/RTN4	2
GO:0072665	BP	GO:0072665	protein localization to vacuole	2/41	68/18800	0.009651759	0.12733482	0.095028791	CLU/RTN4	2
GO:0060541	BP	GO:0060541	respiratory system development	3/41	203/18800	0.00978176	0.12733482	0.095028791	VEGFA/FGF2/SKI	3
GO:0001701	BP	GO:0001701	in utero embryonic development	4/41	387/18800	0.009822462	0.12733482	0.095028791	VEGFA/FURIN/RTN4/YTHDC1	4
GO:0048880	BP	GO:0048880	sensory system development	4/41	389/18800	0.009996675	0.128425748	0.09584294	VEGFA/FGF2/RET/SKI	4
GO:0002573	BP	GO:0002573	myeloid leukocyte differentiation	3/41	210/18800	0.010721354	0.135841733	0.101377421	VEGFA/PAFAH1B1/CBFA2T3	3
GO:0072078	BP	GO:0072078	nephron tubule morphogenesis	2/41	72/18800	0.010770386	0.135841733	0.101377421	VEGFA/FGF2	2
GO:0050679	BP	GO:0050679	positive regulation of epithelial cell proliferation	3/41	211/18800	0.010859718	0.135841733	0.101377421	VEGFA/FGF2/RTN4	3
GO:0009952	BP	GO:0009952	anterior/posterior pattern specification	3/41	214/18800	0.011281046	0.137240302	0.10242116	HOXC8/SKI/BHLHE40	3
GO:0035924	BP	GO:0035924	cellular response to vascular endothelial growth factor stimulus	2/41	74/18800	0.011350221	0.137240302	0.10242116	VEGFA/MAPKAPK2	2
GO:0072088	BP	GO:0072088	nephron epithelium morphogenesis	2/41	74/18800	0.011350221	0.137240302	0.10242116	VEGFA/FGF2	2
GO:0060537	BP	GO:0060537	muscle tissue development	4/41	405/18800	0.011463407	0.137240302	0.10242116	VEGFA/FGF2/SKI/CYP26B1	4
GO:0022412	BP	GO:0022412	cellular process involved in reproduction in multicellular organism	4/41	406/18800	0.011559447	0.137240302	0.10242116	PAFAH1B1/SRPK1/CYP26B1/YTHDC1	4
GO:0043491	BP	GO:0043491	protein kinase B signaling	3/41	216/18800	0.011567142	0.137240302	0.10242116	FGF2/RET/RTN4	3
GO:0043536	BP	GO:0043536	positive regulation of blood vessel endothelial cell migration	2/41	75/18800	0.011645215	0.137240302	0.10242116	VEGFA/FGF2	2
GO:0010001	BP	GO:0010001	glial cell differentiation	3/41	218/18800	0.011857421	0.137494232	0.102610666	CLU/FGF2/SKI	3
GO:0061333	BP	GO:0061333	renal tubule morphogenesis	2/41	76/18800	0.011943573	0.137494232	0.102610666	VEGFA/FGF2	2
GO:0051651	BP	GO:0051651	maintenance of location in cell	3/41	219/18800	0.012004132	0.137494232	0.102610666	FGF2/PAFAH1B1/SUN1	3
GO:0050772	BP	GO:0050772	positive regulation of axonogenesis	2/41	77/18800	0.012245279	0.137494232	0.102610666	VEGFA/PAFAH1B1	2
GO:0070972	BP	GO:0070972	protein localization to endoplasmic reticulum	2/41	77/18800	0.012245279	0.137494232	0.102610666	RTN4/SRPRB	2
GO:0072028	BP	GO:0072028	nephron morphogenesis	2/41	77/18800	0.012245279	0.137494232	0.102610666	VEGFA/FGF2	2
GO:0090049	BP	GO:0090049	regulation of cell migration involved in sprouting angiogenesis	2/41	78/18800	0.012550318	0.139818386	0.10434516	VEGFA/FGF2	2
GO:0000245	BP	GO:0000245	spliceosomal complex assembly	2/41	79/18800	0.012858675	0.140493398	0.104848915	SRPK1/YTHDC1	2
GO:0030301	BP	GO:0030301	cholesterol transport	2/41	79/18800	0.012858675	0.140493398	0.104848915	CLU/FURIN	2
GO:0060348	BP	GO:0060348	bone development	3/41	225/18800	0.012906476	0.140493398	0.104848915	PAFAH1B1/SKI/CYP26B1	3
GO:0048588	BP	GO:0048588	developmental cell growth	3/41	227/18800	0.013215698	0.142769583	0.106547611	VEGFA/PAFAH1B1/RTN4	3
GO:0048705	BP	GO:0048705	skeletal system morphogenesis	3/41	228/18800	0.013371896	0.143370856	0.106996336	HOXC8/SKI/CYP26B1	3
GO:0009913	BP	GO:0009913	epidermal cell differentiation	3/41	230/18800	0.013687474	0.145659234	0.10870413	KRT7/PAFAH1B1/CYP26B1	3
GO:0007409	BP	GO:0007409	axonogenesis	4/41	430/18800	0.014022803	0.146411004	0.109265169	VEGFA/PAFAH1B1/RET/RTN4	4
GO:0010975	BP	GO:0010975	regulation of neuron projection development	4/41	431/18800	0.014132149	0.146411004	0.109265169	VEGFA/PAFAH1B1/RET/RTN4	4
GO:0048732	BP	GO:0048732	gland development	4/41	431/18800	0.014132149	0.146411004	0.109265169	VEGFA/FGF2/NCOR2/RTN4	4
GO:0045732	BP	GO:0045732	positive regulation of protein catabolic process	3/41	233/18800	0.014168807	0.146411004	0.109265169	CLU/FURIN/CBFA2T3	3
GO:0060560	BP	GO:0060560	developmental growth involved in morphogenesis	3/41	234/18800	0.01433138	0.147025522	0.109723779	VEGFA/PAFAH1B1/RTN4	3
GO:0031424	BP	GO:0031424	keratinization	2/41	85/18800	0.014777646	0.148400863	0.110750183	KRT7/CYP26B1	2
GO:0072384	BP	GO:0072384	organelle transport along microtubule	2/41	85/18800	0.014777646	0.148400863	0.110750183	PAFAH1B1/SUN1	2
GO:2000177	BP	GO:2000177	regulation of neural precursor cell proliferation	2/41	85/18800	0.014777646	0.148400863	0.110750183	VEGFA/FGF2	2
GO:0002088	BP	GO:0002088	lens development in camera-type eye	2/41	87/18800	0.015443163	0.153999649	0.114928505	FGF2/SKI	2
GO:0048864	BP	GO:0048864	stem cell development	2/41	88/18800	0.015780703	0.156272795	0.116624932	FGF2/RET	2
GO:0007589	BP	GO:0007589	body fluid secretion	2/41	89/18800	0.016121411	0.158131915	0.118012376	VEGFA/NCOR2	2
GO:0051403	BP	GO:0051403	stress-activated MAPK cascade	3/41	245/18800	0.016190224	0.158131915	0.118012376	VEGFA/PAFAH1B1/MAPKAPK2	3
GO:0030901	BP	GO:0030901	midbrain development	2/41	90/18800	0.016465273	0.158398358	0.11821122	FGF2/YWHAQ	2
GO:0060191	BP	GO:0060191	regulation of lipase activity	2/41	90/18800	0.016465273	0.158398358	0.11821122	FGF2/FURIN	2
GO:0015850	BP	GO:0015850	organic hydroxy compound transport	3/41	248/18800	0.016719712	0.158398358	0.11821122	CLU/FURIN/ADORA3	3
GO:0072080	BP	GO:0072080	nephron tubule development	2/41	91/18800	0.016812274	0.158398358	0.11821122	VEGFA/FGF2	2
GO:0032436	BP	GO:0032436	positive regulation of proteasomal ubiquitin-dependent protein catabolic process	2/41	92/18800	0.017162399	0.158398358	0.11821122	CLU/CBFA2T3	2
GO:0031098	BP	GO:0031098	stress-activated protein kinase signaling cascade	3/41	252/18800	0.017440777	0.158398358	0.11821122	VEGFA/PAFAH1B1/MAPKAPK2	3
GO:0060993	BP	GO:0060993	kidney morphogenesis	2/41	93/18800	0.017515634	0.158398358	0.11821122	VEGFA/FGF2	2
GO:0002042	BP	GO:0002042	cell migration involved in sprouting angiogenesis	2/41	94/18800	0.017871964	0.158398358	0.11821122	VEGFA/FGF2	2
GO:0015918	BP	GO:0015918	sterol transport	2/41	94/18800	0.017871964	0.158398358	0.11821122	CLU/FURIN	2
GO:0061326	BP	GO:0061326	renal tubule development	2/41	94/18800	0.017871964	0.158398358	0.11821122	VEGFA/FGF2	2
GO:0045927	BP	GO:0045927	positive regulation of growth	3/41	256/18800	0.018179113	0.158398358	0.11821122	VEGFA/FGF2/PAFAH1B1	3
GO:0042982	BP	GO:0042982	amyloid precursor protein metabolic process	2/41	95/18800	0.018231374	0.158398358	0.11821122	CLU/RTN4	2
GO:1903362	BP	GO:1903362	regulation of cellular protein catabolic process	3/41	258/18800	0.018554769	0.158398358	0.11821122	CLU/FURIN/CBFA2T3	3
GO:0045807	BP	GO:0045807	positive regulation of endocytosis	2/41	97/18800	0.018959378	0.158398358	0.11821122	VEGFA/CLU	2
GO:0016575	BP	GO:0016575	histone deacetylation	2/41	98/18800	0.019327944	0.158398358	0.11821122	VEGFA/SKI	2
GO:0060349	BP	GO:0060349	bone morphogenesis	2/41	98/18800	0.019327944	0.158398358	0.11821122	SKI/CYP26B1	2
GO:0033674	BP	GO:0033674	positive regulation of kinase activity	4/41	476/18800	0.019629397	0.158398358	0.11821122	VEGFA/CLU/FGF2/RET	4
GO:0051091	BP	GO:0051091	positive regulation of DNA-binding transcription factor activity	3/41	265/18800	0.019903686	0.158398358	0.11821122	VEGFA/CLU/SLCO3A1	3
GO:0061564	BP	GO:0061564	axon development	4/41	479/18800	0.020036932	0.158398358	0.11821122	VEGFA/PAFAH1B1/RET/RTN4	4
GO:0090066	BP	GO:0090066	regulation of anatomical structure size	4/41	487/18800	0.021149376	0.158398358	0.11821122	VEGFA/PAFAH1B1/RET/RTN4	4
GO:0032760	BP	GO:0032760	positive regulation of tumor necrosis factor production	2/41	103/18800	0.021215835	0.158398358	0.11821122	CLU/MAPKAPK2	2
GO:0048024	BP	GO:0048024	regulation of mRNA splicing, via spliceosome	2/41	103/18800	0.021215835	0.158398358	0.11821122	SRPK1/YTHDC1	2
GO:0010749	BP	GO:0010749	regulation of nitric oxide mediated signal transduction	1/41	10/18800	0.021600846	0.158398358	0.11821122	VEGFA	1
GO:0014010	BP	GO:0014010	Schwann cell proliferation	1/41	10/18800	0.021600846	0.158398358	0.11821122	SKI	1
GO:0021936	BP	GO:0021936	regulation of cerebellar granule cell precursor proliferation	1/41	10/18800	0.021600846	0.158398358	0.11821122	FGF2	1
GO:0030214	BP	GO:0030214	hyaluronan catabolic process	1/41	10/18800	0.021600846	0.158398358	0.11821122	FGF2	1
GO:0034397	BP	GO:0034397	telomere localization	1/41	10/18800	0.021600846	0.158398358	0.11821122	SUN1	1
GO:0035768	BP	GO:0035768	endothelial cell chemotaxis to fibroblast growth factor	1/41	10/18800	0.021600846	0.158398358	0.11821122	FGF2	1
GO:0035860	BP	GO:0035860	glial cell-derived neurotrophic factor receptor signaling pathway	1/41	10/18800	0.021600846	0.158398358	0.11821122	RET	1
GO:0043587	BP	GO:0043587	tongue morphogenesis	1/41	10/18800	0.021600846	0.158398358	0.11821122	CYP26B1	1
GO:0044351	BP	GO:0044351	macropinocytosis	1/41	10/18800	0.021600846	0.158398358	0.11821122	MAPKAPK2	1
GO:0045793	BP	GO:0045793	positive regulation of cell size	1/41	10/18800	0.021600846	0.158398358	0.11821122	RET	1
GO:0048755	BP	GO:0048755	branching morphogenesis of a nerve	1/41	10/18800	0.021600846	0.158398358	0.11821122	RTN4	1
GO:0051231	BP	GO:0051231	spindle elongation	1/41	10/18800	0.021600846	0.158398358	0.11821122	RACGAP1	1
GO:0051660	BP	GO:0051660	establishment of centrosome localization	1/41	10/18800	0.021600846	0.158398358	0.11821122	PAFAH1B1	1
GO:0060947	BP	GO:0060947	cardiac vascular smooth muscle cell differentiation	1/41	10/18800	0.021600846	0.158398358	0.11821122	VEGFA	1
GO:0090037	BP	GO:0090037	positive regulation of protein kinase C signaling	1/41	10/18800	0.021600846	0.158398358	0.11821122	VEGFA	1
GO:0090184	BP	GO:0090184	positive regulation of kidney development	1/41	10/18800	0.021600846	0.158398358	0.11821122	RET	1
GO:0090220	BP	GO:0090220	chromosome localization to nuclear envelope involved in homologous chromosome segregation	1/41	10/18800	0.021600846	0.158398358	0.11821122	SUN1	1
GO:1901725	BP	GO:1901725	regulation of histone deacetylase activity	1/41	10/18800	0.021600846	0.158398358	0.11821122	VEGFA	1
GO:2000048	BP	GO:2000048	negative regulation of cell-cell adhesion mediated by cadherin	1/41	10/18800	0.021600846	0.158398358	0.11821122	VEGFA	1
GO:2000544	BP	GO:2000544	regulation of endothelial cell chemotaxis to fibroblast growth factor	1/41	10/18800	0.021600846	0.158398358	0.11821122	FGF2	1
GO:0033138	BP	GO:0033138	positive regulation of peptidyl-serine phosphorylation	2/41	107/18800	0.022779375	0.158398358	0.11821122	VEGFA/RET	2
GO:1903557	BP	GO:1903557	positive regulation of tumor necrosis factor superfamily cytokine production	2/41	107/18800	0.022779375	0.158398358	0.11821122	CLU/MAPKAPK2	2
GO:2000060	BP	GO:2000060	positive regulation of ubiquitin-dependent protein catabolic process	2/41	108/18800	0.023177536	0.158398358	0.11821122	CLU/CBFA2T3	2
GO:0051146	BP	GO:0051146	striated muscle cell differentiation	3/41	281/18800	0.023186765	0.158398358	0.11821122	VEGFA/SKI/CYP26B1	3
GO:0032526	BP	GO:0032526	response to retinoic acid	2/41	109/18800	0.02357858	0.158398358	0.11821122	RET/CYP26B1	2
GO:0002551	BP	GO:0002551	mast cell chemotaxis	1/41	11/18800	0.023735724	0.158398358	0.11821122	VEGFA	1
GO:0007494	BP	GO:0007494	midgut development	1/41	11/18800	0.023735724	0.158398358	0.11821122	RET	1
GO:0008300	BP	GO:0008300	isoprenoid catabolic process	1/41	11/18800	0.023735724	0.158398358	0.11821122	CYP26B1	1
GO:0015937	BP	GO:0015937	coenzyme A biosynthetic process	1/41	11/18800	0.023735724	0.158398358	0.11821122	PANK1	1
GO:0034163	BP	GO:0034163	regulation of toll-like receptor 9 signaling pathway	1/41	11/18800	0.023735724	0.158398358	0.11821122	RTN4	1
GO:0035766	BP	GO:0035766	cell chemotaxis to fibroblast growth factor	1/41	11/18800	0.023735724	0.158398358	0.11821122	FGF2	1
GO:0036363	BP	GO:0036363	transforming growth factor beta activation	1/41	11/18800	0.023735724	0.158398358	0.11821122	FURIN	1
GO:0051013	BP	GO:0051013	microtubule severing	1/41	11/18800	0.023735724	0.158398358	0.11821122	KATNAL1	1
GO:0051081	BP	GO:0051081	nuclear membrane disassembly	1/41	11/18800	0.023735724	0.158398358	0.11821122	PAFAH1B1	1
GO:0051657	BP	GO:0051657	maintenance of organelle location	1/41	11/18800	0.023735724	0.158398358	0.11821122	PAFAH1B1	1
GO:0071679	BP	GO:0071679	commissural neuron axon guidance	1/41	11/18800	0.023735724	0.158398358	0.11821122	VEGFA	1
GO:0097084	BP	GO:0097084	vascular associated smooth muscle cell development	1/41	11/18800	0.023735724	0.158398358	0.11821122	VEGFA	1
GO:1902667	BP	GO:1902667	regulation of axon guidance	1/41	11/18800	0.023735724	0.158398358	0.11821122	VEGFA	1
GO:1903799	BP	GO:1903799	negative regulation of production of miRNAs involved in gene silencing by miRNA	1/41	11/18800	0.023735724	0.158398358	0.11821122	NCOR2	1
GO:1904847	BP	GO:1904847	regulation of cell chemotaxis to fibroblast growth factor	1/41	11/18800	0.023735724	0.158398358	0.11821122	FGF2	1
GO:2000644	BP	GO:2000644	regulation of receptor catabolic process	1/41	11/18800	0.023735724	0.158398358	0.11821122	FURIN	1
GO:2001241	BP	GO:2001241	positive regulation of extrinsic apoptotic signaling pathway in absence of ligand	1/41	11/18800	0.023735724	0.158398358	0.11821122	RET	1
GO:0048259	BP	GO:0048259	regulation of receptor-mediated endocytosis	2/41	110/18800	0.023982493	0.158398358	0.11821122	VEGFA/CLU	2
GO:0001938	BP	GO:0001938	positive regulation of endothelial cell proliferation	2/41	111/18800	0.02438926	0.158398358	0.11821122	VEGFA/FGF2	2
GO:0072009	BP	GO:0072009	nephron epithelium development	2/41	111/18800	0.02438926	0.158398358	0.11821122	VEGFA/FGF2	2
GO:0010632	BP	GO:0010632	regulation of epithelial cell migration	3/41	290/18800	0.025155905	0.158398358	0.11821122	VEGFA/FGF2/RTN4	3
GO:0001824	BP	GO:0001824	blastocyst development	2/41	113/18800	0.025211306	0.158398358	0.11821122	FURIN/RTN4	2
GO:0006465	BP	GO:0006465	signal peptide processing	1/41	12/18800	0.025866058	0.158398358	0.11821122	FURIN	1
GO:0010455	BP	GO:0010455	positive regulation of cell fate commitment	1/41	12/18800	0.025866058	0.158398358	0.11821122	FGF2	1
GO:0014842	BP	GO:0014842	regulation of skeletal muscle satellite cell proliferation	1/41	12/18800	0.025866058	0.158398358	0.11821122	FGF2	1
GO:0030397	BP	GO:0030397	membrane disassembly	1/41	12/18800	0.025866058	0.158398358	0.11821122	PAFAH1B1	1
GO:0032908	BP	GO:0032908	regulation of transforming growth factor beta1 production	1/41	12/18800	0.025866058	0.158398358	0.11821122	FURIN	1
GO:0032926	BP	GO:0032926	negative regulation of activin receptor signaling pathway	1/41	12/18800	0.025866058	0.158398358	0.11821122	SKI	1
GO:0045602	BP	GO:0045602	negative regulation of endothelial cell differentiation	1/41	12/18800	0.025866058	0.158398358	0.11821122	VEGFA	1
GO:0051255	BP	GO:0051255	spindle midzone assembly	1/41	12/18800	0.025866058	0.158398358	0.11821122	RACGAP1	1
GO:0061517	BP	GO:0061517	macrophage proliferation	1/41	12/18800	0.025866058	0.158398358	0.11821122	CLU	1
GO:0071635	BP	GO:0071635	negative regulation of transforming growth factor beta production	1/41	12/18800	0.025866058	0.158398358	0.11821122	FURIN	1
GO:0097531	BP	GO:0097531	mast cell migration	1/41	12/18800	0.025866058	0.158398358	0.11821122	VEGFA	1
GO:0150065	BP	GO:0150065	regulation of deacetylase activity	1/41	12/18800	0.025866058	0.158398358	0.11821122	VEGFA	1
GO:0021782	BP	GO:0021782	glial cell development	2/41	115/18800	0.026044607	0.158398358	0.11821122	CLU/SKI	2
GO:0090288	BP	GO:0090288	negative regulation of cellular response to growth factor stimulus	2/41	115/18800	0.026044607	0.158398358	0.11821122	FGF2/SKI	2
GO:1903311	BP	GO:1903311	regulation of mRNA metabolic process	3/41	294/18800	0.026059377	0.158398358	0.11821122	SRPK1/MAPKAPK2/YTHDC1	3
GO:0043406	BP	GO:0043406	positive regulation of MAP kinase activity	2/41	116/18800	0.026465445	0.158398358	0.11821122	VEGFA/FGF2	2
GO:1901800	BP	GO:1901800	positive regulation of proteasomal protein catabolic process	2/41	116/18800	0.026465445	0.158398358	0.11821122	CLU/CBFA2T3	2
GO:0010720	BP	GO:0010720	positive regulation of cell development	3/41	297/18800	0.026748404	0.158398358	0.11821122	VEGFA/PAFAH1B1/RET	3
GO:0007281	BP	GO:0007281	germ cell development	3/41	299/18800	0.027213192	0.158398358	0.11821122	PAFAH1B1/SRPK1/YTHDC1	3
GO:0006476	BP	GO:0006476	protein deacetylation	2/41	118/18800	0.027315427	0.158398358	0.11821122	VEGFA/SKI	2
GO:0030326	BP	GO:0030326	embryonic limb morphogenesis	2/41	119/18800	0.027744545	0.158398358	0.11821122	SKI/CYP26B1	2
GO:0035113	BP	GO:0035113	embryonic appendage morphogenesis	2/41	119/18800	0.027744545	0.158398358	0.11821122	SKI/CYP26B1	2
GO:0001768	BP	GO:0001768	establishment of T cell polarity	1/41	13/18800	0.027991856	0.158398358	0.11821122	CYP26B1	1
GO:0001973	BP	GO:0001973	G protein-coupled adenosine receptor signaling pathway	1/41	13/18800	0.027991856	0.158398358	0.11821122	ADORA3	1
GO:0010623	BP	GO:0010623	programmed cell death involved in cell development	1/41	13/18800	0.027991856	0.158398358	0.11821122	FGF2	1
GO:0014857	BP	GO:0014857	regulation of skeletal muscle cell proliferation	1/41	13/18800	0.027991856	0.158398358	0.11821122	FGF2	1
GO:0021819	BP	GO:0021819	layer formation in cerebral cortex	1/41	13/18800	0.027991856	0.158398358	0.11821122	PAFAH1B1	1
GO:0022038	BP	GO:0022038	corpus callosum development	1/41	13/18800	0.027991856	0.158398358	0.11821122	PAFAH1B1	1
GO:0035092	BP	GO:0035092	sperm DNA condensation	1/41	13/18800	0.027991856	0.158398358	0.11821122	SRPK1	1
GO:0035588	BP	GO:0035588	G protein-coupled purinergic receptor signaling pathway	1/41	13/18800	0.027991856	0.158398358	0.11821122	ADORA3	1
GO:0042363	BP	GO:0042363	fat-soluble vitamin catabolic process	1/41	13/18800	0.027991856	0.158398358	0.11821122	CYP26B1	1
GO:0042659	BP	GO:0042659	regulation of cell fate specification	1/41	13/18800	0.027991856	0.158398358	0.11821122	FGF2	1
GO:0045820	BP	GO:0045820	negative regulation of glycolytic process	1/41	13/18800	0.027991856	0.158398358	0.11821122	CBFA2T3	1
GO:0051988	BP	GO:0051988	regulation of attachment of spindle microtubules to kinetochore	1/41	13/18800	0.027991856	0.158398358	0.11821122	RACGAP1	1
GO:0060253	BP	GO:0060253	negative regulation of glial cell proliferation	1/41	13/18800	0.027991856	0.158398358	0.11821122	SKI	1
GO:0061418	BP	GO:0061418	regulation of transcription from RNA polymerase II promoter in response to hypoxia	1/41	13/18800	0.027991856	0.158398358	0.11821122	VEGFA	1
GO:1905907	BP	GO:1905907	negative regulation of amyloid fibril formation	1/41	13/18800	0.027991856	0.158398358	0.11821122	CLU	1
GO:0022604	BP	GO:0022604	regulation of cell morphogenesis	3/41	305/18800	0.028633635	0.159633159	0.119132741	VEGFA/PAFAH1B1/CDC42SE2	3
GO:0014902	BP	GO:0014902	myotube differentiation	2/41	122/18800	0.029048244	0.159633159	0.119132741	SKI/CYP26B1	2
GO:0048593	BP	GO:0048593	camera-type eye morphogenesis	2/41	122/18800	0.029048244	0.159633159	0.119132741	VEGFA/SKI	2
GO:0002224	BP	GO:0002224	toll-like receptor signaling pathway	2/41	123/18800	0.029488214	0.159633159	0.119132741	MAPKAPK2/RTN4	2
GO:0006650	BP	GO:0006650	glycerophospholipid metabolic process	3/41	309/18800	0.029602308	0.159633159	0.119132741	FGF2/PAFAH1B1/PNPLA6	3
GO:0001838	BP	GO:0001838	embryonic epithelial tube formation	2/41	124/18800	0.029930865	0.159633159	0.119132741	RET/SKI	2
GO:0001767	BP	GO:0001767	establishment of lymphocyte polarity	1/41	14/18800	0.030113127	0.159633159	0.119132741	CYP26B1	1
GO:0006999	BP	GO:0006999	nuclear pore organization	1/41	14/18800	0.030113127	0.159633159	0.119132741	RTN4	1
GO:0014061	BP	GO:0014061	regulation of norepinephrine secretion	1/41	14/18800	0.030113127	0.159633159	0.119132741	ADORA3	1
GO:0014841	BP	GO:0014841	skeletal muscle satellite cell proliferation	1/41	14/18800	0.030113127	0.159633159	0.119132741	FGF2	1
GO:0021984	BP	GO:0021984	adenohypophysis development	1/41	14/18800	0.030113127	0.159633159	0.119132741	FGF2	1
GO:0043584	BP	GO:0043584	nose development	1/41	14/18800	0.030113127	0.159633159	0.119132741	SKI	1
GO:0044849	BP	GO:0044849	estrous cycle	1/41	14/18800	0.030113127	0.159633159	0.119132741	NCOR2	1
GO:0048243	BP	GO:0048243	norepinephrine secretion	1/41	14/18800	0.030113127	0.159633159	0.119132741	ADORA3	1
GO:0050930	BP	GO:0050930	induction of positive chemotaxis	1/41	14/18800	0.030113127	0.159633159	0.119132741	VEGFA	1
GO:0090158	BP	GO:0090158	endoplasmic reticulum membrane organization	1/41	14/18800	0.030113127	0.159633159	0.119132741	RTN4	1
GO:1902947	BP	GO:1902947	regulation of tau-protein kinase activity	1/41	14/18800	0.030113127	0.159633159	0.119132741	CLU	1
GO:0018105	BP	GO:0018105	peptidyl-serine phosphorylation	3/41	315/18800	0.031087827	0.161830326	0.120772466	VEGFA/RET/MAPKAPK2	3
GO:0006605	BP	GO:0006605	protein targeting	3/41	317/18800	0.031591657	0.161830326	0.120772466	CLU/YWHAQ/SRPRB	3
GO:0035601	BP	GO:0035601	protein deacylation	2/41	129/18800	0.032183859	0.161830326	0.120772466	VEGFA/SKI	2
GO:2000027	BP	GO:2000027	regulation of animal organ morphogenesis	2/41	129/18800	0.032183859	0.161830326	0.120772466	VEGFA/FGF2	2
GO:0009111	BP	GO:0009111	vitamin catabolic process	1/41	15/18800	0.032229883	0.161830326	0.120772466	CYP26B1	1
GO:0014856	BP	GO:0014856	skeletal muscle cell proliferation	1/41	15/18800	0.032229883	0.161830326	0.120772466	FGF2	1
GO:0021534	BP	GO:0021534	cell proliferation in hindbrain	1/41	15/18800	0.032229883	0.161830326	0.120772466	FGF2	1
GO:0021924	BP	GO:0021924	cell proliferation in external granule layer	1/41	15/18800	0.032229883	0.161830326	0.120772466	FGF2	1
GO:0021930	BP	GO:0021930	cerebellar granule cell precursor proliferation	1/41	15/18800	0.032229883	0.161830326	0.120772466	FGF2	1
GO:0032905	BP	GO:0032905	transforming growth factor beta1 production	1/41	15/18800	0.032229883	0.161830326	0.120772466	FURIN	1
GO:0033599	BP	GO:0033599	regulation of mammary gland epithelial cell proliferation	1/41	15/18800	0.032229883	0.161830326	0.120772466	RTN4	1
GO:0043129	BP	GO:0043129	surfactant homeostasis	1/41	15/18800	0.032229883	0.161830326	0.120772466	VEGFA	1
GO:0043252	BP	GO:0043252	sodium-independent organic anion transport	1/41	15/18800	0.032229883	0.161830326	0.120772466	SLCO3A1	1
GO:0048484	BP	GO:0048484	enteric nervous system development	1/41	15/18800	0.032229883	0.161830326	0.120772466	RET	1
GO:0060766	BP	GO:0060766	negative regulation of androgen receptor signaling pathway	1/41	15/18800	0.032229883	0.161830326	0.120772466	NCOR2	1
GO:0010595	BP	GO:0010595	positive regulation of endothelial cell migration	2/41	131/18800	0.03310336	0.163135845	0.121746762	VEGFA/FGF2	2
GO:0009895	BP	GO:0009895	negative regulation of catabolic process	3/41	324/18800	0.033389072	0.163135845	0.121746762	FURIN/MAPKAPK2/CBFA2T3	3
GO:0098732	BP	GO:0098732	macromolecule deacylation	2/41	133/18800	0.034033165	0.163135845	0.121746762	VEGFA/SKI	2
GO:0016042	BP	GO:0016042	lipid catabolic process	3/41	327/18800	0.034175557	0.163135845	0.121746762	PAFAH1B1/PNPLA6/CYP26B1	3
GO:0042249	BP	GO:0042249	establishment of planar polarity of embryonic epithelium	1/41	16/18800	0.03434213	0.163135845	0.121746762	PAFAH1B1	1
GO:0044790	BP	GO:0044790	suppression of viral release by host	1/41	16/18800	0.03434213	0.163135845	0.121746762	TRIM35	1
GO:0048385	BP	GO:0048385	regulation of retinoic acid receptor signaling pathway	1/41	16/18800	0.03434213	0.163135845	0.121746762	CYP26B1	1
GO:0051044	BP	GO:0051044	positive regulation of membrane protein ectodomain proteolysis	1/41	16/18800	0.03434213	0.163135845	0.121746762	FURIN	1
GO:0060841	BP	GO:0060841	venous blood vessel development	1/41	16/18800	0.03434213	0.163135845	0.121746762	VEGFA	1
GO:0061684	BP	GO:0061684	chaperone-mediated autophagy	1/41	16/18800	0.03434213	0.163135845	0.121746762	CLU	1
GO:0072224	BP	GO:0072224	metanephric glomerulus development	1/41	16/18800	0.03434213	0.163135845	0.121746762	RET	1
GO:1901163	BP	GO:1901163	regulation of trophoblast cell migration	1/41	16/18800	0.03434213	0.163135845	0.121746762	VEGFA	1
GO:1905906	BP	GO:1905906	regulation of amyloid fibril formation	1/41	16/18800	0.03434213	0.163135845	0.121746762	CLU	1
GO:1903052	BP	GO:1903052	positive regulation of proteolysis involved in cellular protein catabolic process	2/41	134/18800	0.034501899	0.163135845	0.121746762	CLU/CBFA2T3	2
GO:0051235	BP	GO:0051235	maintenance of location	3/41	331/18800	0.035239251	0.163135845	0.121746762	FGF2/PAFAH1B1/SUN1	3
GO:0010977	BP	GO:0010977	negative regulation of neuron projection development	2/41	136/18800	0.035446967	0.163135845	0.121746762	PAFAH1B1/RTN4	2
GO:0045667	BP	GO:0045667	regulation of osteoblast differentiation	2/41	136/18800	0.035446967	0.163135845	0.121746762	FGF2/SKI	2
GO:0032434	BP	GO:0032434	regulation of proteasomal ubiquitin-dependent protein catabolic process	2/41	137/18800	0.035923276	0.163135845	0.121746762	CLU/CBFA2T3	2
GO:0042552	BP	GO:0042552	myelination	2/41	138/18800	0.036402085	0.163135845	0.121746762	CLU/SKI	2
GO:0007158	BP	GO:0007158	neuron cell-cell adhesion	1/41	17/18800	0.03644988	0.163135845	0.121746762	RET	1
GO:0010831	BP	GO:0010831	positive regulation of myotube differentiation	1/41	17/18800	0.03644988	0.163135845	0.121746762	CYP26B1	1
GO:0033189	BP	GO:0033189	response to vitamin A	1/41	17/18800	0.03644988	0.163135845	0.121746762	CYP26B1	1
GO:0043117	BP	GO:0043117	positive regulation of vascular permeability	1/41	17/18800	0.03644988	0.163135845	0.121746762	VEGFA	1
GO:0048569	BP	GO:0048569	post-embryonic animal organ development	1/41	17/18800	0.03644988	0.163135845	0.121746762	VEGFA	1
GO:0048875	BP	GO:0048875	chemical homeostasis within a tissue	1/41	17/18800	0.03644988	0.163135845	0.121746762	VEGFA	1
GO:0061450	BP	GO:0061450	trophoblast cell migration	1/41	17/18800	0.03644988	0.163135845	0.121746762	VEGFA	1
GO:0090036	BP	GO:0090036	regulation of protein kinase C signaling	1/41	17/18800	0.03644988	0.163135845	0.121746762	VEGFA	1
GO:0090083	BP	GO:0090083	regulation of inclusion body assembly	1/41	17/18800	0.03644988	0.163135845	0.121746762	CLU	1
GO:1900034	BP	GO:1900034	regulation of cellular response to heat	1/41	17/18800	0.03644988	0.163135845	0.121746762	MAPKAPK2	1
GO:1901550	BP	GO:1901550	regulation of endothelial cell development	1/41	17/18800	0.03644988	0.163135845	0.121746762	VEGFA	1
GO:1903140	BP	GO:1903140	regulation of establishment of endothelial barrier	1/41	17/18800	0.03644988	0.163135845	0.121746762	VEGFA	1
GO:0050684	BP	GO:0050684	regulation of mRNA processing	2/41	139/18800	0.036883381	0.163135845	0.121746762	SRPK1/YTHDC1	2
GO:0018209	BP	GO:0018209	peptidyl-serine modification	3/41	338/18800	0.037141983	0.163135845	0.121746762	VEGFA/RET/MAPKAPK2	3
GO:0007272	BP	GO:0007272	ensheathment of neurons	2/41	140/18800	0.037367151	0.163135845	0.121746762	CLU/SKI	2
GO:0008366	BP	GO:0008366	axon ensheathment	2/41	140/18800	0.037367151	0.163135845	0.121746762	CLU/SKI	2
GO:0050768	BP	GO:0050768	negative regulation of neurogenesis	2/41	140/18800	0.037367151	0.163135845	0.121746762	SKI/RTN4	2
GO:0050921	BP	GO:0050921	positive regulation of chemotaxis	2/41	140/18800	0.037367151	0.163135845	0.121746762	VEGFA/FGF2	2
GO:0031346	BP	GO:0031346	positive regulation of cell projection organization	3/41	341/18800	0.037973468	0.163135845	0.121746762	VEGFA/PAFAH1B1/RET	3
GO:0035107	BP	GO:0035107	appendage morphogenesis	2/41	142/18800	0.038342064	0.163135845	0.121746762	SKI/CYP26B1	2
GO:0035108	BP	GO:0035108	limb morphogenesis	2/41	142/18800	0.038342064	0.163135845	0.121746762	SKI/CYP26B1	2
GO:0001675	BP	GO:0001675	acrosome assembly	1/41	18/18800	0.038553141	0.163135845	0.121746762	PAFAH1B1	1
GO:0008272	BP	GO:0008272	sulfate transport	1/41	18/18800	0.038553141	0.163135845	0.121746762	RACGAP1	1
GO:0015936	BP	GO:0015936	coenzyme A metabolic process	1/41	18/18800	0.038553141	0.163135845	0.121746762	PANK1	1
GO:0036035	BP	GO:0036035	osteoclast development	1/41	18/18800	0.038553141	0.163135845	0.121746762	PAFAH1B1	1
GO:0043116	BP	GO:0043116	negative regulation of vascular permeability	1/41	18/18800	0.038553141	0.163135845	0.121746762	VEGFA	1
GO:0043217	BP	GO:0043217	myelin maintenance	1/41	18/18800	0.038553141	0.163135845	0.121746762	CLU	1
GO:0060644	BP	GO:0060644	mammary gland epithelial cell differentiation	1/41	18/18800	0.038553141	0.163135845	0.121746762	FGF2	1
GO:0060965	BP	GO:0060965	negative regulation of miRNA-mediated gene silencing	1/41	18/18800	0.038553141	0.163135845	0.121746762	NCOR2	1
GO:0071786	BP	GO:0071786	endoplasmic reticulum tubular network organization	1/41	18/18800	0.038553141	0.163135845	0.121746762	RTN4	1
GO:0072189	BP	GO:0072189	ureter development	1/41	18/18800	0.038553141	0.163135845	0.121746762	RET	1
GO:0090190	BP	GO:0090190	positive regulation of branching involved in ureteric bud morphogenesis	1/41	18/18800	0.038553141	0.163135845	0.121746762	VEGFA	1
GO:1900363	BP	GO:1900363	regulation of mRNA polyadenylation	1/41	18/18800	0.038553141	0.163135845	0.121746762	YTHDC1	1
GO:1902018	BP	GO:1902018	negative regulation of cilium assembly	1/41	18/18800	0.038553141	0.163135845	0.121746762	ODF2L	1
GO:0030010	BP	GO:0030010	establishment of cell polarity	2/41	143/18800	0.038833183	0.163834673	0.122268291	PAFAH1B1/CYP26B1	2
GO:0030177	BP	GO:0030177	positive regulation of Wnt signaling pathway	2/41	144/18800	0.039326727	0.163877832	0.1223005	FGF2/SKI	2
GO:0033135	BP	GO:0033135	regulation of peptidyl-serine phosphorylation	2/41	144/18800	0.039326727	0.163877832	0.1223005	VEGFA/RET	2
GO:0007265	BP	GO:0007265	Ras protein signal transduction	3/41	347/18800	0.03966518	0.163877832	0.1223005	FGF2/CDC42SE2/RAB15	3
GO:0051961	BP	GO:0051961	negative regulation of nervous system development	2/41	145/18800	0.039822683	0.163877832	0.1223005	SKI/RTN4	2
GO:0007059	BP	GO:0007059	chromosome segregation	3/41	348/18800	0.039950848	0.163877832	0.1223005	SRPK1/SUN1/RACGAP1	3
GO:0009048	BP	GO:0009048	dosage compensation by inactivation of X chromosome	1/41	19/18800	0.040651923	0.163877832	0.1223005	YTHDC1	1
GO:0015732	BP	GO:0015732	prostaglandin transport	1/41	19/18800	0.040651923	0.163877832	0.1223005	SLCO3A1	1
GO:0034162	BP	GO:0034162	toll-like receptor 9 signaling pathway	1/41	19/18800	0.040651923	0.163877832	0.1223005	RTN4	1
GO:0060149	BP	GO:0060149	negative regulation of post-transcriptional gene silencing	1/41	19/18800	0.040651923	0.163877832	0.1223005	NCOR2	1
GO:0060749	BP	GO:0060749	mammary gland alveolus development	1/41	19/18800	0.040651923	0.163877832	0.1223005	VEGFA	1
GO:0060967	BP	GO:0060967	negative regulation of gene silencing by RNA	1/41	19/18800	0.040651923	0.163877832	0.1223005	NCOR2	1
GO:0061003	BP	GO:0061003	positive regulation of dendritic spine morphogenesis	1/41	19/18800	0.040651923	0.163877832	0.1223005	PAFAH1B1	1
GO:0061377	BP	GO:0061377	mammary gland lobule development	1/41	19/18800	0.040651923	0.163877832	0.1223005	VEGFA	1
GO:0070989	BP	GO:0070989	oxidative demethylation	1/41	19/18800	0.040651923	0.163877832	0.1223005	TET3	1
GO:1900369	BP	GO:1900369	negative regulation of post-transcriptional gene silencing by RNA	1/41	19/18800	0.040651923	0.163877832	0.1223005	NCOR2	1
GO:0060041	BP	GO:0060041	retina development in camera-type eye	2/41	149/18800	0.041830385	0.163877832	0.1223005	RET/SKI	2
GO:0008544	BP	GO:0008544	epidermis development	3/41	355/18800	0.041980145	0.163877832	0.1223005	KRT7/PAFAH1B1/CYP26B1	3
GO:0010976	BP	GO:0010976	positive regulation of neuron projection development	2/41	150/18800	0.042338219	0.163877832	0.1223005	PAFAH1B1/RET	2
GO:0016331	BP	GO:0016331	morphogenesis of embryonic epithelium	2/41	150/18800	0.042338219	0.163877832	0.1223005	RET/SKI	2
GO:0043535	BP	GO:0043535	regulation of blood vessel endothelial cell migration	2/41	150/18800	0.042338219	0.163877832	0.1223005	VEGFA/FGF2	2
GO:0032793	BP	GO:0032793	positive regulation of CREB transcription factor activity	1/41	20/18800	0.042746235	0.163877832	0.1223005	VEGFA	1
GO:0033141	BP	GO:0033141	positive regulation of peptidyl-serine phosphorylation of STAT protein	1/41	20/18800	0.042746235	0.163877832	0.1223005	RET	1
GO:0043586	BP	GO:0043586	tongue development	1/41	20/18800	0.042746235	0.163877832	0.1223005	CYP26B1	1
GO:0043691	BP	GO:0043691	reverse cholesterol transport	1/41	20/18800	0.042746235	0.163877832	0.1223005	CLU	1
GO:0046485	BP	GO:0046485	ether lipid metabolic process	1/41	20/18800	0.042746235	0.163877832	0.1223005	PAFAH1B1	1
GO:0046931	BP	GO:0046931	pore complex assembly	1/41	20/18800	0.042746235	0.163877832	0.1223005	RTN4	1
GO:0051004	BP	GO:0051004	regulation of lipoprotein lipase activity	1/41	20/18800	0.042746235	0.163877832	0.1223005	FURIN	1
GO:0090201	BP	GO:0090201	negative regulation of release of cytochrome c from mitochondria	1/41	20/18800	0.042746235	0.163877832	0.1223005	CLU	1
GO:1900221	BP	GO:1900221	regulation of amyloid-beta clearance	1/41	20/18800	0.042746235	0.163877832	0.1223005	CLU	1
GO:1902004	BP	GO:1902004	positive regulation of amyloid-beta formation	1/41	20/18800	0.042746235	0.163877832	0.1223005	CLU	1
GO:1903429	BP	GO:1903429	regulation of cell maturation	1/41	20/18800	0.042746235	0.163877832	0.1223005	RET	1
GO:2001014	BP	GO:2001014	regulation of skeletal muscle cell differentiation	1/41	20/18800	0.042746235	0.163877832	0.1223005	CYP26B1	1
GO:0008360	BP	GO:0008360	regulation of cell shape	2/41	151/18800	0.042848392	0.163877832	0.1223005	VEGFA/CDC42SE2	2
GO:1902850	BP	GO:1902850	microtubule cytoskeleton organization involved in mitosis	2/41	151/18800	0.042848392	0.163877832	0.1223005	PAFAH1B1/RACGAP1	2
GO:0010631	BP	GO:0010631	epithelial cell migration	3/41	358/18800	0.04286566	0.163877832	0.1223005	VEGFA/FGF2/RTN4	3
GO:0090132	BP	GO:0090132	epithelium migration	3/41	361/18800	0.043760629	0.165064047	0.123185762	VEGFA/FGF2/RTN4	3
GO:0048754	BP	GO:0048754	branching morphogenesis of an epithelial tube	2/41	153/18800	0.043875708	0.165064047	0.123185762	VEGFA/FGF2	2
GO:0051092	BP	GO:0051092	positive regulation of NF-kappaB transcription factor activity	2/41	154/18800	0.044392827	0.165064047	0.123185762	CLU/SLCO3A1	2
GO:0007289	BP	GO:0007289	spermatid nucleus differentiation	1/41	21/18800	0.044836086	0.165064047	0.123185762	SRPK1	1
GO:0007549	BP	GO:0007549	dosage compensation	1/41	21/18800	0.044836086	0.165064047	0.123185762	YTHDC1	1
GO:0008090	BP	GO:0008090	retrograde axonal transport	1/41	21/18800	0.044836086	0.165064047	0.123185762	PAFAH1B1	1
GO:0031290	BP	GO:0031290	retinal ganglion cell axon guidance	1/41	21/18800	0.044836086	0.165064047	0.123185762	VEGFA	1
GO:0032482	BP	GO:0032482	Rab protein signal transduction	1/41	21/18800	0.044836086	0.165064047	0.123185762	RAB15	1
GO:0033630	BP	GO:0033630	positive regulation of cell adhesion mediated by integrin	1/41	21/18800	0.044836086	0.165064047	0.123185762	RET	1
GO:0038083	BP	GO:0038083	peptidyl-tyrosine autophosphorylation	1/41	21/18800	0.044836086	0.165064047	0.123185762	VEGFA	1
GO:0071636	BP	GO:0071636	positive regulation of transforming growth factor beta production	1/41	21/18800	0.044836086	0.165064047	0.123185762	FURIN	1
GO:0090189	BP	GO:0090189	regulation of branching involved in ureteric bud morphogenesis	1/41	21/18800	0.044836086	0.165064047	0.123185762	VEGFA	1
GO:1900543	BP	GO:1900543	negative regulation of purine nucleotide metabolic process	1/41	21/18800	0.044836086	0.165064047	0.123185762	CBFA2T3	1
GO:2000047	BP	GO:2000047	regulation of cell-cell adhesion mediated by cadherin	1/41	21/18800	0.044836086	0.165064047	0.123185762	VEGFA	1
GO:0007519	BP	GO:0007519	skeletal muscle tissue development	2/41	155/18800	0.044912237	0.165064047	0.123185762	SKI/CYP26B1	2
GO:0090130	BP	GO:0090130	tissue migration	3/41	366/18800	0.045273178	0.165618908	0.12359985	VEGFA/FGF2/RTN4	3
GO:0010970	BP	GO:0010970	transport along microtubule	2/41	157/18800	0.045957883	0.165618908	0.12359985	PAFAH1B1/SUN1	2
GO:0030856	BP	GO:0030856	regulation of epithelial cell differentiation	2/41	157/18800	0.045957883	0.165618908	0.12359985	VEGFA/FGF2	2
GO:1903364	BP	GO:1903364	positive regulation of cellular protein catabolic process	2/41	157/18800	0.045957883	0.165618908	0.12359985	CLU/CBFA2T3	2
GO:0045862	BP	GO:0045862	positive regulation of proteolysis	3/41	369/18800	0.046193223	0.165618908	0.12359985	CLU/FURIN/CBFA2T3	3
GO:0002089	BP	GO:0002089	lens morphogenesis in camera-type eye	1/41	22/18800	0.046921486	0.165618908	0.12359985	SKI	1
GO:0006662	BP	GO:0006662	glycerol ether metabolic process	1/41	22/18800	0.046921486	0.165618908	0.12359985	PAFAH1B1	1
GO:0006907	BP	GO:0006907	pinocytosis	1/41	22/18800	0.046921486	0.165618908	0.12359985	MAPKAPK2	1
GO:0007413	BP	GO:0007413	axonal fasciculation	1/41	22/18800	0.046921486	0.165618908	0.12359985	RTN4	1
GO:0015874	BP	GO:0015874	norepinephrine transport	1/41	22/18800	0.046921486	0.165618908	0.12359985	ADORA3	1
GO:0031065	BP	GO:0031065	positive regulation of histone deacetylation	1/41	22/18800	0.046921486	0.165618908	0.12359985	VEGFA	1
GO:0045980	BP	GO:0045980	negative regulation of nucleotide metabolic process	1/41	22/18800	0.046921486	0.165618908	0.12359985	CBFA2T3	1
GO:0061042	BP	GO:0061042	vascular wound healing	1/41	22/18800	0.046921486	0.165618908	0.12359985	VEGFA	1
GO:0106030	BP	GO:0106030	neuron projection fasciculation	1/41	22/18800	0.046921486	0.165618908	0.12359985	RTN4	1
GO:1903589	BP	GO:1903589	positive regulation of blood vessel endothelial cell proliferation involved in sprouting angiogenesis	1/41	22/18800	0.046921486	0.165618908	0.12359985	VEGFA	1
GO:1903798	BP	GO:1903798	regulation of production of miRNAs involved in gene silencing by miRNA	1/41	22/18800	0.046921486	0.165618908	0.12359985	NCOR2	1
GO:0006622	BP	GO:0006622	protein targeting to lysosome	1/41	23/18800	0.049002443	0.168999091	0.126122448	CLU	1
GO:0033139	BP	GO:0033139	regulation of peptidyl-serine phosphorylation of STAT protein	1/41	23/18800	0.049002443	0.168999091	0.126122448	RET	1
GO:0036303	BP	GO:0036303	lymph vessel morphogenesis	1/41	23/18800	0.049002443	0.168999091	0.126122448	VEGFA	1
GO:0040019	BP	GO:0040019	positive regulation of embryonic development	1/41	23/18800	0.049002443	0.168999091	0.126122448	PAFAH1B1	1
GO:0051131	BP	GO:0051131	chaperone-mediated protein complex assembly	1/41	23/18800	0.049002443	0.168999091	0.126122448	CLU	1
GO:0051457	BP	GO:0051457	maintenance of protein location in nucleus	1/41	23/18800	0.049002443	0.168999091	0.126122448	SUN1	1
GO:0060117	BP	GO:0060117	auditory receptor cell development	1/41	23/18800	0.049002443	0.168999091	0.126122448	PAFAH1B1	1
GO:0070920	BP	GO:0070920	regulation of production of small RNA involved in gene silencing by RNA	1/41	23/18800	0.049002443	0.168999091	0.126122448	NCOR2	1
GO:0080182	BP	GO:0080182	histone H3-K4 trimethylation	1/41	23/18800	0.049002443	0.168999091	0.126122448	TET3	1
GO:0030307	BP	GO:0030307	positive regulation of cell growth	2/41	163/18800	0.049148579	0.168999091	0.126122448	VEGFA/PAFAH1B1	2
GO:0001764	BP	GO:0001764	neuron migration	2/41	164/18800	0.049688078	0.168999091	0.126122448	VEGFA/PAFAH1B1	2
GO:0031093	CC	GO:0031093	platelet alpha granule lumen	2/41	67/19594	0.00866716	0.243824992	0.213881572	VEGFA/CLU	2
GO:0005881	CC	GO:0005881	cytoplasmic microtubule	2/41	75/19594	0.010764119	0.243824992	0.213881572	PAFAH1B1/SRPRB	2
GO:0017053	CC	GO:0017053	transcription repressor complex	2/41	76/19594	0.01104051	0.243824992	0.213881572	SKI/NCOR2	2
GO:0005874	CC	GO:0005874	microtubule	4/41	435/19594	0.012692922	0.243824992	0.213881572	PAFAH1B1/RACGAP1/SRPRB/KATNAL1	4
GO:0031091	CC	GO:0031091	platelet alpha granule	2/41	91/19594	0.015553888	0.243824992	0.213881572	VEGFA/CLU	2
GO:0016363	CC	GO:0016363	nuclear matrix	2/41	109/19594	0.021835206	0.243824992	0.213881572	SRPK1/NCOR2	2
GO:0000235	CC	GO:0000235	astral microtubule	1/41	11/19594	0.022783694	0.243824992	0.213881572	PAFAH1B1	1
GO:0005818	CC	GO:0005818	aster	1/41	11/19594	0.022783694	0.243824992	0.213881572	PAFAH1B1	1
GO:0034992	CC	GO:0034992	microtubule organizing center attachment site	1/41	11/19594	0.022783694	0.243824992	0.213881572	SUN1	1
GO:0034993	CC	GO:0034993	meiotic nuclear membrane microtubule tethering complex	1/41	11/19594	0.022783694	0.243824992	0.213881572	SUN1	1
GO:0106083	CC	GO:0106083	nuclear membrane protein complex	1/41	11/19594	0.022783694	0.243824992	0.213881572	SUN1	1
GO:0106094	CC	GO:0106094	nuclear membrane microtubule tethering complex	1/41	11/19594	0.022783694	0.243824992	0.213881572	SUN1	1
GO:0015934	CC	GO:0015934	large ribosomal subunit	2/41	112/19594	0.022969021	0.243824992	0.213881572	MRPL40/RPL36	2
GO:0042583	CC	GO:0042583	chromaffin granule	1/41	13/19594	0.026871418	0.247217044	0.216857056	CLU	1
GO:0045120	CC	GO:0045120	pronucleus	1/41	13/19594	0.026871418	0.247217044	0.216857056	TET3	1
GO:0034399	CC	GO:0034399	nuclear periphery	2/41	127/19594	0.028990692	0.250044716	0.21933747	SRPK1/NCOR2	2
GO:0097440	CC	GO:0097440	apical dendrite	1/41	15/19594	0.030942458	0.251179952	0.220333291	CLU	1
GO:0005639	CC	GO:0005639	integral component of nuclear inner membrane	1/41	18/19594	0.037017881	0.268866716	0.235847997	SUN1	1
GO:0031229	CC	GO:0031229	intrinsic component of nuclear inner membrane	1/41	18/19594	0.037017881	0.268866716	0.235847997	SUN1	1
GO:0097038	CC	GO:0097038	perinuclear endoplasmic reticulum	1/41	21/19594	0.043056138	0.278674323	0.24445116	CLU	1
GO:0031301	CC	GO:0031301	integral component of organelle membrane	3/41	382/19594	0.04543968	0.278674323	0.24445116	FURIN/SUN1/RTN4	3
GO:0071782	CC	GO:0071782	endoplasmic reticulum tubular network	1/41	23/19594	0.047061105	0.278674323	0.24445116	RTN4	1
GO:0030867	CC	GO:0030867	rough endoplasmic reticulum membrane	1/41	24/19594	0.049057451	0.278674323	0.24445116	SRPRB	1
GO:1901681	MF	GO:1901681	sulfur compound binding	4/40	267/18410	0.00262269	0.207563838	0.177703777	VEGFA/FGF2/PAFAH1B1/PANK1	4
GO:0042056	MF	GO:0042056	chemoattractant activity	2/40	36/18410	0.002767518	0.207563838	0.177703777	VEGFA/FGF2	2
GO:0008201	MF	GO:0008201	heparin binding	3/40	168/18410	0.005757323	0.208813095	0.178773317	VEGFA/FGF2/PAFAH1B1	3
GO:0005539	MF	GO:0005539	glycosaminoglycan binding	3/40	234/18410	0.014172135	0.208813095	0.178773317	VEGFA/FGF2/PAFAH1B1	3
GO:0008017	MF	GO:0008017	microtubule binding	3/40	272/18410	0.021075389	0.208813095	0.178773317	PAFAH1B1/RACGAP1/KATNAL1	3
GO:0008401	MF	GO:0008401	retinoic acid 4-hydroxylase activity	1/40	10/18410	0.021521324	0.208813095	0.178773317	CYP26B1	1
GO:0043121	MF	GO:0043121	neurotrophin binding	1/40	10/18410	0.021521324	0.208813095	0.178773317	FURIN	1
GO:0047485	MF	GO:0047485	protein N-terminus binding	2/40	105/18410	0.021829882	0.208813095	0.178773317	NCOR2/YWHAQ	2
GO:0102545	MF	GO:0102545	phosphatidyl phospholipase B activity	1/40	11/18410	0.023648451	0.208813095	0.178773317	PNPLA6	1
GO:0034452	MF	GO:0034452	dynactin binding	1/40	12/18410	0.02577107	0.208813095	0.178773317	PAFAH1B1	1
GO:0031625	MF	GO:0031625	ubiquitin protein ligase binding	3/40	298/18410	0.026693934	0.208813095	0.178773317	CLU/SKI/RTN4	3
GO:0035259	MF	GO:0035259	nuclear glucocorticoid receptor binding	1/40	13/18410	0.027889189	0.208813095	0.178773317	NCOR2	1
GO:0005161	MF	GO:0005161	platelet-derived growth factor receptor binding	1/40	14/18410	0.030002818	0.208813095	0.178773317	VEGFA	1
GO:0005172	MF	GO:0005172	vascular endothelial growth factor receptor binding	1/40	14/18410	0.030002818	0.208813095	0.178773317	VEGFA	1
GO:0044389	MF	GO:0044389	ubiquitin-like protein ligase binding	3/40	317/18410	0.031261012	0.208813095	0.178773317	CLU/SKI/RTN4	3
GO:0046965	MF	GO:0046965	nuclear retinoid X receptor binding	1/40	15/18410	0.032111966	0.208813095	0.178773317	NCOR2	1
GO:0005521	MF	GO:0005521	lamin binding	1/40	16/18410	0.034216642	0.208813095	0.178773317	SUN1	1
GO:0015347	MF	GO:0015347	sodium-independent organic anion transmembrane transporter activity	1/40	16/18410	0.034216642	0.208813095	0.178773317	SLCO3A1	1
GO:0016722	MF	GO:0016722	oxidoreductase activity, acting on metal ions	1/40	17/18410	0.036316856	0.208813095	0.178773317	CYB561A3	1
GO:0070851	MF	GO:0070851	growth factor receptor binding	2/40	139/18410	0.036620017	0.208813095	0.178773317	VEGFA/FGF2	2
GO:0140597	MF	GO:0140597	protein carrier chaperone	1/40	18/18410	0.038412617	0.208813095	0.178773317	CLU	1
GO:0001972	MF	GO:0001972	retinoic acid binding	1/40	20/18410	0.042590815	0.208813095	0.178773317	CYP26B1	1
GO:0051010	MF	GO:0051010	microtubule plus-end binding	1/40	21/18410	0.044673271	0.208813095	0.178773317	PAFAH1B1	1
GO:0009931	MF	GO:0009931	calcium-dependent protein serine/threonine kinase activity	1/40	22/18410	0.046751311	0.208813095	0.178773317	MAPKAPK2	1
GO:0015631	MF	GO:0015631	tubulin binding	3/40	376/18410	0.047891606	0.208813095	0.178773317	PAFAH1B1/RACGAP1/KATNAL1	3
GO:0008083	MF	GO:0008083	growth factor activity	2/40	162/18410	0.048271297	0.208813095	0.178773317	VEGFA/FGF2	2
GO:0010857	MF	GO:0010857	calcium-dependent protein kinase activity	1/40	23/18410	0.048824943	0.208813095	0.178773317	MAPKAPK2	1
GO:0043274	MF	GO:0043274	phospholipase binding	1/40	23/18410	0.048824943	0.208813095	0.178773317	PAFAH1B1	1
