# Supplementary material for: Exploring the ceRNA network involving AGAP2-AS1 as a novel biomarker for preeclampsia
Source: Sci Rep. 2024 Nov 9;14:27330. doi: 10.1038/s41598-024-79224-2 (PMC11550820; doi:10.1038/s41598-024-79224-2)
Supplement: Supplementary file 4 — Supplementary Material 4 [file 41598_2024_79224_MOESM4_ESM.csv]

Table S4 The results of KEGG enrichment analysis for mRNA in AGAP2-AS1 regulatory network
	ID	Description	BgRatio	pvalue	p.adjust	qvalue	geneID	Count
hsa04370	hsa04370	VEGF signaling pathway	59/8157	0.009888371	0.339250686	0.327347153	7422/9261	2
hsa05167	hsa05167	Kaposi sarcoma-associated herpesvirus infection	194/8157	0.012848684	0.339250686	0.327347153	7422/2247/9261	3
hsa01521	hsa01521	EGFR tyrosine kinase inhibitor resistance	79/8157	0.017264764	0.339250686	0.327347153	7422/2247	2
hsa04020	hsa04020	Calcium signaling pathway	240/8157	0.022616712	0.339250686	0.327347153	7422/2247/5979	3
hsa04010	hsa04010	MAPK signaling pathway	294/8157	0.038125624	0.409048948	0.394696353	7422/2247/9261	3
